# Supplementary material for: The proteome of Hypobaric Induced Hypoxic Lung: Insights from Temporal Proteomic Profiling for Biomarker Discovery
Source: Sci Rep. 2015 May 29;5:10681. doi: 10.1038/srep10681 (PMC4448130; doi:10.1038/srep10681)
Supplement: Supplementary Dataset 2 [file srep10681-s3.xls]

## Sheet: SPOT 2
Header	--------------------------------------------------------
Search title
Timestamp	2015-01-15T04:18:44Z
User	yasmin
Email	yasminchem@gmail.com
Report URI	http://www.matrixscience.com/cgi/master_results.pl?file=../data/20150115/FTgpIzESR.dat
Peak list data path
Peak list format	Mascot generic
Search type	PMF
Mascot version	2.5.1
Database	SwissProt
Fasta file	SwissProt_2015_01.fasta
Total sequences	547357
Total residues	194874700
Sequences after taxonomy filter	7930
Number of queries	42
Decoy	--------------------------------------------------------
Number of matches above identity threshold in search of real database	1
Number of matches above identity threshold in search of decoy database	0
Highest score in search of real database	77
Highest score in search of decoy database	45
Fixed modifications	--------------------------------------------------------
Identifier	Name	Delta	Neutral loss
1	Carbamidomethyl (C)	57.0215
Variable modifications	--------------------------------------------------------
Identifier	Name	Delta	Neutral loss(es)
1	Oxidation (M)	15.9949	0	63.9983
Search Parameters	--------------------------------------------------------
Taxonomy filter	. . . . . . . . . . . . . . . . Rattus
Enzyme	Trypsin
Maximum Missed Cleavages	1
Fixed modifications	Carbamidomethyl (C)
Variable modifications	Oxidation (M)
Peptide Mass Tolerance	100
Peptide Mass Tolerance Units	ppm
Peptide Charge State	1+
Mass values	Monoisotopic
Decoy database also searched	1
USER00	PEP_INT(842.555024:70620.329986,868.608275:8604.877379,882.630127:26149.095992,897.659037:8922.767993,1011.699001:91857.199222,1051.785648:21229.728607,1067.723979:11039.412814,1114.560223:26835.481588,1128.601406:30507.493697,1129.723423:15410.811159,1165.810694:14549.898943,1190.763844:29319.227856,1212.697492:69397.024069,1338.883911:67567.520260,1475.789225:14944.663535,1476.685256:11625.3302…
Format parameters	--------------------------------------------------------
Significance threshold	0.05
Max. number of hits	20
Include same-set proteins	0
Include sub-set proteins	0
Show duplicate peptides	1
Protein hits	--------------------------------------------------------
prot_hit_num	prot_acc	prot_desc	prot_score	prot_thresh	prot_expect	prot_mass	prot_matches	pep_query	pep_rank	pep_isbold	pep_isunique	pep_exp_mz	pep_exp_mr	pep_calc_mr	pep_delta	pep_start	pep_end	pep_miss	pep_res_before	pep_seq	pep_res_after	pep_var_mod	pep_var_mod_pos	pep_summed_mod_pos	pep_local_mod_pos
1	HEMO_RAT	Hemopexin OS=Rattus norvegicus GN=Hpx PE=1 SV=3	77	52	0.00015	52060	10	8				1114.56	1113.55	1113.49	0.0616	225	233	0	R	DYFISCPGR	G
1	HEMO_RAT	Hemopexin OS=Rattus norvegicus GN=Hpx PE=1 SV=3	77	52	0.00015	52060	10	9				1128.6	1127.59	1127.52	0.0753	167	174	0	K	WFWDFATR	T
1	HEMO_RAT	Hemopexin OS=Rattus norvegicus GN=Hpx PE=1 SV=3	77	52	0.00015	52060	10	10				1129.72	1128.72	1128.64	0.0718	377	384	1	R	RLWWLDLK	S
1	HEMO_RAT	Hemopexin OS=Rattus norvegicus GN=Hpx PE=1 SV=3	77	52	0.00015	52060	10	13				1212.7	1211.69	1211.63	0.0603	208	218	0	R	FNPVTGEVPPR	Y
1	HEMO_RAT	Hemopexin OS=Rattus norvegicus GN=Hpx PE=1 SV=3	77	52	0.00015	52060	10	17				1490.82	1489.82	1489.77	0.0487	90	102	1	R	WKNPVTSVDAAFR	G
1	HEMO_RAT	Hemopexin OS=Rattus norvegicus GN=Hpx PE=1 SV=3	77	52	0.00015	52060	10	18				1502.73	1501.72	1501.67	0.05	270	282	0	R	GATYAFSGSHYWR	L
1	HEMO_RAT	Hemopexin OS=Rattus norvegicus GN=Hpx PE=1 SV=3	77	52	0.00015	52060	10	19				1625.84	1624.83	1624.76	0.0704	255	269	0	R	CNADPGLSALLSDHR	G
1	HEMO_RAT	Hemopexin OS=Rattus norvegicus GN=Hpx PE=1 SV=3	77	52	0.00015	52060	10	21				1727.83	1726.82	1726.77	0.046	151	165	0	R	GECQSEGVLFFQGNR	K
1	HEMO_RAT	Hemopexin OS=Rattus norvegicus GN=Hpx PE=1 SV=3	77	52	0.00015	52060	10	23				1797.91	1796.9	1796.85	0.0507	385	400	0	K	SGAQATWAELSWPHEK	V
1	HEMO_RAT	Hemopexin OS=Rattus norvegicus GN=Hpx PE=1 SV=3	77	52	0.00015	52060	10	29				2472.23	2471.22	2471.16	0.0647	130	150	0	K	LFQEEFPGIPYPPDAAVECHR	G
2	BTLA_RAT	B- and T-lymphocyte attenuator OS=Rattus norvegicus GN=Btla PE=2 SV=1	37	52	1.5	35196	5	9				1128.6	1127.59	1127.6	-0.0106	213	222	1	K	KPSDLAGRER	E
2	BTLA_RAT	B- and T-lymphocyte attenuator OS=Rattus norvegicus GN=Btla PE=2 SV=1	37	52	1.5	35196	5	13				1212.7	1211.69	1211.71	-0.0158	2	12	1	M	KTVPAMLVTPR	S
2	BTLA_RAT	B- and T-lymphocyte attenuator OS=Rattus norvegicus GN=Btla PE=2 SV=1	37	52	1.5	35196	5	17				1490.82	1489.82	1489.81	0.0089	3	15	1	K	TVPAMLVTPRSFR	E	Oxidation (M)	0.0000100000000.0
2	BTLA_RAT	B- and T-lymphocyte attenuator OS=Rattus norvegicus GN=Btla PE=2 SV=1	37	52	1.5	35196	5	28				2384.01	2383.01	2383.09	-0.0869	235	255	0	R	TNSQILTSETGIYDNDPWSSR	L
2	BTLA_RAT	B- and T-lymphocyte attenuator OS=Rattus norvegicus GN=Btla PE=2 SV=1	37	52	1.5	35196	5	40				3348.85	3347.84	3347.87	-0.0304	179	206	1	R	TWLLYALLPLGTSLLLLACVCLLCFLRR	I
3	DAW1_RAT	Dynein assembly factor with WDR repeat domains 1 OS=Rattus norvegicus GN=Daw1 PE=2 SV=1	32	52	4.8	46685	5	1				842.555	841.548	841.575	-0.0271	3	9	1	K	LKSLLLR	Y
3	DAW1_RAT	Dynein assembly factor with WDR repeat domains 1 OS=Rattus norvegicus GN=Daw1 PE=2 SV=1	32	52	4.8	46685	5	5				1011.7	1010.69	1010.63	0.0568	62	69	1	K	QVRLLVQR	L
3	DAW1_RAT	Dynein assembly factor with WDR repeat domains 1 OS=Rattus norvegicus GN=Daw1 PE=2 SV=1	32	52	4.8	46685	5	18				1502.73	1501.72	1501.72	0.0076	10	21	0	R	YYPPGIMLEYEK	G
3	DAW1_RAT	Dynein assembly factor with WDR repeat domains 1 OS=Rattus norvegicus GN=Daw1 PE=2 SV=1	32	52	4.8	46685	5	39				3337.98	3336.97	3336.8	0.1655	29	59	1	K	SIDLLELSPSTDVNTLVGEIQKVEPLITASR	T
3	DAW1_RAT	Dynein assembly factor with WDR repeat domains 1 OS=Rattus norvegicus GN=Daw1 PE=2 SV=1	32	52	4.8	46685	5	40				3348.85	3347.84	3347.6	0.2395	254	283	0	K	VHTLIGHCAEISSALFSWDCSLILTGSMDK	T
4	MFN1_RAT	Mitofusin-1 OS=Rattus norvegicus GN=Mfn1 PE=1 SV=1	30	52	7.1	84649	7	1				842.555	841.548	841.517	0.0304	10	16	1	K	HFVLAKK	A
4	MFN1_RAT	Mitofusin-1 OS=Rattus norvegicus GN=Mfn1 PE=1 SV=1	30	52	7.1	84649	7	10				1129.72	1128.72	1128.6	0.1122	337	345	1	K	FEQHTIRAK	Q
4	MFN1_RAT	Mitofusin-1 OS=Rattus norvegicus GN=Mfn1 PE=1 SV=1	30	52	7.1	84649	7	13				1212.7	1211.69	1211.73	-0.0448	64	74	1	K	LAVIGEVLSRR	H
4	MFN1_RAT	Mitofusin-1 OS=Rattus norvegicus GN=Mfn1 PE=1 SV=1	30	52	7.1	84649	7	15				1475.79	1474.78	1474.82	-0.0398	595	608	0	R	TSMGIIVVGGVIWK	T	Oxidation (M)	0.00100000000000.0
4	MFN1_RAT	Mitofusin-1 OS=Rattus norvegicus GN=Mfn1 PE=1 SV=1	30	52	7.1	84649	7	22				1791.79	1790.78	1790.95	-0.162	135	150	1	K	SVKTVNQLAHALHMDK	D
4	MFN1_RAT	Mitofusin-1 OS=Rattus norvegicus GN=Mfn1 PE=1 SV=1	30	52	7.1	84649	7	24				1941	1939.99	1939.84	0.1539	239	254	1	R	WDASASEPEYMEDVRR	Q
4	MFN1_RAT	Mitofusin-1 OS=Rattus norvegicus GN=Mfn1 PE=1 SV=1	30	52	7.1	84649	7	37				2921.49	2920.48	2920.32	0.1622	501	523	1	K	FDLSYDLNCHKLCSDFQEDIVFR	F
5	MELT_RAT	Ventricular zone-expressed PH domain-containing protein homolog 1 OS=Rattus norvegicus GN=Veph1 PE=2 SV=1	30	52	7.1	95145	7	9				1128.6	1127.59	1127.53	0.066	352	361	0	R	MSNSFTNIAK	L	Oxidation (M)	0.1000000000.0
5	MELT_RAT	Ventricular zone-expressed PH domain-containing protein homolog 1 OS=Rattus norvegicus GN=Veph1 PE=2 SV=1	30	52	7.1	95145	7	13				1212.7	1211.69	1211.61	0.0756	399	408	1	K	SEDHEKLQVK	I
5	MELT_RAT	Ventricular zone-expressed PH domain-containing protein homolog 1 OS=Rattus norvegicus GN=Veph1 PE=2 SV=1	30	52	7.1	95145	7	14				1338.88	1337.88	1337.79	0.0835	2	12	1	M	HQLFRLVLGQK	D
5	MELT_RAT	Ventricular zone-expressed PH domain-containing protein homolog 1 OS=Rattus norvegicus GN=Veph1 PE=2 SV=1	30	52	7.1	95145	7	17				1490.82	1489.82	1489.8	0.0177	65	77	1	R	ITTAIRETESIEK	H
5	MELT_RAT	Ventricular zone-expressed PH domain-containing protein homolog 1 OS=Rattus norvegicus GN=Veph1 PE=2 SV=1	30	52	7.1	95145	7	21				1727.83	1726.82	1726.94	-0.1213	740	754	1	R	YFTLAGNQLLFQKGK	S
5	MELT_RAT	Ventricular zone-expressed PH domain-containing protein homolog 1 OS=Rattus norvegicus GN=Veph1 PE=2 SV=1	30	52	7.1	95145	7	23				1797.91	1796.9	1796.85	0.044	108	122	0	K	IASDIMSCILQNYNR	T
5	MELT_RAT	Ventricular zone-expressed PH domain-containing protein homolog 1 OS=Rattus norvegicus GN=Veph1 PE=2 SV=1	30	52	7.1	95145	7	30				2691.38	2690.37	2690.24	0.1273	100	122	1	K	DEDTPHAKIASDIMSCILQNYNR	T
6	CP4F4_RAT	Cytochrome P450 4F4 OS=Rattus norvegicus GN=Cyp4f4 PE=2 SV=1	27	52	15	60638	5	2				868.608	867.601	867.554	0.0468	501	507	0	R	KPELILR	A
6	CP4F4_RAT	Cytochrome P450 4F4 OS=Rattus norvegicus GN=Cyp4f4 PE=2 SV=1	27	52	15	60638	5	19				1625.84	1624.83	1624.88	-0.0466	262	275	1	K	LVHNFTDAVIQGRR	R
6	CP4F4_RAT	Cytochrome P450 4F4 OS=Rattus norvegicus GN=Cyp4f4 PE=2 SV=1	27	52	15	60638	5	23				1797.91	1796.9	1796.85	0.0473	178	193	1	K	WQDLASGGSARLDMFK	N	Oxidation (M)	0.0000000000000100.0
6	CP4F4_RAT	Cytochrome P450 4F4 OS=Rattus norvegicus GN=Cyp4f4 PE=2 SV=1	27	52	15	60638	5	36				2810.43	2809.43	2809.33	0.0969	364	386	1	R	DRESTEIEWDDLAQLPFLTMCIK	E
6	CP4F4_RAT	Cytochrome P450 4F4 OS=Rattus norvegicus GN=Cyp4f4 PE=2 SV=1	27	52	15	60638	5	39				3337.98	3336.97	3336.78	0.1916	80	108	0	K	LVATYPQGFMTWLGPILPIITLCHPDVIR	S	Oxidation (M)	0.00000000010000000000000000000.0
7	MK15_RAT	Mitogen-activated protein kinase 15 OS=Rattus norvegicus GN=Mapk15 PE=1 SV=2	25	52	24	61085	5	2				868.608	867.601	867.543	0.0581	77	84	0	R	LLDVIPAK	N
7	MK15_RAT	Mitogen-activated protein kinase 15 OS=Rattus norvegicus GN=Mapk15 PE=1 SV=2	25	52	24	61085	5	16				1476.69	1475.68	1475.79	-0.1105	183	194	1	R	WYRAPEVLLSSR	W
7	MK15_RAT	Mitogen-activated protein kinase 15 OS=Rattus norvegicus GN=Mapk15 PE=1 SV=2	25	52	24	61085	5	23				1797.91	1796.9	1796.96	-0.0578	138	153	1	R	DQKPANVLLDAACRVK	L
7	MK15_RAT	Mitogen-activated protein kinase 15 OS=Rattus norvegicus GN=Mapk15 PE=1 SV=2	25	52	24	61085	5	26				2230.27	2229.26	2229.09	0.1768	88	106	0	R	DIYLVFESMDTDLNAVIQK	G	Oxidation (M)	0.0000000010000000000.0
7	MK15_RAT	Mitogen-activated protein kinase 15 OS=Rattus norvegicus GN=Mapk15 PE=1 SV=2	25	52	24	61085	5	28				2384.01	2383.01	2383.12	-0.1105	195	214	0	R	WYTPGVDMWSLGCILGEMLR	G
8	UN45A_RAT	Protein unc-45 homolog A OS=Rattus norvegicus GN=Unc45a PE=2 SV=1	25	52	27	104373	6	16				1476.69	1475.68	1475.77	-0.0914	153	164	0	K	VEQMFQILLDPK	E	Oxidation (M)	0.000100000000.0
8	UN45A_RAT	Protein unc-45 homolog A OS=Rattus norvegicus GN=Unc45a PE=2 SV=1	25	52	27	104373	6	18				1502.73	1501.72	1501.6	0.1206	794	806	0	R	AATECMCNLAMSK	E	Oxidation (M)	0.0000010000000.0
8	UN45A_RAT	Protein unc-45 homolog A OS=Rattus norvegicus GN=Unc45a PE=2 SV=1	25	52	27	104373	6	19				1625.84	1624.83	1624.9	-0.0704	692	707	0	K	ALLPLALEGTDVGQTK	A
8	UN45A_RAT	Protein unc-45 homolog A OS=Rattus norvegicus GN=Unc45a PE=2 SV=1	25	52	27	104373	6	23				1797.91	1796.9	1796.9	0.0004	546	561	0	R	WAVEGLAYLTFDADVK	E
8	UN45A_RAT	Protein unc-45 homolog A OS=Rattus norvegicus GN=Unc45a PE=2 SV=1	25	52	27	104373	6	24				1941	1939.99	1940.04	-0.0458	330	346	1	K	DPNNSLTLWVIDQGLKK	I
8	UN45A_RAT	Protein unc-45 homolog A OS=Rattus norvegicus GN=Unc45a PE=2 SV=1	25	52	27	104373	6	41				3795.22	3794.21	3793.91	0.2966	432	467	0	R	ALELSGVMESVIALCASEQEEEQLVAVEALIHAAGK	A
9	UBP48_RAT	Ubiquitin carboxyl-terminal hydrolase 48 OS=Rattus norvegicus GN=Usp48 PE=1 SV=1	23	52	37	120707	6	8				1114.56	1113.55	1113.63	-0.0765	5	13	1	R	LQLEKAAWR	W
9	UBP48_RAT	Ubiquitin carboxyl-terminal hydrolase 48 OS=Rattus norvegicus GN=Usp48 PE=1 SV=1	23	52	37	120707	6	17				1490.82	1489.82	1489.76	0.06	236	247	0	K	FYELELNIQGHK	Q
9	UBP48_RAT	Ubiquitin carboxyl-terminal hydrolase 48 OS=Rattus norvegicus GN=Usp48 PE=1 SV=1	23	52	37	120707	6	21				1727.83	1726.82	1726.8	0.0161	406	419	1	K	GTHCSRNAYMLVYR	L
9	UBP48_RAT	Ubiquitin carboxyl-terminal hydrolase 48 OS=Rattus norvegicus GN=Usp48 PE=1 SV=1	23	52	37	120707	6	24				1941	1939.99	1940.11	-0.1154	283	298	1	K	IRLLSLPCTLNLQLMR	F
9	UBP48_RAT	Ubiquitin carboxyl-terminal hydrolase 48 OS=Rattus norvegicus GN=Usp48 PE=1 SV=1	23	52	37	120707	6	32				2717.18	2716.17	2716.39	-0.2176	958	981	1	K	ELKIQIMHAFSVAPFDQNLSIDGK	I	Oxidation (M)	0.000000100000000000000000.0
9	UBP48_RAT	Ubiquitin carboxyl-terminal hydrolase 48 OS=Rattus norvegicus GN=Usp48 PE=1 SV=1	23	52	37	120707	6	40				3348.85	3347.84	3347.65	0.1853	764	795	1	R	STPVSSVGNAALLCPHGGLMFTFPSLTKEDSK	L
10	KIRR1_RAT	Kin of IRRE-like protein 1 OS=Rattus norvegicus GN=Kirrel PE=1 SV=2	23	52	40	87928	5	19				1625.84	1624.83	1624.76	0.0709	7	20	0	R	STCLMTCQSSLLPK	K
10	KIRR1_RAT	Kin of IRRE-like protein 1 OS=Rattus norvegicus GN=Kirrel PE=1 SV=2	23	52	40	87928	5	23				1797.91	1796.9	1796.95	-0.0545	325	341	0	K	VGSTNVSTLVNVHFAPR	I
10	KIRR1_RAT	Kin of IRRE-like protein 1 OS=Rattus norvegicus GN=Kirrel PE=1 SV=2	23	52	40	87928	5	26				2230.27	2229.26	2229.1	0.1602	443	461	1	K	VECFIGSTPPPDRIAWAWK	E
10	KIRR1_RAT	Kin of IRRE-like protein 1 OS=Rattus norvegicus GN=Kirrel PE=1 SV=2	23	52	40	87928	5	27				2239.18	2238.18	2238.08	0.0945	2	20	1	M	TLENRSTCLMTCQSSLLPK	K
10	KIRR1_RAT	Kin of IRRE-like protein 1 OS=Rattus norvegicus GN=Kirrel PE=1 SV=2	23	52	40	87928	5	39				3337.98	3336.97	3336.93	0.0429	523	554	0	R	EVLPVGIIAGATIGAGILLVFSFAALVFFLYR	R
11	RAB19_RAT	Ras-related protein Rab-19 OS=Rattus norvegicus GN=Rab19 PE=2 SV=1	23	52	40	24658	3	8				1114.56	1113.55	1113.64	-0.0864	20	30	0	K	VILIGDSNVGK	T
11	RAB19_RAT	Ras-related protein Rab-19 OS=Rattus norvegicus GN=Rab19 PE=2 SV=1	23	52	40	24658	3	16				1476.69	1475.68	1475.82	-0.139	118	131	0	K	YGAANLVIMLIGNK	S
11	RAB19_RAT	Ras-related protein Rab-19 OS=Rattus norvegicus GN=Rab19 PE=2 SV=1	23	52	40	24658	3	38				3312.54	3311.53	3311.7	-0.1715	103	131	1	R	STFESVPHWIHEIEKYGAANLVIMLIGNK	S	Oxidation (M)	0.00000000000000000000000100000.0
12	CXA8_RAT	Gap junction alpha-8 protein OS=Rattus norvegicus GN=Gja8 PE=1 SV=1	23	52	42	49883	4	19				1625.84	1624.83	1624.79	0.0387	363	378	0	K	VAPEGQETVAVPDGEK	V
12	CXA8_RAT	Gap junction alpha-8 protein OS=Rattus norvegicus GN=Gja8 PE=1 SV=1	23	52	42	49883	4	23				1797.91	1796.9	1796.83	0.0673	341	356	0	R	EEQPVEEAVEPEVGEK	K
12	CXA8_RAT	Gap junction alpha-8 protein OS=Rattus norvegicus GN=Gja8 PE=1 SV=1	23	52	42	49883	4	28				2384.01	2383.01	2383.22	-0.2107	408	428	1	K	APTLCPELTTDDNRPLSRLSK	A
12	CXA8_RAT	Gap junction alpha-8 protein OS=Rattus norvegicus GN=Gja8 PE=1 SV=1	23	52	42	49883	4	29				2472.23	2471.22	2471.21	0.0146	2	23	0	M	GDWSFLGNILEEVNEHSTVIGR	V
13	ELP6_RAT	Elongator complex protein 6 OS=Rattus norvegicus GN=Elp6 PE=2 SV=1	22	52	49	29896	3	16				1476.69	1475.68	1475.77	-0.0874	16	28	1	R	TEQGKLTLLCDAK	T
13	ELP6_RAT	Elongator complex protein 6 OS=Rattus norvegicus GN=Elp6 PE=2 SV=1	22	52	49	29896	3	28				2384.01	2383.01	2383.18	-0.1725	29	48	1	K	TDGSFLVHHFLSFYLKANCK	V
13	ELP6_RAT	Elongator complex protein 6 OS=Rattus norvegicus GN=Elp6 PE=2 SV=1	22	52	49	29896	3	39				3337.98	3336.97	3336.73	0.2399	138	167	0	K	CPVLLVDNLSVLLSLGVGAVAVLDFMQYCR	A	Oxidation (M)	0.000000000000000000000000010000.0
14	SCPDL_RAT	Saccharopine dehydrogenase-like oxidoreductase OS=Rattus norvegicus GN=Sccpdh PE=2 SV=1	22	52	52	47514	4	8				1114.56	1113.55	1113.64	-0.0864	50	58	1	K	EKLQQVLEK	A
14	SCPDL_RAT	Saccharopine dehydrogenase-like oxidoreductase OS=Rattus norvegicus GN=Sccpdh PE=2 SV=1	22	52	52	47514	4	17				1490.82	1489.82	1489.81	0.0089	91	103	1	K	KATLVLNCVGPYR	F
14	SCPDL_RAT	Saccharopine dehydrogenase-like oxidoreductase OS=Rattus norvegicus GN=Sccpdh PE=2 SV=1	22	52	52	47514	4	20				1666.06	1665.05	1665.02	0.0316	215	230	1	R	SVSNLKPVPVIGSKLK	R
14	SCPDL_RAT	Saccharopine dehydrogenase-like oxidoreductase OS=Rattus norvegicus GN=Sccpdh PE=2 SV=1	22	52	52	47514	4	37				2921.49	2920.48	2920.32	0.1555	112	136	0	K	ACIENGTSCIDICGEPQFLELMHVK	Y
15	SIAT2_RAT	Beta-galactoside alpha-2,6-sialyltransferase 2 OS=Rattus norvegicus GN=St6gal2 PE=2 SV=1	22	52	52	60221	4	10				1129.72	1128.72	1128.67	0.0506	505	514	0	K	VVLPGFQTLR	C
15	SIAT2_RAT	Beta-galactoside alpha-2,6-sialyltransferase 2 OS=Rattus norvegicus GN=St6gal2 PE=2 SV=1	22	52	52	60221	4	22				1791.79	1790.78	1790.91	-0.1262	381	394	0	K	KPDYNLFTPYIQHR	L
15	SIAT2_RAT	Beta-galactoside alpha-2,6-sialyltransferase 2 OS=Rattus norvegicus GN=St6gal2 PE=2 SV=1	22	52	52	60221	4	28				2384.01	2383.01	2383.24	-0.2372	505	525	1	K	VVLPGFQTLRCPVTRPNNTNT	-
15	SIAT2_RAT	Beta-galactoside alpha-2,6-sialyltransferase 2 OS=Rattus norvegicus GN=St6gal2 PE=2 SV=1	22	52	52	60221	4	41				3795.22	3794.21	3793.83	0.3743	425	457	0	K	IQPNPPSSGFIGILVMMSMCQEVHVYEYIPSVR	Q	Oxidation (M)	0.000000000000000100000000000000000.0
16	SH24A_RAT	SH2 domain-containing protein 4A OS=Rattus norvegicus GN=Sh2d4a PE=2 SV=1	22	52	54	48720	4	8				1114.56	1113.55	1113.6	-0.0475	25	32	1	K	QILFYKMR	E	Oxidation (M)	0.00000010.0
16	SH24A_RAT	SH2 domain-containing protein 4A OS=Rattus norvegicus GN=Sh2d4a PE=2 SV=1	22	52	54	48720	4	16				1476.69	1475.68	1475.66	0.0178	348	360	0	K	GYALSYLSEEGCK	H
16	SH24A_RAT	SH2 domain-containing protein 4A OS=Rattus norvegicus GN=Sh2d4a PE=2 SV=1	22	52	54	48720	4	24				1941	1939.99	1940.05	-0.061	309	325	1	K	NSDTIAPWFHGILTLKK	A
16	SH24A_RAT	SH2 domain-containing protein 4A OS=Rattus norvegicus GN=Sh2d4a PE=2 SV=1	22	52	54	48720	4	32				2717.18	2716.17	2716.4	-0.2274	2	24	1	M	LRQILSEMFIDPDLLAELSEEQK	Q
17	LMNA_RAT	Prelamin-A/C OS=Rattus norvegicus GN=Lmna PE=1 SV=1	20	52	71	74564	5	15				1475.79	1474.78	1474.76	0.0218	367	378	1	K	LALDMEIHAYRK	L	Oxidation (M)	0.000010000000.0
17	LMNA_RAT	Prelamin-A/C OS=Rattus norvegicus GN=Lmna PE=1 SV=1	20	52	71	74564	5	18				1502.73	1501.72	1501.72	0.0078	250	261	1	R	AQHEDQVEQYKK	E
17	LMNA_RAT	Prelamin-A/C OS=Rattus norvegicus GN=Lmna PE=1 SV=1	20	52	71	74564	5	20				1666.06	1665.05	1664.88	0.166	157	171	1	R	TLEGELHDLRGQVAK	L
17	LMNA_RAT	Prelamin-A/C OS=Rattus norvegicus GN=Lmna PE=1 SV=1	20	52	71	74564	5	28				2384.01	2383.01	2383.18	-0.1709	241	260	1	R	LADALQELRAQHEDQVEQYK	K
17	LMNA_RAT	Prelamin-A/C OS=Rattus norvegicus GN=Lmna PE=1 SV=1	20	52	71	74564	5	35				2807.42	2806.41	2806.35	0.0604	516	541	1	K	AQNTWGCGTSLRTALINATGEEVAMR	K
18	HPCA_RAT	Neuron-specific calcium-binding protein hippocalcin OS=Rattus norvegicus GN=Hpca PE=1 SV=2	20	52	71	22527	3	21				1727.83	1726.82	1726.91	-0.0955	4	17	1	K	QNSKLRPEMLQDLR	E
18	HPCA_RAT	Neuron-specific calcium-binding protein hippocalcin OS=Rattus norvegicus GN=Hpca PE=1 SV=2	20	52	71	22527	3	24				1941	1939.99	1939.86	0.1333	131	147	1	K	MVSSVMKMPEDESTPEK	R	Oxidation (M)	0.10000000000000000.0
18	HPCA_RAT	Neuron-specific calcium-binding protein hippocalcin OS=Rattus norvegicus GN=Hpca PE=1 SV=2	20	52	71	22527	3	31				2705.27	2704.26	2704.33	-0.0728	71	94	1	R	TFDTNSDGTIDFREFIIALSVTSR	G
19	NFM_RAT	Neurofilament medium polypeptide OS=Rattus norvegicus GN=Nefm PE=1 SV=4	20	52	71	95848	5	8				1114.56	1113.55	1113.55	0.0028	374	381	1	K	WEMARHLR	E	Oxidation (M)	0.00100000.0
19	NFM_RAT	Neurofilament medium polypeptide OS=Rattus norvegicus GN=Nefm PE=1 SV=4	20	52	71	95848	5	25				1994.02	1993.02	1992.96	0.0609	467	485	0	K	SEMEDALTVIAEELAASAK	E	Oxidation (M)	0.0010000000000000000.0
19	NFM_RAT	Neurofilament medium polypeptide OS=Rattus norvegicus GN=Nefm PE=1 SV=4	20	52	71	95848	5	28				2384.01	2383.01	2383.21	-0.2034	382	401	1	R	EYQDLLNVKMALDIEIAAYR	K	Oxidation (M)	0.00000000010000000000.0
19	NFM_RAT	Neurofilament medium polypeptide OS=Rattus norvegicus GN=Nefm PE=1 SV=4	20	52	71	95848	5	32				2717.18	2716.17	2716.38	-0.2061	235	258	1	R	SNHEEEVADLLAQIQASHITVERK	D
19	NFM_RAT	Neurofilament medium polypeptide OS=Rattus norvegicus GN=Nefm PE=1 SV=4	20	52	71	95848	5	33				2720.37	2719.37	2719.13	0.2329	274	294	1	R	SQLECHSDQNMHQAEEWFKCR	Y
20	CISY_RAT	Citrate synthase, mitochondrial OS=Rattus norvegicus GN=Cs PE=1 SV=1	20	52	74	52176	4	9				1128.6	1127.59	1127.58	0.0144	367	375	1	K	HLPKDPMFK	L	Oxidation (M)	0.000000100.0
20	CISY_RAT	Citrate synthase, mitochondrial OS=Rattus norvegicus GN=Cs PE=1 SV=1	20	52	74	52176	4	12				1190.76	1189.76	1189.66	0.0924	209	218	1	K	LPCVAAKIYR	N
20	CISY_RAT	Citrate synthase, mitochondrial OS=Rattus norvegicus GN=Cs PE=1 SV=1	20	52	74	52176	4	28				2384.01	2383.01	2383.11	-0.1024	53	73	1	R	QQHGKTVVGQITVDMMYGGMR	G	3 Oxidation (M)	0.000000000000001100010.0
20	CISY_RAT	Citrate synthase, mitochondrial OS=Rattus norvegicus GN=Cs PE=1 SV=1	20	52	74	52176	4	32				2717.18	2716.17	2716.3	-0.1232	194	215	1	K	YWELIYEDCMDLIAKLPCVAAK	I	Oxidation (M)	0.0000000001000000000000.0
