# Supplementary material for: The proteome of Hypobaric Induced Hypoxic Lung: Insights from Temporal Proteomic Profiling for Biomarker Discovery
Source: Sci Rep. 2015 May 29;5:10681. doi: 10.1038/srep10681 (PMC4448130; doi:10.1038/srep10681)
Supplement: Supplementary Dataset 3 [file srep10681-s4.xls]

## Sheet: SPOT 3
Header	--------------------------------------------------------
Search title
Timestamp	2015-01-15T04:20:06Z
User	Narendra
Email	narendraeducation@gmail.com
Report URI	http://www.matrixscience.com/cgi/master_results.pl?file=../data/20150115/FTgpIzEEO.dat
Peak list data path
Peak list format	Mascot generic
Search type	PMF
Mascot version	2.5.1
Database	SwissProt
Fasta file	SwissProt_2015_01.fasta
Total sequences	547357
Total residues	194874700
Sequences after taxonomy filter	7930
Number of queries	41
Fixed modifications	--------------------------------------------------------
Identifier	Name	Delta	Neutral loss
1	Carbamidomethyl (C)	57.0215
Variable modifications	--------------------------------------------------------
Identifier	Name	Delta	Neutral loss(es)
1	Oxidation (M)	15.9949	0	63.9983
Search Parameters	--------------------------------------------------------
Taxonomy filter	. . . . . . . . . . . . . . . . Rattus
Enzyme	Trypsin
Maximum Missed Cleavages	1
Fixed modifications	Carbamidomethyl (C)
Variable modifications	Oxidation (M)
Peptide Mass Tolerance	100
Peptide Mass Tolerance Units	ppm
Peptide Charge State	1+
Mass values	Monoisotopic
USER00	PEP_INT(842.536373:109664.746078,850.559999:8008.829607,861.093866:8440.983784,864.538966:14056.573111,877.060621:9869.239109,882.607409:22103.564635,892.447661:18905.582944,893.028016:11857.344808,909.007597:11697.701406,946.978312:10740.219066,1017.607083:9694.644770,1051.758193:15626.944100,1114.537905:33359.051719,1118.549435:7963.731828,1128.570736:26254.106707,1165.788112:20456.708474,1179.…
Format parameters	--------------------------------------------------------
Significance threshold	0.05
Max. number of hits	20
Include same-set proteins	0
Include sub-set proteins	0
Show duplicate peptides	1
Protein hits	--------------------------------------------------------
prot_hit_num	prot_acc	prot_desc	prot_score	prot_thresh	prot_expect	prot_mass	prot_matches	pep_query	pep_rank	pep_isbold	pep_isunique	pep_exp_mz	pep_exp_mr	pep_calc_mr	pep_delta	pep_start	pep_end	pep_miss	pep_res_before	pep_seq	pep_res_after	pep_var_mod	pep_var_mod_pos	pep_summed_mod_pos	pep_local_mod_pos
1	HEMO_RAT	Hemopexin OS=Rattus norvegicus GN=Hpx PE=1 SV=3	79	52	0.0001	52060	10	11				1017.61	1016.6	1016.53	0.0667	115	122	0	K	VWVYPPEK	K
1	HEMO_RAT	Hemopexin OS=Rattus norvegicus GN=Hpx PE=1 SV=3	79	52	0.0001	52060	10	13				1114.54	1113.53	1113.49	0.0393	225	233	0	R	DYFISCPGR	G
1	HEMO_RAT	Hemopexin OS=Rattus norvegicus GN=Hpx PE=1 SV=3	79	52	0.0001	52060	10	15				1128.57	1127.56	1127.52	0.0446	167	174	0	K	WFWDFATR	T
1	HEMO_RAT	Hemopexin OS=Rattus norvegicus GN=Hpx PE=1 SV=3	79	52	0.0001	52060	10	18				1212.67	1211.66	1211.63	0.033	208	218	0	R	FNPVTGEVPPR	Y
1	HEMO_RAT	Hemopexin OS=Rattus norvegicus GN=Hpx PE=1 SV=3	79	52	0.0001	52060	10	28				1490.8	1489.79	1489.77	0.0225	90	102	1	R	WKNPVTSVDAAFR	G
1	HEMO_RAT	Hemopexin OS=Rattus norvegicus GN=Hpx PE=1 SV=3	79	52	0.0001	52060	10	29				1502.71	1501.7	1501.67	0.0255	270	282	0	R	GATYAFSGSHYWR	L
1	HEMO_RAT	Hemopexin OS=Rattus norvegicus GN=Hpx PE=1 SV=3	79	52	0.0001	52060	10	30				1625.8	1624.8	1624.76	0.0334	255	269	0	R	CNADPGLSALLSDHR	G
1	HEMO_RAT	Hemopexin OS=Rattus norvegicus GN=Hpx PE=1 SV=3	79	52	0.0001	52060	10	32				1727.8	1726.79	1726.77	0.0169	151	165	0	R	GECQSEGVLFFQGNR	K
1	HEMO_RAT	Hemopexin OS=Rattus norvegicus GN=Hpx PE=1 SV=3	79	52	0.0001	52060	10	34				1797.87	1796.87	1796.85	0.0192	385	400	0	K	SGAQATWAELSWPHEK	V
1	HEMO_RAT	Hemopexin OS=Rattus norvegicus GN=Hpx PE=1 SV=3	79	52	0.0001	52060	10	40				2472.2	2471.19	2471.16	0.0308	130	150	0	K	LFQEEFPGIPYPPDAAVECHR	G
2	GCC2_RAT	GRIP and coiled-coil domain-containing protein 2 OS=Rattus norvegicus GN=Gcc2 PE=1 SV=1	32	52	5.2	195875	11	11				1017.61	1016.6	1016.56	0.0384	637	645	1	R	QRVSELTGK	L
2	GCC2_RAT	GRIP and coiled-coil domain-containing protein 2 OS=Rattus norvegicus GN=Gcc2 PE=1 SV=1	32	52	5.2	195875	11	13				1114.54	1113.53	1113.6	-0.0723	734	742	0	K	LLENEQLQK	S
2	GCC2_RAT	GRIP and coiled-coil domain-containing protein 2 OS=Rattus norvegicus GN=Gcc2 PE=1 SV=1	32	52	5.2	195875	11	15				1128.57	1127.56	1127.52	0.0466	496	504	0	K	ISQEFETMK	Q	Oxidation (M)	0.000000010.0
2	GCC2_RAT	GRIP and coiled-coil domain-containing protein 2 OS=Rattus norvegicus GN=Gcc2 PE=1 SV=1	32	52	5.2	195875	11	19				1234.68	1233.68	1233.66	0.0135	1132	1141	1	K	TMQELELVKK	D	Oxidation (M)	0.0100000000.0
2	GCC2_RAT	GRIP and coiled-coil domain-containing protein 2 OS=Rattus norvegicus GN=Gcc2 PE=1 SV=1	32	52	5.2	195875	11	29				1502.71	1501.7	1501.82	-0.1187	743	754	1	K	SFVKTQLYEFLK	Q
2	GCC2_RAT	GRIP and coiled-coil domain-containing protein 2 OS=Rattus norvegicus GN=Gcc2 PE=1 SV=1	32	52	5.2	195875	11	30				1625.8	1624.8	1624.89	-0.0897	1343	1355	1	R	EHLEMLIDQLKIK	L	Oxidation (M)	0.0000100000000.0
2	GCC2_RAT	GRIP and coiled-coil domain-containing protein 2 OS=Rattus norvegicus GN=Gcc2 PE=1 SV=1	32	52	5.2	195875	11	33				1791.75	1790.75	1790.8	-0.0525	1	18	0	-	MEDSAQDAVTAAPSGTPK	S	Oxidation (M)	0.100000000000000000.0
2	GCC2_RAT	GRIP and coiled-coil domain-containing protein 2 OS=Rattus norvegicus GN=Gcc2 PE=1 SV=1	32	52	5.2	195875	11	34				1797.87	1796.87	1796.91	-0.0417	1340	1353	1	K	QEREHLEMLIDQLK	I	Oxidation (M)	0.00000001000000.0
2	GCC2_RAT	GRIP and coiled-coil domain-containing protein 2 OS=Rattus norvegicus GN=Gcc2 PE=1 SV=1	32	52	5.2	195875	11	36				1962.93	1961.92	1962	-0.0783	861	877	1	K	TSLENQTLSTRVEELSR	S
2	GCC2_RAT	GRIP and coiled-coil domain-containing protein 2 OS=Rattus norvegicus GN=Gcc2 PE=1 SV=1	32	52	5.2	195875	11	37				2083.04	2082.03	2082.01	0.0261	129	146	1	R	EMESVKNELIAVHSEHSK	E	Oxidation (M)	0.010000000000000000.0
2	GCC2_RAT	GRIP and coiled-coil domain-containing protein 2 OS=Rattus norvegicus GN=Gcc2 PE=1 SV=1	32	52	5.2	195875	11	38				2239.16	2238.15	2238.13	0.0249	693	711	1	K	VQLSRDLEALQSQQDFAYK	E
3	CXA8_RAT	Gap junction alpha-8 protein OS=Rattus norvegicus GN=Gja8 PE=1 SV=1	31	52	6.9	49883	5	21				1307.71	1306.7	1306.68	0.0247	270	280	1	K	AKGYQLLEEEK	I
3	CXA8_RAT	Gap junction alpha-8 protein OS=Rattus norvegicus GN=Gja8 PE=1 SV=1	31	52	6.9	49883	5	30				1625.8	1624.8	1624.79	0.0017	363	378	0	K	VAPEGQETVAVPDGEK	V
3	CXA8_RAT	Gap junction alpha-8 protein OS=Rattus norvegicus GN=Gja8 PE=1 SV=1	31	52	6.9	49883	5	34				1797.87	1796.87	1796.83	0.0358	341	356	0	R	EEQPVEEAVEPEVGEK	K
3	CXA8_RAT	Gap junction alpha-8 protein OS=Rattus norvegicus GN=Gja8 PE=1 SV=1	31	52	6.9	49883	5	36				1962.93	1961.92	1962.08	-0.1526	150	165	1	R	LEGTLLRTYVCHIIFK	T
3	CXA8_RAT	Gap junction alpha-8 protein OS=Rattus norvegicus GN=Gja8 PE=1 SV=1	31	52	6.9	49883	5	40				2472.2	2471.19	2471.21	-0.0193	2	23	0	M	GDWSFLGNILEEVNEHSTVIGR	V
4	HPCA_RAT	Neuron-specific calcium-binding protein hippocalcin OS=Rattus norvegicus GN=Hpca PE=1 SV=2	31	52	6.9	22527	4	25				1448.96	1447.95	1447.81	0.1345	84	96	1	R	EFIIALSVTSRGR	L
4	HPCA_RAT	Neuron-specific calcium-binding protein hippocalcin OS=Rattus norvegicus GN=Hpca PE=1 SV=2	31	52	6.9	22527	4	32				1727.8	1726.79	1726.91	-0.1246	4	17	1	K	QNSKLRPEMLQDLR	E
4	HPCA_RAT	Neuron-specific calcium-binding protein hippocalcin OS=Rattus norvegicus GN=Hpca PE=1 SV=2	31	52	6.9	22527	4	35				1940.96	1939.95	1939.86	0.0908	131	147	1	K	MVSSVMKMPEDESTPEK	R	Oxidation (M)	0.10000000000000000.0
4	HPCA_RAT	Neuron-specific calcium-binding protein hippocalcin OS=Rattus norvegicus GN=Hpca PE=1 SV=2	31	52	6.9	22527	4	41				2705.23	2704.22	2704.33	-0.1145	71	94	1	R	TFDTNSDGTIDFREFIIALSVTSR	G
5	PLD2_RAT	Phospholipase D2 OS=Rattus norvegicus GN=Pld2 PE=1 SV=2	29	52	9.5	106712	7	13				1114.54	1113.53	1113.49	0.0359	731	739	0	R	DYMSICGLR	T
5	PLD2_RAT	Phospholipase D2 OS=Rattus norvegicus GN=Pld2 PE=1 SV=2	29	52	9.5	106712	7	17				1179.64	1178.63	1178.68	-0.0511	419	428	0	R	TLMLLHPNIK	V
5	PLD2_RAT	Phospholipase D2 OS=Rattus norvegicus GN=Pld2 PE=1 SV=2	29	52	9.5	106712	7	20				1282.72	1281.71	1281.74	-0.0304	282	292	1	R	IDTSHRSLILK	C
5	PLD2_RAT	Phospholipase D2 OS=Rattus norvegicus GN=Pld2 PE=1 SV=2	29	52	9.5	106712	7	32				1727.8	1726.79	1726.84	-0.0525	301	315	0	R	WWGQEITELAQGPGR	D
5	PLD2_RAT	Phospholipase D2 OS=Rattus norvegicus GN=Pld2 PE=1 SV=2	29	52	9.5	106712	7	34				1797.87	1796.87	1796.92	-0.0536	910	924	1	K	FLEDESLLPHWGAKR	G
5	PLD2_RAT	Phospholipase D2 OS=Rattus norvegicus GN=Pld2 PE=1 SV=2	29	52	9.5	106712	7	35				1940.96	1939.95	1939.99	-0.046	337	354	0	R	WFVNGAGYFAAVADAILR	A
5	PLD2_RAT	Phospholipase D2 OS=Rattus norvegicus GN=Pld2 PE=1 SV=2	29	52	9.5	106712	7	37				2083.04	2082.03	2082.04	-0.0083	298	315	1	R	QARWWGQEITELAQGPGR	D
6	MTA1_RAT	Metastasis-associated protein MTA1 OS=Rattus norvegicus GN=Mta1 PE=1 SV=1	29	52	10	80047	7	2				850.56	849.553	849.471	0.0819	615	621	1	K	SYPTKVR	L
6	MTA1_RAT	Metastasis-associated protein MTA1 OS=Rattus norvegicus GN=Mta1 PE=1 SV=1	29	52	10	80047	7	4				864.539	863.532	863.46	0.0717	659	666	0	K	LLSSSETK	R
6	MTA1_RAT	Metastasis-associated protein MTA1 OS=Rattus norvegicus GN=Mta1 PE=1 SV=1	29	52	10	80047	7	17				1179.64	1178.63	1178.62	0.0152	173	182	0	R	YQADITDLLK	D
6	MTA1_RAT	Metastasis-associated protein MTA1 OS=Rattus norvegicus GN=Mta1 PE=1 SV=1	29	52	10	80047	7	21				1307.71	1306.7	1306.67	0.0346	198	208	0	K	VWEAHNPLVDK	Q
6	MTA1_RAT	Metastasis-associated protein MTA1 OS=Rattus norvegicus GN=Mta1 PE=1 SV=1	29	52	10	80047	7	29				1502.71	1501.7	1501.68	0.0148	416	426	1	R	LCASCWTYWKK	Y
6	MTA1_RAT	Metastasis-associated protein MTA1 OS=Rattus norvegicus GN=Mta1 PE=1 SV=1	29	52	10	80047	7	32				1727.8	1726.79	1726.85	-0.0559	33	47	1	K	TANGNVEAKVVCFYR	R
6	MTA1_RAT	Metastasis-associated protein MTA1 OS=Rattus norvegicus GN=Mta1 PE=1 SV=1	29	52	10	80047	7	41				2705.23	2704.22	2704.18	0.0349	283	305	1	R	DEMEEWSASEANLFEEALEKYGK	D
7	MLH1_RAT	DNA mismatch repair protein Mlh1 OS=Rattus norvegicus GN=Mlh1 PE=2 SV=1	29	52	11	85171	7	13				1114.54	1113.53	1113.46	0.0723	491	499	0	K	EMTAACYPR	R	Oxidation (M)	0.010000000.0
7	MLH1_RAT	DNA mismatch repair protein Mlh1 OS=Rattus norvegicus GN=Mlh1 PE=2 SV=1	29	52	11	85171	7	14				1118.55	1117.54	1117.57	-0.0306	196	205	1	K	KQGETVSDVR	T
7	MLH1_RAT	DNA mismatch repair protein Mlh1 OS=Rattus norvegicus GN=Mlh1 PE=2 SV=1	29	52	11	85171	7	16				1165.79	1164.78	1164.68	0.1041	724	733	1	K	AFRSHLLPPK	H
7	MLH1_RAT	DNA mismatch repair protein Mlh1 OS=Rattus norvegicus GN=Mlh1 PE=2 SV=1	29	52	11	85171	7	17				1179.64	1178.63	1178.58	0.0581	393	402	0	K	LDAFMQPVSR	R	Oxidation (M)	0.0000100000.0
7	MLH1_RAT	DNA mismatch repair protein Mlh1 OS=Rattus norvegicus GN=Mlh1 PE=2 SV=1	29	52	11	85171	7	27				1476.66	1475.65	1475.67	-0.0208	242	254	0	K	MNGYISNANYSVK	K	Oxidation (M)	0.1000000000000.0
7	MLH1_RAT	DNA mismatch repair protein Mlh1 OS=Rattus norvegicus GN=Mlh1 PE=2 SV=1	29	52	11	85171	7	36				1962.93	1961.92	1961.78	0.1391	474	489	1	K	RHPEDSDVEMMENDSR	K	Oxidation (M)	0.0000000001000000.0
7	MLH1_RAT	DNA mismatch repair protein Mlh1 OS=Rattus norvegicus GN=Mlh1 PE=2 SV=1	29	52	11	85171	7	40				2472.2	2471.19	2471.2	-0.0155	80	100	1	R	FTTSKLQTFEDLAMISTYGFR	G	Oxidation (M)	0.000000000000010000000.0
8	MBL2_RAT	Mannose-binding protein C OS=Rattus norvegicus GN=Mbl2 PE=1 SV=2	28	52	12	26397	4	11				1017.61	1016.6	1016.51	0.0885	133	140	1	K	KYFMSSVR	R
8	MBL2_RAT	Mannose-binding protein C OS=Rattus norvegicus GN=Mbl2 PE=1 SV=2	28	52	12	26397	4	19				1234.68	1233.68	1233.64	0.0419	176	186	0	K	DVAFLGITDQR	T
8	MBL2_RAT	Mannose-binding protein C OS=Rattus norvegicus GN=Mbl2 PE=1 SV=2	28	52	12	26397	4	28				1490.8	1489.79	1489.8	-0.006	121	133	1	K	WVLLSMSENVGKK	Y
8	MBL2_RAT	Mannose-binding protein C OS=Rattus norvegicus GN=Mbl2 PE=1 SV=2	28	52	12	26397	4	29				1502.71	1501.7	1501.76	-0.0565	149	162	0	K	ALCSELQGTVATPR	N
9	K2C1B_RAT	Keratin, type II cytoskeletal 1b OS=Rattus norvegicus GN=Krt77 PE=3 SV=1	27	52	17	57391	5	22				1320.63	1319.62	1319.65	-0.0312	380	390	1	K	NSKMEISELNR	N
9	K2C1B_RAT	Keratin, type II cytoskeletal 1b OS=Rattus norvegicus GN=Krt77 PE=3 SV=1	27	52	17	57391	5	26				1475.76	1474.75	1474.78	-0.0235	187	198	0	R	FLEQQNQVLQTK	W
9	K2C1B_RAT	Keratin, type II cytoskeletal 1b OS=Rattus norvegicus GN=Krt77 PE=3 SV=1	27	52	17	57391	5	27				1476.66	1475.65	1475.71	-0.0644	383	394	1	K	MEISELNRNAQR	L	Oxidation (M)	0.100000000000.0
9	K2C1B_RAT	Keratin, type II cytoskeletal 1b OS=Rattus norvegicus GN=Krt77 PE=3 SV=1	27	52	17	57391	5	34				1797.87	1796.87	1796.98	-0.1111	55	72	1	R	SLYSLGGSKSIFGGLVGR	S
9	K2C1B_RAT	Keratin, type II cytoskeletal 1b OS=Rattus norvegicus GN=Krt77 PE=3 SV=1	27	52	17	57391	5	38				2239.16	2238.15	2238.19	-0.0367	451	470	1	R	DYQALLGAKLSLDVEIATYR	E
10	BTLA_RAT	B- and T-lymphocyte attenuator OS=Rattus norvegicus GN=Btla PE=2 SV=1	26	52	20	35196	4	15				1128.57	1127.56	1127.6	-0.0412	213	222	1	K	KPSDLAGRER	E
10	BTLA_RAT	B- and T-lymphocyte attenuator OS=Rattus norvegicus GN=Btla PE=2 SV=1	26	52	20	35196	4	18				1212.67	1211.66	1211.71	-0.0431	2	12	1	M	KTVPAMLVTPR	S
10	BTLA_RAT	B- and T-lymphocyte attenuator OS=Rattus norvegicus GN=Btla PE=2 SV=1	26	52	20	35196	4	28				1490.8	1489.79	1489.81	-0.0173	3	15	1	K	TVPAMLVTPRSFR	E	Oxidation (M)	0.0000100000000.0
10	BTLA_RAT	B- and T-lymphocyte attenuator OS=Rattus norvegicus GN=Btla PE=2 SV=1	26	52	20	35196	4	39				2383.98	2382.97	2383.09	-0.1187	235	255	0	R	TNSQILTSETGIYDNDPWSSR	L
11	TRUB1_RAT	Probable tRNA pseudouridine synthase 1 OS=Rattus norvegicus GN=Trub1 PE=2 SV=1	26	52	21	36609	4	4				864.539	863.532	863.49	0.0418	201	207	1	R	LSTLMKR	G	Oxidation (M)	0.0000100.0
11	TRUB1_RAT	Probable tRNA pseudouridine synthase 1 OS=Rattus norvegicus GN=Trub1 PE=2 SV=1	26	52	21	36609	4	31				1707.79	1706.78	1706.89	-0.1063	256	270	1	K	ELSSCATVLELTRTK	Q
11	TRUB1_RAT	Probable tRNA pseudouridine synthase 1 OS=Rattus norvegicus GN=Trub1 PE=2 SV=1	26	52	21	36609	4	35				1940.96	1939.95	1939.97	-0.0254	140	158	1	R	YIATGELGKATDTLDSTGK	V
11	TRUB1_RAT	Probable tRNA pseudouridine synthase 1 OS=Rattus norvegicus GN=Trub1 PE=2 SV=1	26	52	21	36609	4	36				1962.93	1961.92	1962.06	-0.1413	105	125	0	K	VGHGGTLDSAAQGVLVVGIGR	G
12	HOIL1_RAT	RanBP-type and C3HC4-type zinc finger-containing protein 1 OS=Rattus norvegicus GN=Rbck1 PE=1 SV=3	25	52	23	59472	5	1				842.536	841.529	841.466	0.0633	159	165	0	K	DLTLQPR	G
12	HOIL1_RAT	RanBP-type and C3HC4-type zinc finger-containing protein 1 OS=Rattus norvegicus GN=Rbck1 PE=1 SV=3	25	52	23	59472	5	19				1234.68	1233.68	1233.64	0.0386	7	17	1	K	KAEEMALSLAR	A	Oxidation (M)	0.00001000000.0
12	HOIL1_RAT	RanBP-type and C3HC4-type zinc finger-containing protein 1 OS=Rattus norvegicus GN=Rbck1 PE=1 SV=3	25	52	23	59472	5	27				1476.66	1475.65	1475.7	-0.0532	422	434	0	R	NDVAAQQTTEMLR	V
12	HOIL1_RAT	RanBP-type and C3HC4-type zinc finger-containing protein 1 OS=Rattus norvegicus GN=Rbck1 PE=1 SV=3	25	52	23	59472	5	31				1707.79	1706.78	1706.73	0.0556	407	419	1	R	MNCREYQDDLAHR	A
12	HOIL1_RAT	RanBP-type and C3HC4-type zinc finger-containing protein 1 OS=Rattus norvegicus GN=Rbck1 PE=1 SV=3	25	52	23	59472	5	33				1791.75	1790.75	1790.92	-0.1769	151	165	1	R	MLEDLGFKDLTLQPR	G	Oxidation (M)	0.100000000000000.0
13	LRC46_RAT	Leucine-rich repeat-containing protein 46 OS=Rattus norvegicus GN=Lrrc46 PE=2 SV=1	25	52	27	36322	4	11				1017.61	1016.6	1016.52	0.0748	6	14	1	K	QEAKNATQK	T
13	LRC46_RAT	Leucine-rich repeat-containing protein 46 OS=Rattus norvegicus GN=Lrrc46 PE=2 SV=1	25	52	27	36322	4	14				1118.55	1117.54	1117.62	-0.0822	96	105	0	R	FLSLAGNQIR	H
13	LRC46_RAT	Leucine-rich repeat-containing protein 46 OS=Rattus norvegicus GN=Lrrc46 PE=2 SV=1	25	52	27	36322	4	27				1476.66	1475.65	1475.71	-0.0573	43	54	0	K	MFHTLDDLETVR	L
13	LRC46_RAT	Leucine-rich repeat-containing protein 46 OS=Rattus norvegicus GN=Lrrc46 PE=2 SV=1	25	52	27	36322	4	37				2083.04	2082.03	2082.1	-0.0644	10	28	1	K	NATQKTEEGVHITEALITK	R
14	PLCB4_RAT	1-phosphatidylinositol 4,5-bisphosphate phosphodiesterase beta-4 OS=Rattus norvegicus GN=Plcb4 PE=2 SV=2	24	52	32	135552	9	1				842.536	841.529	841.491	0.0382	465	471	0	R	LKPEVEK	K
14	PLCB4_RAT	1-phosphatidylinositol 4,5-bisphosphate phosphodiesterase beta-4 OS=Rattus norvegicus GN=Plcb4 PE=2 SV=2	24	52	32	135552	9	7				892.448	891.44	891.43	0.0106	1109	1116	0	R	ELNSSNTK	K
14	PLCB4_RAT	1-phosphatidylinositol 4,5-bisphosphate phosphodiesterase beta-4 OS=Rattus norvegicus GN=Plcb4 PE=2 SV=2	24	52	32	135552	9	13				1114.54	1113.53	1113.52	0.0108	378	386	0	K	AMCTDILFK	D	Oxidation (M)	0.010000000.0
14	PLCB4_RAT	1-phosphatidylinositol 4,5-bisphosphate phosphodiesterase beta-4 OS=Rattus norvegicus GN=Plcb4 PE=2 SV=2	24	52	32	135552	9	18				1212.67	1211.66	1211.57	0.0912	946	955	1	K	HAKEHSTMQK	L	Oxidation (M)	0.0000000100.0
14	PLCB4_RAT	1-phosphatidylinositol 4,5-bisphosphate phosphodiesterase beta-4 OS=Rattus norvegicus GN=Plcb4 PE=2 SV=2	24	52	32	135552	9	19				1234.68	1233.68	1233.58	0.0927	138	148	0	R	ANNVSPMTCLK	K
14	PLCB4_RAT	1-phosphatidylinositol 4,5-bisphosphate phosphodiesterase beta-4 OS=Rattus norvegicus GN=Plcb4 PE=2 SV=2	24	52	32	135552	9	29				1502.71	1501.7	1501.76	-0.0565	1163	1175	1	K	LEAEMDRRPATVV	-	Oxidation (M)	0.0000100000000.0
14	PLCB4_RAT	1-phosphatidylinositol 4,5-bisphosphate phosphodiesterase beta-4 OS=Rattus norvegicus GN=Plcb4 PE=2 SV=2	24	52	32	135552	9	30				1625.8	1624.8	1624.86	-0.0652	255	267	1	R	LNEILFPFYDAKR	A
14	PLCB4_RAT	1-phosphatidylinositol 4,5-bisphosphate phosphodiesterase beta-4 OS=Rattus norvegicus GN=Plcb4 PE=2 SV=2	24	52	32	135552	9	37				2083.04	2082.03	2082.07	-0.0433	1139	1155	1	K	VQLEHLEFLEKQNEQAK	E
14	PLCB4_RAT	1-phosphatidylinositol 4,5-bisphosphate phosphodiesterase beta-4 OS=Rattus norvegicus GN=Plcb4 PE=2 SV=2	24	52	32	135552	9	41				2705.23	2704.22	2704.35	-0.1257	229	251	1	K	INGDKTDYLTVDQLVSFLNEHQR	D
15	LKHA4_RAT	Leukotriene A-4 hydrolase OS=Rattus norvegicus GN=Lta4h PE=2 SV=2	24	52	35	69759	5	14				1118.55	1117.54	1117.62	-0.0743	165	174	0	K	ELVALMSAIR	D	Oxidation (M)	0.0000010000.0
15	LKHA4_RAT	Leukotriene A-4 hydrolase OS=Rattus norvegicus GN=Lta4h PE=2 SV=2	24	52	35	69759	5	26				1475.76	1474.75	1474.77	-0.0123	218	229	1	R	TLVWSEKEQVEK	S
15	LKHA4_RAT	Leukotriene A-4 hydrolase OS=Rattus norvegicus GN=Lta4h PE=2 SV=2	24	52	35	69759	5	27				1476.66	1475.65	1475.66	-0.0063	414	425	0	K	FSYQSVTTDDWK	S
15	LKHA4_RAT	Leukotriene A-4 hydrolase OS=Rattus norvegicus GN=Lta4h PE=2 SV=2	24	52	35	69759	5	28				1490.8	1489.79	1489.82	-0.0337	52	64	1	R	TLTLDTKDLTIEK	V
15	LKHA4_RAT	Leukotriene A-4 hydrolase OS=Rattus norvegicus GN=Lta4h PE=2 SV=2	24	52	35	69759	5	39				2383.98	2382.97	2383.13	-0.1584	165	186	1	K	ELVALMSAIRDGEAPDPEDPSR	K	Oxidation (M)	0.0000010000000000000000.0
16	KC1A_RAT	Casein kinase I isoform alpha OS=Rattus norvegicus GN=Csnk1a1 PE=2 SV=1	24	52	35	37699	5	13				1114.54	1113.53	1113.58	-0.0512	54	62	0	R	HPQLLYESK	L
16	KC1A_RAT	Casein kinase I isoform alpha OS=Rattus norvegicus GN=Csnk1a1 PE=2 SV=1	24	52	35	37699	5	17				1179.64	1178.63	1178.57	0.0659	241	250	0	K	MSTPVEVLCK	G	Oxidation (M)	0.1000000000.0
16	KC1A_RAT	Casein kinase I isoform alpha OS=Rattus norvegicus GN=Csnk1a1 PE=2 SV=1	24	52	35	37699	5	21				1307.71	1306.7	1306.66	0.0391	240	250	1	K	KMSTPVEVLCK	G	Oxidation (M)	0.01000000000.0
16	KC1A_RAT	Casein kinase I isoform alpha OS=Rattus norvegicus GN=Csnk1a1 PE=2 SV=1	24	52	35	37699	5	24				1424.78	1423.78	1423.73	0.0466	2	16	1	M	ASSSGSKAEFIVGGK	Y
16	KC1A_RAT	Casein kinase I isoform alpha OS=Rattus norvegicus GN=Csnk1a1 PE=2 SV=1	24	52	35	37699	5	26				1475.76	1474.75	1474.76	-0.0057	136	148	0	R	DIKPDNFLMGIGR	H
17	RHG07_RAT	Rho GTPase-activating protein 7 OS=Rattus norvegicus GN=Dlc1 PE=1 SV=3	23	52	37	124534	8	4				864.539	863.532	863.479	0.0531	235	241	1	R	MESLKLK	G	Oxidation (M)	0.1000000.0
17	RHG07_RAT	Rho GTPase-activating protein 7 OS=Rattus norvegicus GN=Dlc1 PE=1 SV=3	23	52	37	124534	8	7				892.448	891.44	891.445	-0.0046	630	636	1	K	VPDYKDR	S
17	RHG07_RAT	Rho GTPase-activating protein 7 OS=Rattus norvegicus GN=Dlc1 PE=1 SV=3	23	52	37	124534	8	14				1118.55	1117.54	1117.58	-0.0418	547	557	1	R	RDSGVGASLTR	C
17	RHG07_RAT	Rho GTPase-activating protein 7 OS=Rattus norvegicus GN=Dlc1 PE=1 SV=3	23	52	37	124534	8	15				1128.57	1127.56	1127.63	-0.0664	815	824	1	R	KQSLGKPDQK	D
17	RHG07_RAT	Rho GTPase-activating protein 7 OS=Rattus norvegicus GN=Dlc1 PE=1 SV=3	23	52	37	124534	8	20				1282.72	1281.71	1281.59	0.1151	123	134	0	K	QDPIPGSPDNSR	L
17	RHG07_RAT	Rho GTPase-activating protein 7 OS=Rattus norvegicus GN=Dlc1 PE=1 SV=3	23	52	37	124534	8	21				1307.71	1306.7	1306.67	0.0279	66	76	1	R	LNTLNKCAVMK	L	Oxidation (M)	0.00000000010.0
17	RHG07_RAT	Rho GTPase-activating protein 7 OS=Rattus norvegicus GN=Dlc1 PE=1 SV=3	23	52	37	124534	8	26				1475.76	1474.75	1474.74	0.0194	478	489	1	K	GMQRIVNQWSEK	F
17	RHG07_RAT	Rho GTPase-activating protein 7 OS=Rattus norvegicus GN=Dlc1 PE=1 SV=3	23	52	37	124534	8	37				2083.04	2082.03	2081.94	0.0881	1	17	1	-	MCRDEPDTMILTQIEAK	E	2 Oxidation (M)	0.10000000100000000.0
18	SNPC2_RAT	snRNA-activating protein complex subunit 2 OS=Rattus norvegicus GN=Snapc2 PE=2 SV=1	23	52	43	38773	4	1				842.536	841.529	841.513	0.0157	73	79	1	R	VVREAIR	K
18	SNPC2_RAT	snRNA-activating protein complex subunit 2 OS=Rattus norvegicus GN=Snapc2 PE=2 SV=1	23	52	43	38773	4	20				1282.72	1281.71	1281.66	0.0536	41	52	1	R	GQPEPDAKELAK	E
18	SNPC2_RAT	snRNA-activating protein complex subunit 2 OS=Rattus norvegicus GN=Snapc2 PE=2 SV=1	23	52	43	38773	4	22				1320.63	1319.62	1319.71	-0.0895	151	162	0	R	ALVFLSTQDAQK	D
18	SNPC2_RAT	snRNA-activating protein complex subunit 2 OS=Rattus norvegicus GN=Snapc2 PE=2 SV=1	23	52	43	38773	4	33				1791.75	1790.75	1790.92	-0.1695	282	297	1	K	TYAQLTAPQASLDREK	R
19	DNMT1_RAT	DNA (cytosine-5)-methyltransferase 1 OS=Rattus norvegicus GN=Dnmt1 PE=1 SV=2	23	52	43	185054	7	28				1490.8	1489.79	1489.76	0.0344	1202	1215	0	K	LVMAGEVTNSLGQR	L	Oxidation (M)	0.00100000000000.0
19	DNMT1_RAT	DNA (cytosine-5)-methyltransferase 1 OS=Rattus norvegicus GN=Dnmt1 PE=1 SV=2	23	52	43	185054	7	31				1707.79	1706.78	1706.92	-0.1393	1125	1140	1	K	GKPQVSEPKEPEAAIK	L
19	DNMT1_RAT	DNA (cytosine-5)-methyltransferase 1 OS=Rattus norvegicus GN=Dnmt1 PE=1 SV=2	23	52	43	185054	7	35				1940.96	1939.95	1940.05	-0.1028	1202	1219	1	K	LVMAGEVTNSLGQRLPQK	G
19	DNMT1_RAT	DNA (cytosine-5)-methyltransferase 1 OS=Rattus norvegicus GN=Dnmt1 PE=1 SV=2	23	52	43	185054	7	36				1962.93	1961.92	1962.01	-0.0823	295	311	1	R	RPKEEVEQITPEPPEGK	D
19	DNMT1_RAT	DNA (cytosine-5)-methyltransferase 1 OS=Rattus norvegicus GN=Dnmt1 PE=1 SV=2	23	52	43	185054	7	37				2083.04	2082.03	2082.13	-0.1022	5	25	1	R	TAPARVPALASPAGSLPDHVR	R
19	DNMT1_RAT	DNA (cytosine-5)-methyltransferase 1 OS=Rattus norvegicus GN=Dnmt1 PE=1 SV=2	23	52	43	185054	7	40				2472.2	2471.19	2471.3	-0.1132	537	558	1	K	IETTVPPSAINVNRFTEDSLLR	H
19	DNMT1_RAT	DNA (cytosine-5)-methyltransferase 1 OS=Rattus norvegicus GN=Dnmt1 PE=1 SV=2	23	52	43	185054	7	41				2705.23	2704.22	2704.13	0.0948	1220	1243	1	K	GDVEMLCGGPPCQGFSGMNRFNSR	T	2 Oxidation (M)	0.000010000000000001000000.0
20	CSN3_RAT	COP9 signalosome complex subunit 3 OS=Rattus norvegicus GN=Cops3 PE=2 SV=1	23	52	44	48398	4	22				1320.63	1319.62	1319.68	-0.0643	2	13	0	M	ASALEQFVNSVR	Q
20	CSN3_RAT	COP9 signalosome complex subunit 3 OS=Rattus norvegicus GN=Cops3 PE=2 SV=1	23	52	44	48398	4	33				1791.75	1790.75	1790.69	0.0567	407	423	0	K	SMGSQEDDSGNKPSSYS	-	Oxidation (M)	0.01000000000000000.0
20	CSN3_RAT	COP9 signalosome complex subunit 3 OS=Rattus norvegicus GN=Cops3 PE=2 SV=1	23	52	44	48398	4	36				1962.93	1961.92	1961.9	0.026	367	382	0	K	YNNPAMLHNIDQEMLK	C	2 Oxidation (M)	0.0000010000000100.0
20	CSN3_RAT	COP9 signalosome complex subunit 3 OS=Rattus norvegicus GN=Cops3 PE=2 SV=1	23	52	44	48398	4	41				2705.23	2704.22	2704.28	-0.0606	131	153	0	K	MQMNTNQLTSVHADLCQLCLLAK	C	Oxidation (M)	0.10000000000000000000000.0
