# Supplementary material for: The proteome of Hypobaric Induced Hypoxic Lung: Insights from Temporal Proteomic Profiling for Biomarker Discovery
Source: Sci Rep. 2015 May 29;5:10681. doi: 10.1038/srep10681 (PMC4448130; doi:10.1038/srep10681)
Supplement: Supplementary Dataset 5 [file srep10681-s5.xls]

## Sheet: SPOT 5
Header	--------------------------------------------------------
Search title
Timestamp	2015-01-15T04:21:40Z
User	yasmin
Email	yasminchem@gmail.com
Report URI	http://www.matrixscience.com/cgi/master_results.pl?file=../data/20150115/FTgpIzEES.dat
Peak list data path
Peak list format	Mascot generic
Search type	PMF
Mascot version	2.5.1
Database	SwissProt
Fasta file	SwissProt_2015_01.fasta
Total sequences	547357
Total residues	194874700
Sequences after taxonomy filter	7930
Number of queries	58
Decoy	--------------------------------------------------------
Number of matches above identity threshold in search of real database	1
Number of matches above identity threshold in search of decoy database	0
Highest score in search of real database	135
Highest score in search of decoy database	50
Fixed modifications	--------------------------------------------------------
Identifier	Name	Delta	Neutral loss
1	Carbamidomethyl (C)	57.0215
Variable modifications	--------------------------------------------------------
Identifier	Name	Delta	Neutral loss(es)
1	Oxidation (M)	15.9949	0	63.9983
Search Parameters	--------------------------------------------------------
Taxonomy filter	. . . . . . . . . . . . . . . . Rattus
Enzyme	Trypsin
Maximum Missed Cleavages	1
Fixed modifications	Carbamidomethyl (C)
Variable modifications	Oxidation (M)
Peptide Mass Tolerance	100
Peptide Mass Tolerance Units	ppm
Peptide Charge State	1+
Mass values	Monoisotopic
Decoy database also searched	1
USER00	PEP_INT(842.505526:19214.794839,850.467066:5912.102403,868.553910:3926.487047,877.027454:2782.846554,882.577405:10733.686575,996.606490:2850.812016,1011.646456:16717.682763,1018.551379:4118.344430,1047.575147:6191.241506,1051.726896:7397.976990,1058.482501:4288.616765,1075.503940:6975.744858,1117.486087:6446.007161,1134.512534:3817.386925,1165.754073:7477.876536,1179.605066:6172.362195,1190.70420…
Format parameters	--------------------------------------------------------
Significance threshold	0.05
Max. number of hits	20
Include same-set proteins	0
Include sub-set proteins	0
Show duplicate peptides	1
Protein hits	--------------------------------------------------------
prot_hit_num	prot_acc	prot_desc	prot_score	prot_thresh	prot_expect	prot_mass	prot_matches	pep_query	pep_rank	pep_isbold	pep_isunique	pep_exp_mz	pep_exp_mr	pep_calc_mr	pep_delta	pep_start	pep_end	pep_miss	pep_res_before	pep_seq	pep_res_after	pep_var_mod	pep_var_mod_pos	pep_summed_mod_pos	pep_local_mod_pos
1	ALBU_RAT	Serum albumin OS=Rattus norvegicus GN=Alb PE=1 SV=2	135	52	2.5e-10	70682	16	12				1075.5	1074.5	1074.49	0.005	123	130	0	R	NECFLQHK	D
1	ALBU_RAT	Serum albumin OS=Rattus norvegicus GN=Alb PE=1 SV=2	135	52	2.5e-10	70682	16	14				1134.51	1133.51	1133.5	0.0095	461	469	0	K	CCTLPEAQR	L
1	ALBU_RAT	Serum albumin OS=Rattus norvegicus GN=Alb PE=1 SV=2	135	52	2.5e-10	70682	16	18				1248.64	1247.64	1247.63	0.0073	35	44	1	R	FKDLGEQHFK	G
1	ALBU_RAT	Serum albumin OS=Rattus norvegicus GN=Alb PE=1 SV=2	135	52	2.5e-10	70682	16	19				1266.64	1265.64	1265.63	0.0066	247	257	0	R	FPNAEFAEITK	L
1	ALBU_RAT	Serum albumin OS=Rattus norvegicus GN=Alb PE=1 SV=2	135	52	2.5e-10	70682	16	20				1299.71	1298.7	1298.7	0.0002	362	372	0	R	HPDYSVSLLLR	L
1	ALBU_RAT	Serum albumin OS=Rattus norvegicus GN=Alb PE=1 SV=2	135	52	2.5e-10	70682	16	26				1439.78	1438.77	1438.78	-0.009	439	452	0	K	APQVSTPTLVEAAR	N
1	ALBU_RAT	Serum albumin OS=Rattus norvegicus GN=Alb PE=1 SV=2	135	52	2.5e-10	70682	16	28				1455.8	1454.8	1454.8	-0.0032	361	372	1	R	RHPDYSVSLLLR	L
1	ALBU_RAT	Serum albumin OS=Rattus norvegicus GN=Alb PE=1 SV=2	135	52	2.5e-10	70682	16	29				1465.77	1464.76	1464.77	-0.0086	422	434	0	K	LGEYGFQNAVLVR	Y
1	ALBU_RAT	Serum albumin OS=Rattus norvegicus GN=Alb PE=1 SV=2	135	52	2.5e-10	70682	16	31				1479.79	1478.78	1478.85	-0.0707	45	57	0	K	GLVLIAFSQYLQK	C
1	ALBU_RAT	Serum albumin OS=Rattus norvegicus GN=Alb PE=1 SV=2	135	52	2.5e-10	70682	16	33				1563.71	1562.71	1562.71	-0.0084	589	602	0	K	DNCFATEGPNLVAR	S
1	ALBU_RAT	Serum albumin OS=Rattus norvegicus GN=Alb PE=1 SV=2	135	52	2.5e-10	70682	16	34				1609.77	1608.76	1608.78	-0.0192	348	360	0	K	DVFLGTFLYEYSR	R
1	ALBU_RAT	Serum albumin OS=Rattus norvegicus GN=Alb PE=1 SV=2	135	52	2.5e-10	70682	16	39				1749.65	1748.65	1748.66	-0.0079	268	281	0	K	ECCHGDLLECADDR	A
1	ALBU_RAT	Serum albumin OS=Rattus norvegicus GN=Alb PE=1 SV=2	135	52	2.5e-10	70682	16	42				1882.91	1881.91	1881.93	-0.0225	509	524	0	R	RPCFSALTVDETYVPK	E
1	ALBU_RAT	Serum albumin OS=Rattus norvegicus GN=Alb PE=1 SV=2	135	52	2.5e-10	70682	16	44				1948.9	1947.89	1947.91	-0.0182	585	602	1	K	AADKDNCFATEGPNLVAR	S
1	ALBU_RAT	Serum albumin OS=Rattus norvegicus GN=Alb PE=1 SV=2	135	52	2.5e-10	70682	16	46				2060	2058.99	2059.02	-0.0273	169	184	1	R	RHPYFYAPELLYYAEK	Y
1	ALBU_RAT	Serum albumin OS=Rattus norvegicus GN=Alb PE=1 SV=2	135	52	2.5e-10	70682	16	47				2138.99	2137.98	2138	-0.0142	528	545	1	K	AETFTFHSDICTLPDKEK	Q
2	ROCK1_RAT	Rho-associated protein kinase 1 OS=Rattus norvegicus GN=Rock1 PE=1 SV=1	34	52	3.3	160496	10	5				882.577	881.57	881.512	0.0578	1323	1329	0	K	WVTHLVK	K
2	ROCK1_RAT	Rho-associated protein kinase 1 OS=Rattus norvegicus GN=Rock1 PE=1 SV=1	34	52	3.3	160496	10	11				1058.48	1057.48	1057.46	0.018	214	222	0	K	LADFGTCMK	M	Oxidation (M)	0.000000010.0
2	ROCK1_RAT	Rho-associated protein kinase 1 OS=Rattus norvegicus GN=Rock1 PE=1 SV=1	34	52	3.3	160496	10	12				1075.5	1074.5	1074.58	-0.0855	85	94	0	R	GAFGEVQLVR	H
2	ROCK1_RAT	Rho-associated protein kinase 1 OS=Rattus norvegicus GN=Rock1 PE=1 SV=1	34	52	3.3	160496	10	19				1266.64	1265.64	1265.59	0.0437	591	601	1	R	MLENSKSQADK	D	Oxidation (M)	0.10000000000.0
2	ROCK1_RAT	Rho-associated protein kinase 1 OS=Rattus norvegicus GN=Rock1 PE=1 SV=1	34	52	3.3	160496	10	29				1465.77	1464.76	1464.67	0.0907	295	307	0	K	NSLTFPDDNDISK	E
2	ROCK1_RAT	Rho-associated protein kinase 1 OS=Rattus norvegicus GN=Rock1 PE=1 SV=1	34	52	3.3	160496	10	32				1487.74	1486.74	1486.79	-0.0567	1000	1012	1	K	TQAVNKLAEIMNR	K
2	ROCK1_RAT	Rho-associated protein kinase 1 OS=Rattus norvegicus GN=Rock1 PE=1 SV=1	34	52	3.3	160496	10	33				1563.71	1562.71	1562.79	-0.0877	792	805	1	K	TQAFEADNLKGLEK	Q
2	ROCK1_RAT	Rho-associated protein kinase 1 OS=Rattus norvegicus GN=Rock1 PE=1 SV=1	34	52	3.3	160496	10	44				1948.9	1947.89	1947.93	-0.0393	567	583	1	K	SHTEMSKSVSQLESLNR	E	Oxidation (M)	0.00001000000000000.0
2	ROCK1_RAT	Rho-associated protein kinase 1 OS=Rattus norvegicus GN=Rock1 PE=1 SV=1	34	52	3.3	160496	10	46				2060	2058.99	2059.02	-0.0251	546	563	1	K	QLEEANDLLRTESDTAVR	L
2	ROCK1_RAT	Rho-associated protein kinase 1 OS=Rattus norvegicus GN=Rock1 PE=1 SV=1	34	52	3.3	160496	10	51				2510.13	2509.13	2509.22	-0.0898	1202	1222	1	R	AETEEIPKIFQILYANEGECR	K
3	PPCT_RAT	Phosphatidylcholine transfer protein OS=Rattus norvegicus GN=Pctp PE=2 SV=2	31	52	6.9	24890	4	9				1047.58	1046.57	1046.52	0.0435	157	166	0	K	QSLAIESDGK	K
3	PPCT_RAT	Phosphatidylcholine transfer protein OS=Rattus norvegicus GN=Pctp PE=2 SV=2	31	52	6.9	24890	4	33				1563.71	1562.71	1562.69	0.0127	1	14	0	-	MAGPAAHFSDEQFR	E
3	PPCT_RAT	Phosphatidylcholine transfer protein OS=Rattus norvegicus GN=Pctp PE=2 SV=2	31	52	6.9	24890	4	52				2691.3	2690.29	2690.3	-0.0047	56	78	0	K	VFGVLESCIPSLLADVYMDLDYR	K	Oxidation (M)	0.00000000000000000100000.0
3	PPCT_RAT	Phosphatidylcholine transfer protein OS=Rattus norvegicus GN=Pctp PE=2 SV=2	31	52	6.9	24890	4	54				2717.1	2716.09	2716.31	-0.2232	171	193	0	R	VFMYYFDNPGGQIPSWLINWAAK	N
4	MED20_RAT	Mediator of RNA polymerase II transcription subunit 20 OS=Rattus norvegicus GN=Med20 PE=2 SV=1	29	52	9.5	23621	4	8				1018.55	1017.54	1017.55	-0.0087	27	35	1	K	KLEMLGAEK	Q
4	MED20_RAT	Mediator of RNA polymerase II transcription subunit 20 OS=Rattus norvegicus GN=Med20 PE=2 SV=1	29	52	9.5	23621	4	12				1075.5	1074.5	1074.55	-0.0525	126	136	0	K	VGTVTMGPSAR	G
4	MED20_RAT	Mediator of RNA polymerase II transcription subunit 20 OS=Rattus norvegicus GN=Med20 PE=2 SV=1	29	52	9.5	23621	4	34				1609.77	1608.76	1608.73	0.0322	1	15	0	-	MGVTCVSQMPVAEGK	S	Oxidation (M)	0.100000000000000.0
4	MED20_RAT	Mediator of RNA polymerase II transcription subunit 20 OS=Rattus norvegicus GN=Med20 PE=2 SV=1	29	52	9.5	23621	4	53				2705.17	2704.16	2704.38	-0.2134	2	26	1	M	GVTCVSQMPVAEGKSVQQTVELLTK	K	Oxidation (M)	0.0000000100000000000000000.0
5	HPCL1_RAT	Hippocalcin-like protein 1 OS=Rattus norvegicus GN=Hpcal1 PE=1 SV=2	28	52	14	22438	3	26				1439.78	1438.77	1438.74	0.0312	119	130	0	R	SEMLEIVQAIYK	M	Oxidation (M)	0.001000000000.0
5	HPCL1_RAT	Hippocalcin-like protein 1 OS=Rattus norvegicus GN=Hpcal1 PE=1 SV=2	28	52	14	22438	3	43				1940.87	1939.86	1939.86	0.007	131	147	1	K	MVSSVMKMPEDESTPEK	R	Oxidation (M)	0.10000000000000000.0
5	HPCL1_RAT	Hippocalcin-like protein 1 OS=Rattus norvegicus GN=Hpcal1 PE=1 SV=2	28	52	14	22438	3	53				2705.17	2704.16	2704.33	-0.1702	71	94	1	R	TFDTNSDGTIDFREFIIALSVTSR	G
6	RSMN_RAT	Small nuclear ribonucleoprotein-associated protein N OS=Rattus norvegicus GN=Snrpn PE=2 SV=1	28	52	14	24769	6	1				842.505	841.498	841.441	0.0577	55	61	1	K	NAKQPER	E
6	RSMN_RAT	Small nuclear ribonucleoprotein-associated protein N OS=Rattus norvegicus GN=Snrpn PE=2 SV=1	28	52	14	24769	6	5				882.577	881.57	881.606	-0.0361	66	73	0	R	VLGLVLLR	G
6	RSMN_RAT	Small nuclear ribonucleoprotein-associated protein N OS=Rattus norvegicus GN=Snrpn PE=2 SV=1	28	52	14	24769	6	12				1075.5	1074.5	1074.53	-0.0314	9	16	0	K	MLQHIDYR	M
6	RSMN_RAT	Small nuclear ribonucleoprotein-associated protein N OS=Rattus norvegicus GN=Snrpn PE=2 SV=1	28	52	14	24769	6	25				1394.8	1393.79	1393.66	0.133	9	18	1	K	MLQHIDYRMR	C	2 Oxidation (M)	0.1000000010.0
6	RSMN_RAT	Small nuclear ribonucleoprotein-associated protein N OS=Rattus norvegicus GN=Snrpn PE=2 SV=1	28	52	14	24769	6	38				1738.8	1737.79	1737.73	0.0611	37	49	0	K	HMNLILCDCDEFR	K	Oxidation (M)	0.0100000000000.0
6	RSMN_RAT	Small nuclear ribonucleoprotein-associated protein N OS=Rattus norvegicus GN=Snrpn PE=2 SV=1	28	52	14	24769	6	43				1940.87	1939.86	1940.01	-0.1478	210	228	0	R	GTPIGMPPPGMRPPPPGIR	G	Oxidation (M)	0.0000010000000000000.0
7	ECHP_RAT	Peroxisomal bifunctional enzyme OS=Rattus norvegicus GN=Ehhadh PE=1 SV=2	27	52	15	79179	8	1				842.505	841.498	841.452	0.0462	254	259	0	K	LFMYLR	A
7	ECHP_RAT	Peroxisomal bifunctional enzyme OS=Rattus norvegicus GN=Ehhadh PE=1 SV=2	27	52	15	79179	8	9				1047.58	1046.57	1046.53	0.0421	604	611	0	R	EVHHIEQR	T
7	ECHP_RAT	Peroxisomal bifunctional enzyme OS=Rattus norvegicus GN=Ehhadh PE=1 SV=2	27	52	15	79179	8	15				1165.75	1164.75	1164.7	0.0489	699	709	1	R	RLVAQGSPPLK	E
7	ECHP_RAT	Peroxisomal bifunctional enzyme OS=Rattus norvegicus GN=Ehhadh PE=1 SV=2	27	52	15	79179	8	20				1299.71	1298.7	1298.71	-0.0097	318	330	0	R	VGISVVAVESDPK	Q
7	ECHP_RAT	Peroxisomal bifunctional enzyme OS=Rattus norvegicus GN=Ehhadh PE=1 SV=2	27	52	15	79179	8	42				1882.91	1881.91	1881.85	0.0608	553	569	1	R	GNSRYSPLGDMLCEAGR	F
7	ECHP_RAT	Peroxisomal bifunctional enzyme OS=Rattus norvegicus GN=Ehhadh PE=1 SV=2	27	52	15	79179	8	43				1940.87	1939.86	1939.98	-0.1105	684	699	1	R	QNPDIPQLEPSDYLRR	L
7	ECHP_RAT	Peroxisomal bifunctional enzyme OS=Rattus norvegicus GN=Ehhadh PE=1 SV=2	27	52	15	79179	8	45				1988.03	1987.03	1987.03	-0.0054	588	603	0	R	IHKPDPWLSTFLSQYR	E
7	ECHP_RAT	Peroxisomal bifunctional enzyme OS=Rattus norvegicus GN=Ehhadh PE=1 SV=2	27	52	15	79179	8	50				2493.15	2492.14	2492.36	-0.2138	441	463	1	R	LLEVIPSRYSSPTTIATVMSLSK	K
8	HPCA_RAT	Neuron-specific calcium-binding protein hippocalcin OS=Rattus norvegicus GN=Hpca PE=1 SV=2	26	52	18	22527	5	27				1448.93	1447.92	1447.81	0.1043	84	96	1	R	EFIIALSVTSRGR	L
8	HPCA_RAT	Neuron-specific calcium-binding protein hippocalcin OS=Rattus norvegicus GN=Hpca PE=1 SV=2	26	52	18	22527	5	29				1465.77	1464.76	1464.75	0.0105	119	130	0	R	EEMLEIVQAIYK	M
8	HPCA_RAT	Neuron-specific calcium-binding protein hippocalcin OS=Rattus norvegicus GN=Hpca PE=1 SV=2	26	52	18	22527	5	43				1940.87	1939.86	1939.86	0.007	131	147	1	K	MVSSVMKMPEDESTPEK	R	Oxidation (M)	0.10000000000000000.0
8	HPCA_RAT	Neuron-specific calcium-binding protein hippocalcin OS=Rattus norvegicus GN=Hpca PE=1 SV=2	26	52	18	22527	5	47				2138.99	2137.98	2137.96	0.0247	101	118	0	K	LMWAFSMYDLDGNGYISR	E
8	HPCA_RAT	Neuron-specific calcium-binding protein hippocalcin OS=Rattus norvegicus GN=Hpca PE=1 SV=2	26	52	18	22527	5	53				2705.17	2704.16	2704.33	-0.1702	71	94	1	R	TFDTNSDGTIDFREFIIALSVTSR	G
9	KCNC4_RAT	Potassium voltage-gated channel subfamily C member 4 OS=Rattus norvegicus GN=Kcnc4 PE=1 SV=1	26	52	22	69418	4	34				1609.77	1608.76	1608.71	0.0568	190	207	0	R	LGPHEGGSGPGAGSGGCR	G
9	KCNC4_RAT	Potassium voltage-gated channel subfamily C member 4 OS=Rattus norvegicus GN=Kcnc4 PE=1 SV=1	26	52	22	69418	4	42				1882.91	1881.91	1881.91	-0.0012	406	422	1	R	IGARPSDPRGNDHTDFK	N
9	KCNC4_RAT	Potassium voltage-gated channel subfamily C member 4 OS=Rattus norvegicus GN=Kcnc4 PE=1 SV=1	26	52	22	69418	4	43				1940.87	1939.86	1939.91	-0.0485	608	625	1	K	EGSVEPKACVPVSHTCAL	-
9	KCNC4_RAT	Potassium voltage-gated channel subfamily C member 4 OS=Rattus norvegicus GN=Kcnc4 PE=1 SV=1	26	52	22	69418	4	44				1948.9	1947.89	1948.04	-0.1426	495	510	1	K	KHVPRPPQLESPIYCK	S
10	SIKE1_RAT	Suppressor of IKBKE 1 OS=Rattus norvegicus GN=Sike1 PE=2 SV=1	25	52	25	23734	5	28				1455.8	1454.8	1454.81	-0.0131	170	181	1	K	LAQLELENKELR	E
10	SIKE1_RAT	Suppressor of IKBKE 1 OS=Rattus norvegicus GN=Sike1 PE=2 SV=1	25	52	25	23734	5	31				1479.79	1478.78	1478.69	0.0854	154	165	1	R	RAVQVDDNQFCK	I
10	SIKE1_RAT	Suppressor of IKBKE 1 OS=Rattus norvegicus GN=Sike1 PE=2 SV=1	25	52	25	23734	5	37				1707.75	1706.75	1706.8	-0.0519	130	144	0	K	AHQSHSAEIESQIDR	I
10	SIKE1_RAT	Suppressor of IKBKE 1 OS=Rattus norvegicus GN=Sike1 PE=2 SV=1	25	52	25	23734	5	44				1948.9	1947.89	1947.91	-0.0135	45	62	0	R	EAGAVLPEQYQEDASDVK	D
10	SIKE1_RAT	Suppressor of IKBKE 1 OS=Rattus norvegicus GN=Sike1 PE=2 SV=1	25	52	25	23734	5	50				2493.15	2492.14	2492.19	-0.0431	40	62	1	R	VAAMREAGAVLPEQYQEDASDVK	D	Oxidation (M)	0.00010000000000000000000.0
11	CP3AI_RAT	Cytochrome P450 3A18 OS=Rattus norvegicus GN=Cyp3a18 PE=2 SV=1	24	52	28	57555	5	29				1465.77	1464.76	1464.85	-0.0814	391	403	0	K	GTVVTIPIYPLHR	N
11	CP3AI_RAT	Cytochrome P450 3A18 OS=Rattus norvegicus GN=Cyp3a18 PE=2 SV=1	24	52	28	57555	5	31				1479.79	1478.78	1478.85	-0.0707	480	492	0	R	QPIFQPEGPIILK	L
11	CP3AI_RAT	Cytochrome P450 3A18 OS=Rattus norvegicus GN=Cyp3a18 PE=2 SV=1	24	52	28	57555	5	44				1948.9	1947.89	1947.86	0.0288	404	418	0	R	NPEYWLEPEEFNPER	F
11	CP3AI_RAT	Cytochrome P450 3A18 OS=Rattus norvegicus GN=Cyp3a18 PE=2 SV=1	24	52	28	57555	5	53				2705.17	2704.16	2704.24	-0.0792	343	365	0	K	APVTYDALMEMEYLDMVVNESLR	L	Oxidation (M)	0.00000000100000000000000.0
11	CP3AI_RAT	Cytochrome P450 3A18 OS=Rattus norvegicus GN=Cyp3a18 PE=2 SV=1	24	52	28	57555	5	55				2721.3	2720.29	2720.24	0.0513	343	365	0	K	APVTYDALMEMEYLDMVVNESLR	L	2 Oxidation (M)	0.00000000101000000000000.0
12	PGM1_RAT	Phosphoglucomutase-1 OS=Rattus norvegicus GN=Pgm1 PE=1 SV=2	24	52	32	61650	4	1				842.505	841.498	841.477	0.0213	77	85	0	R	IAAANGIGR	L
12	PGM1_RAT	Phosphoglucomutase-1 OS=Rattus norvegicus GN=Pgm1 PE=1 SV=2	24	52	32	61650	4	12				1075.5	1074.5	1074.54	-0.0413	444	452	0	K	DLEALMLDR	S
12	PGM1_RAT	Phosphoglucomutase-1 OS=Rattus norvegicus GN=Pgm1 PE=1 SV=2	24	52	32	61650	4	29				1465.77	1464.76	1464.71	0.0496	330	343	1	R	GFARSMPTSGALDR	V
12	PGM1_RAT	Phosphoglucomutase-1 OS=Rattus norvegicus GN=Pgm1 PE=1 SV=2	24	52	32	61650	4	34				1609.77	1608.76	1608.82	-0.055	444	457	1	K	DLEALMLDRSFVGK	Q	Oxidation (M)	0.00000100000000.0
13	SDHL_RAT	L-serine dehydratase/L-threonine deaminase OS=Rattus norvegicus GN=Sds PE=1 SV=3	24	52	35	38807	5	18				1248.64	1247.64	1247.56	0.0729	77	87	0	R	SHSGDEQPHVR	S
13	SDHL_RAT	L-serine dehydratase/L-threonine deaminase OS=Rattus norvegicus GN=Sds PE=1 SV=3	24	52	35	38807	5	26				1439.78	1438.77	1438.69	0.0815	31	43	1	K	MDSSQPSGSFKIR	G
13	SDHL_RAT	L-serine dehydratase/L-threonine deaminase OS=Rattus norvegicus GN=Sds PE=1 SV=3	24	52	35	38807	5	28				1455.8	1454.8	1454.68	0.1138	31	43	1	K	MDSSQPSGSFKIR	G	Oxidation (M)	0.1000000000000.0
13	SDHL_RAT	L-serine dehydratase/L-threonine deaminase OS=Rattus norvegicus GN=Sds PE=1 SV=3	24	52	35	38807	5	44				1948.9	1947.89	1947.96	-0.0633	59	74	1	K	HFVCSSVVQIWGSRMR	G
13	SDHL_RAT	L-serine dehydratase/L-threonine deaminase OS=Rattus norvegicus GN=Sds PE=1 SV=3	24	52	35	38807	5	54				2717.1	2716.09	2716.36	-0.2686	88	114	1	R	SQALLPDTPSPLTAGNAGMATAYAARR	L	Oxidation (M)	0.000000000000000000100000000.0
14	SPTN2_RAT	Spectrin beta chain, non-erythrocytic 2 OS=Rattus norvegicus GN=Sptbn2 PE=1 SV=2	24	52	35	272151	15	6				996.606	995.599	995.54	0.0593	1573	1580	0	R	LSHELELR	G
14	SPTN2_RAT	Spectrin beta chain, non-erythrocytic 2 OS=Rattus norvegicus GN=Sptbn2 PE=1 SV=2	24	52	35	272151	15	8				1018.55	1017.54	1017.51	0.031	1331	1338	1	K	DWLDKVDK	E
14	SPTN2_RAT	Spectrin beta chain, non-erythrocytic 2 OS=Rattus norvegicus GN=Sptbn2 PE=1 SV=2	24	52	35	272151	15	14				1134.51	1133.51	1133.53	-0.0269	1472	1480	1	R	ALCQPMKDR	C	Oxidation (M)	0.000001000.0
14	SPTN2_RAT	Spectrin beta chain, non-erythrocytic 2 OS=Rattus norvegicus GN=Sptbn2 PE=1 SV=2	24	52	35	272151	15	17				1190.7	1189.7	1189.62	0.0766	378	387	1	R	ANNQKVYTPR	E
14	SPTN2_RAT	Spectrin beta chain, non-erythrocytic 2 OS=Rattus norvegicus GN=Sptbn2 PE=1 SV=2	24	52	35	272151	15	19				1266.64	1265.64	1265.67	-0.037	1242	1252	1	K	GNIHAEKIQEK	A
14	SPTN2_RAT	Spectrin beta chain, non-erythrocytic 2 OS=Rattus norvegicus GN=Sptbn2 PE=1 SV=2	24	52	35	272151	15	20				1299.71	1298.7	1298.69	0.0042	929	939	0	R	IIGTQEQLNQR	W
14	SPTN2_RAT	Spectrin beta chain, non-erythrocytic 2 OS=Rattus norvegicus GN=Sptbn2 PE=1 SV=2	24	52	35	272151	15	22				1320.59	1319.58	1319.64	-0.0562	2118	2129	0	R	VLDTAWDGTQSK	L
14	SPTN2_RAT	Spectrin beta chain, non-erythrocytic 2 OS=Rattus norvegicus GN=Sptbn2 PE=1 SV=2	24	52	35	272151	15	24				1365.64	1364.64	1364.67	-0.0315	78	89	1	R	VGDLYSDLRDGR	N
14	SPTN2_RAT	Spectrin beta chain, non-erythrocytic 2 OS=Rattus norvegicus GN=Sptbn2 PE=1 SV=2	24	52	35	272151	15	26				1439.78	1438.77	1438.72	0.0525	659	671	0	R	EQQHLLASAETGR	D
14	SPTN2_RAT	Spectrin beta chain, non-erythrocytic 2 OS=Rattus norvegicus GN=Sptbn2 PE=1 SV=2	24	52	35	272151	15	29				1465.77	1464.76	1464.8	-0.0344	1690	1700	1	R	LQEHLRLCQLR	R
14	SPTN2_RAT	Spectrin beta chain, non-erythrocytic 2 OS=Rattus norvegicus GN=Sptbn2 PE=1 SV=2	24	52	35	272151	15	33				1563.71	1562.71	1562.79	-0.0886	177	189	1	K	SAKDALLLWCQMK	T
14	SPTN2_RAT	Spectrin beta chain, non-erythrocytic 2 OS=Rattus norvegicus GN=Sptbn2 PE=1 SV=2	24	52	35	272151	15	34				1609.77	1608.76	1608.85	-0.088	2298	2311	1	K	LGLQDGKEYLFQAK	D
14	SPTN2_RAT	Spectrin beta chain, non-erythrocytic 2 OS=Rattus norvegicus GN=Sptbn2 PE=1 SV=2	24	52	35	272151	15	44				1948.9	1947.89	1947.88	0.0108	2021	2037	0	R	DAGMAEAWLCSQEPLVR	S	Oxidation (M)	0.00010000000000000.0
14	SPTN2_RAT	Spectrin beta chain, non-erythrocytic 2 OS=Rattus norvegicus GN=Sptbn2 PE=1 SV=2	24	52	35	272151	15	45				1988.03	1987.03	1986.96	0.064	1319	1335	1	K	HQAFMAELAANKDWLDK	V
14	SPTN2_RAT	Spectrin beta chain, non-erythrocytic 2 OS=Rattus norvegicus GN=Sptbn2 PE=1 SV=2	24	52	35	272151	15	46				2060	2058.99	2059.04	-0.0512	2352	2370	1	R	AMTMPPVSQPEGSIVLRSK	D	2 Oxidation (M)	0.0101000000000000000.0
15	HEPH_RAT	Hephaestin OS=Rattus norvegicus GN=Heph PE=2 SV=1	23	52	36	130480	8	8				1018.55	1017.54	1017.54	0.009	1094	1102	0	K	MLGMNIPVK	N	Oxidation (M)	0.100000000.0
15	HEPH_RAT	Hephaestin OS=Rattus norvegicus GN=Heph PE=2 SV=1	23	52	36	130480	8	19				1266.64	1265.64	1265.6	0.0318	762	772	0	K	DSYGHVFLSNK	D
15	HEPH_RAT	Hephaestin OS=Rattus norvegicus GN=Heph PE=2 SV=1	23	52	36	130480	8	23				1338.82	1337.82	1337.74	0.0775	105	116	0	K	AEMGDVILIHLK	N
15	HEPH_RAT	Hephaestin OS=Rattus norvegicus GN=Heph PE=2 SV=1	23	52	36	130480	8	34				1609.77	1608.76	1608.73	0.0364	605	618	0	R	LLSEDVEGFEDSNR	M
15	HEPH_RAT	Hephaestin OS=Rattus norvegicus GN=Heph PE=2 SV=1	23	52	36	130480	8	35				1657.78	1656.78	1656.76	0.0125	904	918	1	R	NGILEPNGGRNDMDR	E
15	HEPH_RAT	Hephaestin OS=Rattus norvegicus GN=Heph PE=2 SV=1	23	52	36	130480	8	43				1940.87	1939.86	1940.05	-0.1833	445	461	0	R	LHQEEETHLGILGPVIR	A
15	HEPH_RAT	Hephaestin OS=Rattus norvegicus GN=Heph PE=2 SV=1	23	52	36	130480	8	52				2691.3	2690.29	2690.2	0.0898	355	378	1	K	SGMQAFYKVDSCSMDPPVEQLTGK	V	Oxidation (M)	0.001000000000000000000000.0
15	HEPH_RAT	Hephaestin OS=Rattus norvegicus GN=Heph PE=2 SV=1	23	52	36	130480	8	57				3223.4	3222.39	3222.54	-0.149	605	632	1	R	LLSEDVEGFEDSNRMHAINGFLFSNLPR	L	Oxidation (M)	0.0000000000000010000000000000.0
16	MILK2_RAT	MICAL-like protein 2 OS=Rattus norvegicus GN=Micall2 PE=1 SV=2	23	52	37	109000	5	15				1165.75	1164.75	1164.65	0.0965	613	623	1	K	NEVPPKVPSAK	L
16	MILK2_RAT	MICAL-like protein 2 OS=Rattus norvegicus GN=Micall2 PE=1 SV=2	23	52	37	109000	5	20				1299.71	1298.7	1298.68	0.0154	277	288	0	K	VLETNGEATPLR	A
16	MILK2_RAT	MICAL-like protein 2 OS=Rattus norvegicus GN=Micall2 PE=1 SV=2	23	52	37	109000	5	26				1439.78	1438.77	1438.71	0.0624	291	304	1	R	TAAWEHAGGNRAAK	G
16	MILK2_RAT	MICAL-like protein 2 OS=Rattus norvegicus GN=Micall2 PE=1 SV=2	23	52	37	109000	5	29				1465.77	1464.76	1464.8	-0.031	43	54	0	R	HRPDLINFNALR	K
16	MILK2_RAT	MICAL-like protein 2 OS=Rattus norvegicus GN=Micall2 PE=1 SV=2	23	52	37	109000	5	31				1479.79	1478.78	1478.81	-0.0303	719	731	1	R	ALEQKEPVLAEPR	A
17	GSTK1_RAT	Glutathione S-transferase kappa 1 OS=Rattus norvegicus GN=Gstk1 PE=1 SV=3	23	52	39	25590	3	23				1338.82	1337.82	1337.69	0.1237	214	225	0	K	WMGPVPPTLNAR	L
17	GSTK1_RAT	Glutathione S-transferase kappa 1 OS=Rattus norvegicus GN=Gstk1 PE=1 SV=3	23	52	39	25590	3	26				1439.78	1438.77	1438.91	-0.1368	37	49	1	K	LKLRPALLAGIMK	D	Oxidation (M)	0.0000000000010.0
17	GSTK1_RAT	Glutathione S-transferase kappa 1 OS=Rattus norvegicus GN=Gstk1 PE=1 SV=3	23	52	39	25590	3	53				2705.17	2704.16	2704.36	-0.1969	7	28	0	R	VLELFYDVLSPYSWLGFEVLCR	Y
18	GDPD1_RAT	Glycerophosphodiester phosphodiesterase domain-containing protein 1 OS=Rattus norvegicus GN=Gdpd1 PE=2 SV=1	23	52	39	36187	4	34				1609.77	1608.76	1608.82	-0.0588	80	93	1	K	DEQVVVSHDANLKR	S
18	GDPD1_RAT	Glycerophosphodiester phosphodiesterase domain-containing protein 1 OS=Rattus norvegicus GN=Gdpd1 PE=2 SV=1	23	52	39	36187	4	37				1707.75	1706.75	1706.9	-0.15	224	237	0	R	EQFFEIPMPSIILK	L	Oxidation (M)	0.00000001000000.0
18	GDPD1_RAT	Glycerophosphodiester phosphodiesterase domain-containing protein 1 OS=Rattus norvegicus GN=Gdpd1 PE=2 SV=1	23	52	39	36187	4	43				1940.87	1939.86	1939.98	-0.1105	172	188	1	K	REHLTVWGNASSEIVDK	C
18	GDPD1_RAT	Glycerophosphodiester phosphodiesterase domain-containing protein 1 OS=Rattus norvegicus GN=Gdpd1 PE=2 SV=1	23	52	39	36187	4	44				1948.9	1947.89	1948.07	-0.1816	224	239	1	R	EQFFEIPMPSIILKLK	E	Oxidation (M)	0.0000000100000000.0
19	ROA1_RAT	Heterogeneous nuclear ribonucleoprotein A1 OS=Rattus norvegicus GN=Hnrnpa1 PE=1 SV=3	23	52	40	34362	4	20				1299.71	1298.7	1298.65	0.0518	4	14	1	K	SESPKEPEQLR	K
19	ROA1_RAT	Heterogeneous nuclear ribonucleoprotein A1 OS=Rattus norvegicus GN=Hnrnpa1 PE=1 SV=3	23	52	40	34362	4	21				1312.64	1311.63	1311.61	0.0216	219	232	1	R	GGNFSGRGGFGGSR	G
19	ROA1_RAT	Heterogeneous nuclear ribonucleoprotein A1 OS=Rattus norvegicus GN=Hnrnpa1 PE=1 SV=3	23	52	40	34362	4	33				1563.71	1562.71	1562.8	-0.0911	131	144	1	K	IEVIEIMTDRGSGK	K	Oxidation (M)	0.00000010000000.0
19	ROA1_RAT	Heterogeneous nuclear ribonucleoprotein A1 OS=Rattus norvegicus GN=Hnrnpa1 PE=1 SV=3	23	52	40	34362	4	51				2510.13	2509.13	2509.21	-0.08	56	78	0	R	GFGFVTYATVEEVDAAMNARPHK	V
20	FSTL1_RAT	Follistatin-related protein 1 OS=Rattus norvegicus GN=Fstl1 PE=1 SV=1	23	52	44	35740	3	7				1011.65	1010.64	1010.54	0.0955	211	218	0	K	LSFQEFLK	C
20	FSTL1_RAT	Follistatin-related protein 1 OS=Rattus norvegicus GN=Fstl1 PE=1 SV=1	23	52	44	35740	3	26				1439.78	1438.77	1438.68	0.088	26	38	1	K	SKICANVFCGAGR	E
20	FSTL1_RAT	Follistatin-related protein 1 OS=Rattus norvegicus GN=Fstl1 PE=1 SV=1	23	52	44	35740	3	33				1563.71	1562.71	1562.76	-0.0553	140	152	1	K	GSNYSEILDKYFK	S
