# Supplementary material for: The proteome of Hypobaric Induced Hypoxic Lung: Insights from Temporal Proteomic Profiling for Biomarker Discovery
Source: Sci Rep. 2015 May 29;5:10681. doi: 10.1038/srep10681 (PMC4448130; doi:10.1038/srep10681)
Supplement: Supplementary Dataset 6 [file srep10681-s6.xls]

## Sheet: SPOT 6
Header	--------------------------------------------------------
Search title
Timestamp	2015-01-15T04:23:13Z
User	yasmin
Email	yasminchem@gmail.com
Report URI	http://www.matrixscience.com/cgi/master_results.pl?file=../data/20150115/FTgpIzEEh.dat
Peak list data path
Peak list format	Mascot generic
Search type	PMF
Mascot version	2.5.1
Database	SwissProt
Fasta file	SwissProt_2015_01.fasta
Total sequences	547357
Total residues	194874700
Sequences after taxonomy filter	7930
Number of queries	29
Decoy	--------------------------------------------------------
Number of matches above identity threshold in search of real database	1
Number of matches above identity threshold in search of decoy database	0
Highest score in search of real database	133
Highest score in search of decoy database	47
Fixed modifications	--------------------------------------------------------
Identifier	Name	Delta	Neutral loss
1	Carbamidomethyl (C)	57.0215
Variable modifications	--------------------------------------------------------
Identifier	Name	Delta	Neutral loss(es)
1	Oxidation (M)	15.9949	0	63.9983
Search Parameters	--------------------------------------------------------
Taxonomy filter	. . . . . . . . . . . . . . . . Rattus
Enzyme	Trypsin
Maximum Missed Cleavages	1
Fixed modifications	Carbamidomethyl (C)
Variable modifications	Oxidation (M)
Peptide Mass Tolerance	100
Peptide Mass Tolerance Units	ppm
Peptide Charge State	1+
Mass values	Monoisotopic
Decoy database also searched	1
USER00	PEP_INT(842.531430:8387.603013,850.498776:5150.318152,861.095209:6985.847905,877.072771:14487.098310,882.616295:5165.752525,893.052238:9687.632835,1058.515934:6708.619806,1117.527625:8402.416116,1266.696327:6728.519984,1312.678005:8542.419088,1439.817499:13851.972990,1455.851271:37543.518569,1465.803627:248729.627170,1479.824669:280467.608772,1501.806914:14057.157187,1517.789043:10084.097921,1563…
Format parameters	--------------------------------------------------------
Significance threshold	0.05
Max. number of hits	20
Include same-set proteins	0
Include sub-set proteins	0
Show duplicate peptides	1
Protein hits	--------------------------------------------------------
prot_hit_num	prot_acc	prot_desc	prot_score	prot_thresh	prot_expect	prot_mass	prot_matches	pep_query	pep_rank	pep_isbold	pep_isunique	pep_exp_mz	pep_exp_mr	pep_calc_mr	pep_delta	pep_start	pep_end	pep_miss	pep_res_before	pep_seq	pep_res_after	pep_var_mod	pep_var_mod_pos	pep_summed_mod_pos	pep_local_mod_pos
1	ALBU_RAT	Serum albumin OS=Rattus norvegicus GN=Alb PE=1 SV=2	133	52	4e-10	70682	13	9				1266.7	1265.69	1265.63	0.0599	247	257	0	R	FPNAEFAEITK	L
1	ALBU_RAT	Serum albumin OS=Rattus norvegicus GN=Alb PE=1 SV=2	133	52	4e-10	70682	13	11				1439.82	1438.81	1438.78	0.0322	439	452	0	K	APQVSTPTLVEAAR	N
1	ALBU_RAT	Serum albumin OS=Rattus norvegicus GN=Alb PE=1 SV=2	133	52	4e-10	70682	13	12				1455.85	1454.84	1454.8	0.0446	361	372	1	R	RHPDYSVSLLLR	L
1	ALBU_RAT	Serum albumin OS=Rattus norvegicus GN=Alb PE=1 SV=2	133	52	4e-10	70682	13	13				1465.8	1464.8	1464.77	0.0238	422	434	0	K	LGEYGFQNAVLVR	Y
1	ALBU_RAT	Serum albumin OS=Rattus norvegicus GN=Alb PE=1 SV=2	133	52	4e-10	70682	13	14				1479.82	1478.82	1478.85	-0.0323	45	57	0	K	GLVLIAFSQYLQK	C
1	ALBU_RAT	Serum albumin OS=Rattus norvegicus GN=Alb PE=1 SV=2	133	52	4e-10	70682	13	17				1563.77	1562.76	1562.71	0.0436	589	602	0	K	DNCFATEGPNLVAR	S
1	ALBU_RAT	Serum albumin OS=Rattus norvegicus GN=Alb PE=1 SV=2	133	52	4e-10	70682	13	18				1609.83	1608.82	1608.78	0.0362	348	360	0	K	DVFLGTFLYEYSR	R
1	ALBU_RAT	Serum albumin OS=Rattus norvegicus GN=Alb PE=1 SV=2	133	52	4e-10	70682	13	19				1662.89	1661.88	1661.84	0.0387	470	483	0	R	LPCVEDYLSAILNR	L
1	ALBU_RAT	Serum albumin OS=Rattus norvegicus GN=Alb PE=1 SV=2	133	52	4e-10	70682	13	21				1882.99	1881.98	1881.93	0.0489	509	524	0	R	RPCFSALTVDETYVPK	E
1	ALBU_RAT	Serum albumin OS=Rattus norvegicus GN=Alb PE=1 SV=2	133	52	4e-10	70682	13	22				1903.99	1902.98	1902.92	0.0639	170	184	0	R	HPYFYAPELLYYAEK	Y
1	ALBU_RAT	Serum albumin OS=Rattus norvegicus GN=Alb PE=1 SV=2	133	52	4e-10	70682	13	24				1948.98	1947.97	1947.91	0.0639	585	602	1	K	AADKDNCFATEGPNLVAR	S
1	ALBU_RAT	Serum albumin OS=Rattus norvegicus GN=Alb PE=1 SV=2	133	52	4e-10	70682	13	25				2060.07	2059.07	2059.02	0.0465	169	184	1	R	RHPYFYAPELLYYAEK	Y
1	ALBU_RAT	Serum albumin OS=Rattus norvegicus GN=Alb PE=1 SV=2	133	52	4e-10	70682	13	28				2937.49	2936.48	2936.3	0.178	384	409	0	K	CCAEGDPPACYGTVLAEFQPLVEEPK	N
2	SPT31_RAT	Spermatogenesis-associated protein 31 OS=Rattus norvegicus GN=Spata31 PE=1 SV=1	37	52	1.7	120672	8	1				842.531	841.524	841.502	0.022	292	298	0	R	ERPLVTK	Q
2	SPT31_RAT	Spermatogenesis-associated protein 31 OS=Rattus norvegicus GN=Spata31 PE=1 SV=1	37	52	1.7	120672	8	7				1058.52	1057.51	1057.51	-0.0041	990	997	1	R	NPRHMYPK	S	Oxidation (M)	0.00001000.0
2	SPT31_RAT	Spermatogenesis-associated protein 31 OS=Rattus norvegicus GN=Spata31 PE=1 SV=1	37	52	1.7	120672	8	9				1266.7	1265.69	1265.64	0.0531	900	910	0	K	LMTTVGQMLEK	K	Oxidation (M)	0.01000000000.0
2	SPT31_RAT	Spermatogenesis-associated protein 31 OS=Rattus norvegicus GN=Spata31 PE=1 SV=1	37	52	1.7	120672	8	12				1455.85	1454.84	1454.82	0.0235	292	303	1	R	ERPLVTKQLESR	L
2	SPT31_RAT	Spermatogenesis-associated protein 31 OS=Rattus norvegicus GN=Spata31 PE=1 SV=1	37	52	1.7	120672	8	15				1501.81	1500.8	1500.77	0.0278	484	497	0	K	SGQINQGLTPLSMR	Q
2	SPT31_RAT	Spermatogenesis-associated protein 31 OS=Rattus norvegicus GN=Spata31 PE=1 SV=1	37	52	1.7	120672	8	16				1517.79	1516.78	1516.77	0.015	484	497	0	K	SGQINQGLTPLSMR	Q	Oxidation (M)	0.00000000000010.0
2	SPT31_RAT	Spermatogenesis-associated protein 31 OS=Rattus norvegicus GN=Spata31 PE=1 SV=1	37	52	1.7	120672	8	23				1940.94	1939.93	1939.96	-0.0352	61	75	1	R	KPQIQMTWQSQYMKK	F	Oxidation (M)	0.000001000000000.0
2	SPT31_RAT	Spermatogenesis-associated protein 31 OS=Rattus norvegicus GN=Spata31 PE=1 SV=1	37	52	1.7	120672	8	26				2476.22	2475.22	2475.23	-0.0132	927	948	1	R	VVPPGPTSWFSHGHMPVSCLKR	R
3	SIKE1_RAT	Suppressor of IKBKE 1 OS=Rattus norvegicus GN=Sike1 PE=2 SV=1	37	52	1.7	23734	4	12				1455.85	1454.84	1454.81	0.0348	170	181	1	K	LAQLELENKELR	E
3	SIKE1_RAT	Suppressor of IKBKE 1 OS=Rattus norvegicus GN=Sike1 PE=2 SV=1	37	52	1.7	23734	4	14				1479.82	1478.82	1478.69	0.1238	154	165	1	R	RAVQVDDNQFCK	I
3	SIKE1_RAT	Suppressor of IKBKE 1 OS=Rattus norvegicus GN=Sike1 PE=2 SV=1	37	52	1.7	23734	4	24				1948.98	1947.97	1947.91	0.0686	45	62	0	R	EAGAVLPEQYQEDASDVK	D
3	SIKE1_RAT	Suppressor of IKBKE 1 OS=Rattus norvegicus GN=Sike1 PE=2 SV=1	37	52	1.7	23734	4	27				2493.24	2492.23	2492.19	0.0487	40	62	1	R	VAAMREAGAVLPEQYQEDASDVK	D	Oxidation (M)	0.00010000000000000000000.0
4	ZHX2_RAT	Zinc fingers and homeoboxes protein 2 (Fragment) OS=Rattus norvegicus GN=Zhx2 PE=2 SV=1	33	52	4.4	18139	3	20				1738.86	1737.85	1737.77	0.0796	8	23	0	K	KPDEAAPDNHMEGTAR	L
4	ZHX2_RAT	Zinc fingers and homeoboxes protein 2 (Fragment) OS=Rattus norvegicus GN=Zhx2 PE=2 SV=1	33	52	4.4	18139	3	22				1903.99	1902.98	1902.88	0.105	73	89	0	K	YNSALDTNATMINSFNK	F
4	ZHX2_RAT	Zinc fingers and homeoboxes protein 2 (Fragment) OS=Rattus norvegicus GN=Zhx2 PE=2 SV=1	33	52	4.4	18139	3	28				2937.49	2936.48	2936.43	0.0513	8	34	1	K	KPDEAAPDNHMEGTARLVTDTAEILSR	L
5	KCNC4_RAT	Potassium voltage-gated channel subfamily C member 4 OS=Rattus norvegicus GN=Kcnc4 PE=1 SV=1	32	52	4.7	69418	6	15				1501.81	1500.8	1500.72	0.0819	1	13	1	-	MISSVCVSSYRGR	K
5	KCNC4_RAT	Potassium voltage-gated channel subfamily C member 4 OS=Rattus norvegicus GN=Kcnc4 PE=1 SV=1	32	52	4.7	69418	6	16				1517.79	1516.78	1516.71	0.0691	1	13	1	-	MISSVCVSSYRGR	K	Oxidation (M)	0.1000000000000.0
5	KCNC4_RAT	Potassium voltage-gated channel subfamily C member 4 OS=Rattus norvegicus GN=Kcnc4 PE=1 SV=1	32	52	4.7	69418	6	18				1609.83	1608.82	1608.71	0.1122	190	207	0	R	LGPHEGGSGPGAGSGGCR	G
5	KCNC4_RAT	Potassium voltage-gated channel subfamily C member 4 OS=Rattus norvegicus GN=Kcnc4 PE=1 SV=1	32	52	4.7	69418	6	21				1882.99	1881.98	1881.91	0.0702	406	422	1	R	IGARPSDPRGNDHTDFK	N
5	KCNC4_RAT	Potassium voltage-gated channel subfamily C member 4 OS=Rattus norvegicus GN=Kcnc4 PE=1 SV=1	32	52	4.7	69418	6	23				1940.94	1939.93	1939.91	0.0164	608	625	1	K	EGSVEPKACVPVSHTCAL	-
5	KCNC4_RAT	Potassium voltage-gated channel subfamily C member 4 OS=Rattus norvegicus GN=Kcnc4 PE=1 SV=1	32	52	4.7	69418	6	24				1948.98	1947.97	1948.04	-0.0605	495	510	1	K	KHVPRPPQLESPIYCK	S
6	FLOT1_RAT	Flotillin-1 OS=Rattus norvegicus GN=Flot1 PE=2 SV=2	31	52	6.2	47755	5	7				1058.52	1057.51	1057.58	-0.0681	294	302	1	R	LERLAEAEK	A
6	FLOT1_RAT	Flotillin-1 OS=Rattus norvegicus GN=Flot1 PE=2 SV=2	31	52	6.2	47755	5	13				1465.8	1464.8	1464.7	0.1011	199	211	0	K	VSAQCLSEIEMAK	A
6	FLOT1_RAT	Flotillin-1 OS=Rattus norvegicus GN=Flot1 PE=2 SV=2	31	52	6.2	47755	5	15				1501.81	1500.8	1500.68	0.1222	79	91	0	K	EMLAAACQMFLGK	T	2 Oxidation (M)	0.0100000010000.0
6	FLOT1_RAT	Flotillin-1 OS=Rattus norvegicus GN=Flot1 PE=2 SV=2	31	52	6.2	47755	5	21				1882.99	1881.98	1881.9	0.0815	153	168	1	K	DIHDDQDYLHSLGKAR	T
6	FLOT1_RAT	Flotillin-1 OS=Rattus norvegicus GN=Flot1 PE=2 SV=2	31	52	6.2	47755	5	24				1948.98	1947.97	1947.95	0.0242	303	319	1	K	AQLIMQAEAEAESVRMR	G	Oxidation (M)	0.00001000000000000.0
7	KLH20_RAT	Kelch-like protein 20 OS=Rattus norvegicus GN=Klhl20 PE=3 SV=1	31	52	6.9	68880	5	10				1312.68	1311.67	1311.66	0.0062	84	94	0	R	VILSACSPYFR	A
7	KLH20_RAT	Kelch-like protein 20 OS=Rattus norvegicus GN=Klhl20 PE=3 SV=1	31	52	6.9	68880	5	17				1563.77	1562.76	1562.74	0.0218	570	582	0	K	TIEVFDPDANTWR	L
7	KLH20_RAT	Kelch-like protein 20 OS=Rattus norvegicus GN=Klhl20 PE=3 SV=1	31	52	6.9	68880	5	23				1940.94	1939.93	1940.03	-0.1006	292	307	0	K	NYLLLPQERPLMQGPR	T	Oxidation (M)	0.0000000000010000.0
7	KLH20_RAT	Kelch-like protein 20 OS=Rattus norvegicus GN=Klhl20 PE=3 SV=1	31	52	6.9	68880	5	24				1948.98	1947.97	1947.98	-0.0089	25	42	1	R	CTLGDPNKLPEGVPQPAR	M
7	KLH20_RAT	Kelch-like protein 20 OS=Rattus norvegicus GN=Klhl20 PE=3 SV=1	31	52	6.9	68880	5	28				2937.49	2936.48	2936.51	-0.0256	404	432	0	R	TSVGVAVLGGFLYAVGGQDGVSCLNIVER	Y
8	ECHP_RAT	Peroxisomal bifunctional enzyme OS=Rattus norvegicus GN=Ehhadh PE=1 SV=2	30	52	7.4	79179	5	1				842.531	841.524	841.452	0.0721	254	259	0	K	LFMYLR	A
8	ECHP_RAT	Peroxisomal bifunctional enzyme OS=Rattus norvegicus GN=Ehhadh PE=1 SV=2	30	52	7.4	79179	5	21				1882.99	1881.98	1881.85	0.1322	553	569	1	R	GNSRYSPLGDMLCEAGR	F
8	ECHP_RAT	Peroxisomal bifunctional enzyme OS=Rattus norvegicus GN=Ehhadh PE=1 SV=2	30	52	7.4	79179	5	22				1903.99	1902.98	1902.98	-0.0002	290	309	0	K	TASAQPVSSVGVLGLGTMGR	G	Oxidation (M)	0.00000000000000000100.0
8	ECHP_RAT	Peroxisomal bifunctional enzyme OS=Rattus norvegicus GN=Ehhadh PE=1 SV=2	30	52	7.4	79179	5	23				1940.94	1939.93	1939.98	-0.0456	684	699	1	R	QNPDIPQLEPSDYLRR	L
8	ECHP_RAT	Peroxisomal bifunctional enzyme OS=Rattus norvegicus GN=Ehhadh PE=1 SV=2	30	52	7.4	79179	5	27				2493.24	2492.23	2492.36	-0.122	441	463	1	R	LLEVIPSRYSSPTTIATVMSLSK	K
9	KLH25_RAT	Kelch-like protein 25 OS=Rattus norvegicus GN=Klhl25 PE=2 SV=1	30	52	8.5	66881	5	1				842.531	841.524	841.484	0.0398	371	378	0	K	AAPMLIAR	F
9	KLH25_RAT	Kelch-like protein 25 OS=Rattus norvegicus GN=Klhl25 PE=2 SV=1	30	52	8.5	66881	5	8				1117.53	1116.52	1116.58	-0.0571	432	443	0	R	DGVSNAAVVSAK	L
9	KLH25_RAT	Kelch-like protein 25 OS=Rattus norvegicus GN=Klhl25 PE=2 SV=1	30	52	8.5	66881	5	20				1738.86	1737.85	1737.83	0.0259	248	263	1	K	KAVSGEALLMADECTK	L	Oxidation (M)	0.0000000001000000.0
9	KLH25_RAT	Kelch-like protein 25 OS=Rattus norvegicus GN=Klhl25 PE=2 SV=1	30	52	8.5	66881	5	21				1882.99	1881.98	1882.08	-0.1005	276	292	1	K	ILLNDGVVTSPFARPRK	A
9	KLH25_RAT	Kelch-like protein 25 OS=Rattus norvegicus GN=Klhl25 PE=2 SV=1	30	52	8.5	66881	5	27				2493.24	2492.23	2492.09	0.1403	42	61	1	K	HCMFTDVTLWAGDRAFPCHR	A	Oxidation (M)	0.00100000000000000000.0
10	UBCP1_RAT	Ubiquitin-like domain-containing CTD phosphatase 1 OS=Rattus norvegicus GN=Ublcp1 PE=2 SV=1	29	52	10	36957	4	11				1439.82	1438.81	1438.81	-0.0041	52	65	1	K	GKPAENDVKLGALK	L
10	UBCP1_RAT	Ubiquitin-like domain-containing CTD phosphatase 1 OS=Rattus norvegicus GN=Ublcp1 PE=2 SV=1	29	52	10	36957	4	15				1501.81	1500.8	1500.87	-0.0668	30	42	1	K	QFLKTLTGVLPER	Q
10	UBCP1_RAT	Ubiquitin-like domain-containing CTD phosphatase 1 OS=Rattus norvegicus GN=Ublcp1 PE=2 SV=1	29	52	10	36957	4	22				1903.99	1902.98	1902.97	0.0135	207	223	0	K	ITFMLDSAAMITVHTPR	R
10	UBCP1_RAT	Ubiquitin-like domain-containing CTD phosphatase 1 OS=Rattus norvegicus GN=Ublcp1 PE=2 SV=1	29	52	10	36957	4	25				2060.07	2059.07	2059.07	-0.0039	207	224	1	K	ITFMLDSAAMITVHTPRR	G
11	ROCK1_RAT	Rho-associated protein kinase 1 OS=Rattus norvegicus GN=Rock1 PE=1 SV=1	29	52	10	160496	7	7				1058.52	1057.51	1057.46	0.0514	214	222	0	K	LADFGTCMK	M	Oxidation (M)	0.000000010.0
11	ROCK1_RAT	Rho-associated protein kinase 1 OS=Rattus norvegicus GN=Rock1 PE=1 SV=1	29	52	10	160496	7	9				1266.7	1265.69	1265.59	0.0969	591	601	1	R	MLENSKSQADK	D	Oxidation (M)	0.10000000000.0
11	ROCK1_RAT	Rho-associated protein kinase 1 OS=Rattus norvegicus GN=Rock1 PE=1 SV=1	29	52	10	160496	7	13				1465.8	1464.8	1464.67	0.1231	295	307	0	K	NSLTFPDDNDISK	E
11	ROCK1_RAT	Rho-associated protein kinase 1 OS=Rattus norvegicus GN=Rock1 PE=1 SV=1	29	52	10	160496	7	17				1563.77	1562.76	1562.79	-0.0357	792	805	1	K	TQAFEADNLKGLEK	Q
11	ROCK1_RAT	Rho-associated protein kinase 1 OS=Rattus norvegicus GN=Rock1 PE=1 SV=1	29	52	10	160496	7	19				1662.89	1661.88	1661.82	0.0614	416	430	1	R	SSSNVDKNVQESLQK	T
11	ROCK1_RAT	Rho-associated protein kinase 1 OS=Rattus norvegicus GN=Rock1 PE=1 SV=1	29	52	10	160496	7	24				1948.98	1947.97	1947.93	0.0428	567	583	1	K	SHTEMSKSVSQLESLNR	E	Oxidation (M)	0.00001000000000000.0
11	ROCK1_RAT	Rho-associated protein kinase 1 OS=Rattus norvegicus GN=Rock1 PE=1 SV=1	29	52	10	160496	7	25				2060.07	2059.07	2059.02	0.0487	546	563	1	K	QLEEANDLLRTESDTAVR	L
12	ORC1_RAT	Origin recognition complex subunit 1 OS=Rattus norvegicus GN=Orc1 PE=2 SV=1	27	52	14	96840	5	15				1501.81	1500.8	1500.85	-0.0515	315	328	1	K	TTKLTVESALSPVR	S
12	ORC1_RAT	Origin recognition complex subunit 1 OS=Rattus norvegicus GN=Orc1 PE=2 SV=1	27	52	14	96840	5	19				1662.89	1661.88	1661.83	0.0573	190	204	1	K	SVKSPSWSTAEQEVK	R
12	ORC1_RAT	Origin recognition complex subunit 1 OS=Rattus norvegicus GN=Orc1 PE=2 SV=1	27	52	14	96840	5	21				1882.99	1881.98	1881.9	0.0819	509	527	0	K	LLDGTGGCMYISGVPGTGK	T
12	ORC1_RAT	Origin recognition complex subunit 1 OS=Rattus norvegicus GN=Orc1 PE=2 SV=1	27	52	14	96840	5	25				2060.07	2059.07	2059.03	0.0393	617	633	1	K	QDVLYNLFDWPTHKGAR	L
12	ORC1_RAT	Origin recognition complex subunit 1 OS=Rattus norvegicus GN=Orc1 PE=2 SV=1	27	52	14	96840	5	27				2493.24	2492.23	2492.22	0.0109	774	794	1	R	RSGLEEATFQQIYSQHVALCR	M
13	ARL1_RAT	ADP-ribosylation factor-like protein 1 OS=Rattus norvegicus GN=Arl1 PE=1 SV=1	27	52	16	20513	3	15				1501.81	1500.8	1500.83	-0.0337	17	30	1	R	EMRILILGLDGAGK	T	Oxidation (M)	0.01000000000000.0
13	ARL1_RAT	ADP-ribosylation factor-like protein 1 OS=Rattus norvegicus GN=Arl1 PE=1 SV=1	27	52	16	20513	3	17				1563.77	1562.76	1562.75	0.0086	105	117	0	K	SELVAMLEEEELR	K	Oxidation (M)	0.0000010000000.0
13	ARL1_RAT	ADP-ribosylation factor-like protein 1 OS=Rattus norvegicus GN=Arl1 PE=1 SV=1	27	52	16	20513	3	18				1609.83	1608.82	1608.79	0.0249	2	16	0	M	GGFFSSIFSSLFGTR	E
14	RSMN_RAT	Small nuclear ribonucleoprotein-associated protein N OS=Rattus norvegicus GN=Snrpn PE=2 SV=1	26	52	18	24769	4	1				842.531	841.524	841.441	0.0836	55	61	1	K	NAKQPER	E
14	RSMN_RAT	Small nuclear ribonucleoprotein-associated protein N OS=Rattus norvegicus GN=Snrpn PE=2 SV=1	26	52	18	24769	4	5				882.616	881.609	881.606	0.0028	66	73	0	R	VLGLVLLR	G
14	RSMN_RAT	Small nuclear ribonucleoprotein-associated protein N OS=Rattus norvegicus GN=Snrpn PE=2 SV=1	26	52	18	24769	4	20				1738.86	1737.85	1737.73	0.1263	37	49	0	K	HMNLILCDCDEFR	K	Oxidation (M)	0.0100000000000.0
14	RSMN_RAT	Small nuclear ribonucleoprotein-associated protein N OS=Rattus norvegicus GN=Snrpn PE=2 SV=1	26	52	18	24769	4	23				1940.94	1939.93	1940.01	-0.0829	210	228	0	R	GTPIGMPPPGMRPPPPGIR	G	Oxidation (M)	0.0000010000000000000.0
15	TDIF1_RAT	Deoxynucleotidyltransferase terminal-interacting protein 1 OS=Rattus norvegicus GN=Dnttip1 PE=2 SV=1	26	52	19	36897	4	7				1058.52	1057.51	1057.57	-0.0656	179	188	0	R	AAAGMVWKPK	S
15	TDIF1_RAT	Deoxynucleotidyltransferase terminal-interacting protein 1 OS=Rattus norvegicus GN=Dnttip1 PE=2 SV=1	26	52	19	36897	4	18				1609.83	1608.82	1608.82	0.0029	294	306	1	K	SFVLPSWMVEKMR	K
15	TDIF1_RAT	Deoxynucleotidyltransferase terminal-interacting protein 1 OS=Rattus norvegicus GN=Dnttip1 PE=2 SV=1	26	52	19	36897	4	19				1662.89	1661.88	1661.74	0.1406	1	17	0	-	MGATGDTGGPRPGTESR	R	Oxidation (M)	0.10000000000000000.0
15	TDIF1_RAT	Deoxynucleotidyltransferase terminal-interacting protein 1 OS=Rattus norvegicus GN=Dnttip1 PE=2 SV=1	26	52	19	36897	4	24				1948.98	1947.97	1947.98	-0.0055	200	216	1	K	WDPARLNESTTFVLGSR	A
16	NEUA_RAT	N-acylneuraminate cytidylyltransferase OS=Rattus norvegicus GN=Cmas PE=2 SV=1	26	52	22	48726	5	5				882.616	881.609	881.57	0.0392	55	62	1	K	GIPLKNIK	R
16	NEUA_RAT	N-acylneuraminate cytidylyltransferase OS=Rattus norvegicus GN=Cmas PE=2 SV=1	26	52	22	48726	5	8				1117.53	1116.52	1116.59	-0.0724	349	357	1	K	LATVDEWRK	E
16	NEUA_RAT	N-acylneuraminate cytidylyltransferase OS=Rattus norvegicus GN=Cmas PE=2 SV=1	26	52	22	48726	5	15				1501.81	1500.8	1500.79	0.0125	220	232	1	K	RHLIEMGYLQGGK	M
16	NEUA_RAT	N-acylneuraminate cytidylyltransferase OS=Rattus norvegicus GN=Cmas PE=2 SV=1	26	52	22	48726	5	16				1517.79	1516.78	1516.78	-0.0002	220	232	1	K	RHLIEMGYLQGGK	M	Oxidation (M)	0.0000010000000.0
16	NEUA_RAT	N-acylneuraminate cytidylyltransferase OS=Rattus norvegicus GN=Cmas PE=2 SV=1	26	52	22	48726	5	26				2476.22	2475.22	2475.19	0.0286	275	296	0	K	LLVCNIDGCLTNGHIYVSGDQK	E
17	AMN1_RAT	Protein AMN1 homolog OS=Rattus norvegicus GN=Amn1 PE=2 SV=2	24	52	29	29474	4	2				850.499	849.491	849.431	0.0602	43	49	1	K	IMSMRGR	I
17	AMN1_RAT	Protein AMN1 homolog OS=Rattus norvegicus GN=Amn1 PE=2 SV=2	24	52	29	29474	4	17				1563.77	1562.76	1562.87	-0.1124	25	37	1	R	YISDIKYLPPNIK	D
17	AMN1_RAT	Protein AMN1 homolog OS=Rattus norvegicus GN=Amn1 PE=2 SV=2	24	52	29	29474	4	22				1903.99	1902.98	1903	-0.0188	1	16	1	-	MPSSRVVSQLLELCLR	C	Oxidation (M)	0.1000000000000000.0
17	AMN1_RAT	Protein AMN1 homolog OS=Rattus norvegicus GN=Amn1 PE=2 SV=2	24	52	29	29474	4	23				1940.94	1939.93	1939.9	0.0277	195	210	0	K	QLEEINMGYCINLTDK	A
18	PDE5A_RAT	cGMP-specific 3~,5~-cyclic phosphodiesterase OS=Rattus norvegicus GN=Pde5a PE=2 SV=1	24	52	32	95864	5	7				1058.52	1057.51	1057.52	-0.014	90	98	0	K	EQMPLTSPR	F
18	PDE5A_RAT	cGMP-specific 3~,5~-cyclic phosphodiesterase OS=Rattus norvegicus GN=Pde5a PE=2 SV=1	24	52	32	95864	5	8				1117.53	1116.52	1116.58	-0.0571	821	831	0	K	TLLNGESGQAK	R
18	PDE5A_RAT	cGMP-specific 3~,5~-cyclic phosphodiesterase OS=Rattus norvegicus GN=Pde5a PE=2 SV=1	24	52	32	95864	5	13				1465.8	1464.8	1464.8	-0.0047	312	324	0	K	IAATIISFMQVQK	C	Oxidation (M)	0.0000000010000.0
18	PDE5A_RAT	cGMP-specific 3~,5~-cyclic phosphodiesterase OS=Rattus norvegicus GN=Pde5a PE=2 SV=1	24	52	32	95864	5	18				1609.83	1608.82	1608.75	0.0645	575	588	0	R	HAFNTAQCMFAALK	A
18	PDE5A_RAT	cGMP-specific 3~,5~-cyclic phosphodiesterase OS=Rattus norvegicus GN=Pde5a PE=2 SV=1	24	52	32	95864	5	19				1662.89	1661.88	1661.85	0.0353	422	435	1	K	VIGVCQLVNKMEEK	T	Oxidation (M)	0.00000000001000.0
19	KLC1_RAT	Kinesin light chain 1 OS=Rattus norvegicus GN=Klc1 PE=1 SV=2	24	52	34	64161	4	12				1455.85	1454.84	1454.73	0.1187	506	518	0	R	VAEVLNDPENVEK	R
19	KLC1_RAT	Kinesin light chain 1 OS=Rattus norvegicus GN=Klc1 PE=1 SV=2	24	52	34	64161	4	20				1738.86	1737.85	1737.93	-0.0724	40	54	0	K	NEHNSILQSLLETLK	C
19	KLC1_RAT	Kinesin light chain 1 OS=Rattus norvegicus GN=Klc1 PE=1 SV=2	24	52	34	64161	4	24				1948.98	1947.97	1948.06	-0.0882	458	475	1	K	VDSPTVTTTLKNLGALYR	R
19	KLC1_RAT	Kinesin light chain 1 OS=Rattus norvegicus GN=Klc1 PE=1 SV=2	24	52	34	64161	4	26				2476.22	2475.22	2475.03	0.1854	532	553	1	K	YESGPDGGEEVSMSVEWNGMRK	M	2 Oxidation (M)	0.0000000000001000000100.0
20	PCSK6_RAT	Proprotein convertase subtilisin/kexin type 6 OS=Rattus norvegicus GN=Pcsk6 PE=2 SV=1	24	52	34	107122	5	7				1058.52	1057.51	1057.56	-0.047	120	127	0	K	WLQQQEVK	R
20	PCSK6_RAT	Proprotein convertase subtilisin/kexin type 6 OS=Rattus norvegicus GN=Pcsk6 PE=2 SV=1	24	52	34	107122	5	13				1465.8	1464.8	1464.79	0.0027	535	548	0	R	GDLQIHLISPSGTK	S
20	PCSK6_RAT	Proprotein convertase subtilisin/kexin type 6 OS=Rattus norvegicus GN=Pcsk6 PE=2 SV=1	24	52	34	107122	5	14				1479.82	1478.82	1478.68	0.1416	161	172	1	R	CRSEMNVQAAWK	R
20	PCSK6_RAT	Proprotein convertase subtilisin/kexin type 6 OS=Rattus norvegicus GN=Pcsk6 PE=2 SV=1	24	52	34	107122	5	22				1903.99	1902.98	1902.97	0.011	254	271	1	K	IGGIRMLDGDVTDVVEAK	S	Oxidation (M)	0.000001000000000000.0
20	PCSK6_RAT	Proprotein convertase subtilisin/kexin type 6 OS=Rattus norvegicus GN=Pcsk6 PE=2 SV=1	24	52	34	107122	5	24				1948.98	1947.97	1948.03	-0.0518	174	191	1	R	GYTGKNVVVTILDDGIER	N
