# Supplementary material for: The proteome of Hypobaric Induced Hypoxic Lung: Insights from Temporal Proteomic Profiling for Biomarker Discovery
Source: Sci Rep. 2015 May 29;5:10681. doi: 10.1038/srep10681 (PMC4448130; doi:10.1038/srep10681)
Supplement: Supplementary Dataset 7 [file srep10681-s7.xls]

## Sheet: SPOT 7
Header	--------------------------------------------------------
Search title
Timestamp	2015-01-15T04:25:25Z
User	yasmin
Email	yasminchem@gmail.com
Report URI	http://www.matrixscience.com/cgi/master_results.pl?file=../data/20150115/FTgpIzEEe.dat
Peak list data path
Peak list format	Mascot generic
Search type	PMF
Mascot version	2.5.1
Database	SwissProt
Fasta file	SwissProt_2015_01.fasta
Total sequences	547357
Total residues	194874700
Sequences after taxonomy filter	7930
Number of queries	49
Decoy	--------------------------------------------------------
Number of matches above identity threshold in search of real database	2
Number of matches above identity threshold in search of decoy database	0
Highest score in search of real database	233
Highest score in search of decoy database	48
Fixed modifications	--------------------------------------------------------
Identifier	Name	Delta	Neutral loss
1	Carbamidomethyl (C)	57.0215
Variable modifications	--------------------------------------------------------
Identifier	Name	Delta	Neutral loss(es)
1	Oxidation (M)	15.9949	0	63.9983
Search Parameters	--------------------------------------------------------
Taxonomy filter	. . . . . . . . . . . . . . . . Rattus
Enzyme	Trypsin
Maximum Missed Cleavages	1
Fixed modifications	Carbamidomethyl (C)
Variable modifications	Oxidation (M)
Peptide Mass Tolerance	100
Peptide Mass Tolerance Units	ppm
Peptide Charge State	1+
Mass values	Monoisotopic
Decoy database also searched	1
USER00	PEP_INT(842.498758:675.174446,850.421180:364.987038,877.051178:390.063696,1018.530224:450.846696,1047.583870:755.791761,1058.476098:3882.151328,1075.510046:4409.306387,1097.470749:442.340924,1117.509476:401.134896,1149.657571:1636.282384,1248.664325:668.928370,1266.667570:1886.299335,1299.740065:780.632227,1357.692106:2583.514790,1405.760803:443.472610,1421.806595:1000.600548,1435.831248:646.8398…
Format parameters	--------------------------------------------------------
Significance threshold	0.05
Max. number of hits	20
Include same-set proteins	0
Include sub-set proteins	0
Show duplicate peptides	1
Protein hits	--------------------------------------------------------
prot_hit_num	prot_acc	prot_desc	prot_score	prot_thresh	prot_expect	prot_mass	prot_matches	pep_query	pep_rank	pep_isbold	pep_isunique	pep_exp_mz	pep_exp_mr	pep_calc_mr	pep_delta	pep_start	pep_end	pep_miss	pep_res_before	pep_seq	pep_res_after	pep_var_mod	pep_var_mod_pos	pep_summed_mod_pos	pep_local_mod_pos
1	ALBU_RAT	Serum albumin OS=Rattus norvegicus GN=Alb PE=1 SV=2	233	52	4e-20	70682	22	7				1075.51	1074.5	1074.49	0.0111	123	130	0	R	NECFLQHK	D
1	ALBU_RAT	Serum albumin OS=Rattus norvegicus GN=Alb PE=1 SV=2	233	52	4e-20	70682	22	10				1149.66	1148.65	1148.61	0.0426	66	75	0	K	LVQEVTDFAK	T
1	ALBU_RAT	Serum albumin OS=Rattus norvegicus GN=Alb PE=1 SV=2	233	52	4e-20	70682	22	11				1248.66	1247.66	1247.63	0.0272	35	44	1	R	FKDLGEQHFK	G
1	ALBU_RAT	Serum albumin OS=Rattus norvegicus GN=Alb PE=1 SV=2	233	52	4e-20	70682	22	12				1266.67	1265.66	1265.63	0.0311	247	257	0	R	FPNAEFAEITK	L
1	ALBU_RAT	Serum albumin OS=Rattus norvegicus GN=Alb PE=1 SV=2	233	52	4e-20	70682	22	13				1299.74	1298.73	1298.7	0.0345	362	372	0	R	HPDYSVSLLLR	L
1	ALBU_RAT	Serum albumin OS=Rattus norvegicus GN=Alb PE=1 SV=2	233	52	4e-20	70682	22	14				1357.69	1356.68	1356.64	0.0464	570	581	0	K	TVMGDFAQFVDK	C
1	ALBU_RAT	Serum albumin OS=Rattus norvegicus GN=Alb PE=1 SV=2	233	52	4e-20	70682	22	18				1439.82	1438.81	1438.78	0.036	439	452	0	K	APQVSTPTLVEAAR	N
1	ALBU_RAT	Serum albumin OS=Rattus norvegicus GN=Alb PE=1 SV=2	233	52	4e-20	70682	22	21				1455.84	1454.83	1454.8	0.0314	361	372	1	R	RHPDYSVSLLLR	L
1	ALBU_RAT	Serum albumin OS=Rattus norvegicus GN=Alb PE=1 SV=2	233	52	4e-20	70682	22	22				1465.81	1464.8	1464.77	0.0253	422	434	0	K	LGEYGFQNAVLVR	Y
1	ALBU_RAT	Serum albumin OS=Rattus norvegicus GN=Alb PE=1 SV=2	233	52	4e-20	70682	22	23				1479.82	1478.82	1478.85	-0.0325	45	57	0	K	GLVLIAFSQYLQK	C
1	ALBU_RAT	Serum albumin OS=Rattus norvegicus GN=Alb PE=1 SV=2	233	52	4e-20	70682	22	28				1563.77	1562.76	1562.71	0.0496	589	602	0	K	DNCFATEGPNLVAR	S
1	ALBU_RAT	Serum albumin OS=Rattus norvegicus GN=Alb PE=1 SV=2	233	52	4e-20	70682	22	29				1609.82	1608.81	1608.78	0.0284	348	360	0	K	DVFLGTFLYEYSR	R
1	ALBU_RAT	Serum albumin OS=Rattus norvegicus GN=Alb PE=1 SV=2	233	52	4e-20	70682	22	31				1662.88	1661.88	1661.84	0.0331	470	483	0	R	LPCVEDYLSAILNR	L
1	ALBU_RAT	Serum albumin OS=Rattus norvegicus GN=Alb PE=1 SV=2	233	52	4e-20	70682	22	32				1684.77	1683.76	1683.73	0.0288	104	117	1	K	LRDNYGELADCCAK	Q
1	ALBU_RAT	Serum albumin OS=Rattus norvegicus GN=Alb PE=1 SV=2	233	52	4e-20	70682	22	33				1749.7	1748.69	1748.66	0.0345	268	281	0	K	ECCHGDLLECADDR	A
1	ALBU_RAT	Serum albumin OS=Rattus norvegicus GN=Alb PE=1 SV=2	233	52	4e-20	70682	22	35				1882.96	1881.96	1881.93	0.0277	509	524	0	R	RPCFSALTVDETYVPK	E
1	ALBU_RAT	Serum albumin OS=Rattus norvegicus GN=Alb PE=1 SV=2	233	52	4e-20	70682	22	36				1903.95	1902.94	1902.92	0.0255	170	184	0	R	HPYFYAPELLYYAEK	Y
1	ALBU_RAT	Serum albumin OS=Rattus norvegicus GN=Alb PE=1 SV=2	233	52	4e-20	70682	22	38				1948.95	1947.95	1947.91	0.0355	585	602	1	K	AADKDNCFATEGPNLVAR	S
1	ALBU_RAT	Serum albumin OS=Rattus norvegicus GN=Alb PE=1 SV=2	233	52	4e-20	70682	22	40				2060.06	2059.05	2059.02	0.0318	169	184	1	R	RHPYFYAPELLYYAEK	Y
1	ALBU_RAT	Serum albumin OS=Rattus norvegicus GN=Alb PE=1 SV=2	233	52	4e-20	70682	22	41				2139.04	2138.03	2138	0.0296	528	545	1	K	AETFTFHSDICTLPDKEK	Q
1	ALBU_RAT	Serum albumin OS=Rattus norvegicus GN=Alb PE=1 SV=2	233	52	4e-20	70682	22	46				2937.36	2936.35	2936.3	0.0482	384	409	0	K	CCAEGDPPACYGTVLAEFQPLVEEPK	N
1	ALBU_RAT	Serum albumin OS=Rattus norvegicus GN=Alb PE=1 SV=2	233	52	4e-20	70682	22	49				2997.43	2996.42	2996.41	0.0135	311	337	0	K	SQCLAEIEHDNIPADLPSIAADFVEDK	E
2	PDE5A_RAT	cGMP-specific 3~,5~-cyclic phosphodiesterase OS=Rattus norvegicus GN=Pde5a PE=2 SV=1	57	52	0.016	95864	10	6				1058.48	1057.47	1057.52	-0.0538	90	98	0	K	EQMPLTSPR	F
2	PDE5A_RAT	cGMP-specific 3~,5~-cyclic phosphodiesterase OS=Rattus norvegicus GN=Pde5a PE=2 SV=1	57	52	0.016	95864	10	9				1117.51	1116.5	1116.58	-0.0753	821	831	0	K	TLLNGESGQAK	R
2	PDE5A_RAT	cGMP-specific 3~,5~-cyclic phosphodiesterase OS=Rattus norvegicus GN=Pde5a PE=2 SV=1	57	52	0.016	95864	10	16				1421.81	1420.8	1420.76	0.0384	20	31	1	R	VHNIPVCKEGIR	A
2	PDE5A_RAT	cGMP-specific 3~,5~-cyclic phosphodiesterase OS=Rattus norvegicus GN=Pde5a PE=2 SV=1	57	52	0.016	95864	10	19				1447.8	1446.79	1446.67	0.1218	143	154	0	R	YSLFLVCEDSSK	D
2	PDE5A_RAT	cGMP-specific 3~,5~-cyclic phosphodiesterase OS=Rattus norvegicus GN=Pde5a PE=2 SV=1	57	52	0.016	95864	10	22				1465.81	1464.8	1464.8	-0.0032	312	324	0	K	IAATIISFMQVQK	C	Oxidation (M)	0.0000000010000.0
2	PDE5A_RAT	cGMP-specific 3~,5~-cyclic phosphodiesterase OS=Rattus norvegicus GN=Pde5a PE=2 SV=1	57	52	0.016	95864	10	24				1487.79	1486.78	1486.73	0.0464	375	387	0	K	NTMEPLNIPDVTK	D	Oxidation (M)	0.0010000000000.0
2	PDE5A_RAT	cGMP-specific 3~,5~-cyclic phosphodiesterase OS=Rattus norvegicus GN=Pde5a PE=2 SV=1	57	52	0.016	95864	10	29				1609.82	1608.81	1608.75	0.0568	575	588	0	R	HAFNTAQCMFAALK	A
2	PDE5A_RAT	cGMP-specific 3~,5~-cyclic phosphodiesterase OS=Rattus norvegicus GN=Pde5a PE=2 SV=1	57	52	0.016	95864	10	31				1662.88	1661.88	1661.85	0.0297	422	435	1	K	VIGVCQLVNKMEEK	T	Oxidation (M)	0.00000000001000.0
2	PDE5A_RAT	cGMP-specific 3~,5~-cyclic phosphodiesterase OS=Rattus norvegicus GN=Pde5a PE=2 SV=1	57	52	0.016	95864	10	42				2315.17	2314.16	2314.16	0.006	811	831	1	K	WQALADQQEKTLLNGESGQAK	R
2	PDE5A_RAT	cGMP-specific 3~,5~-cyclic phosphodiesterase OS=Rattus norvegicus GN=Pde5a PE=2 SV=1	57	52	0.016	95864	10	45				2920.33	2919.32	2919.5	-0.172	130	154	1	K	IFLHIHGLISADRYSLFLVCEDSSK	D
3	ECHP_RAT	Peroxisomal bifunctional enzyme OS=Rattus norvegicus GN=Ehhadh PE=1 SV=2	43	52	0.44	79179	9	1				842.499	841.491	841.452	0.0395	254	259	0	K	LFMYLR	A
3	ECHP_RAT	Peroxisomal bifunctional enzyme OS=Rattus norvegicus GN=Ehhadh PE=1 SV=2	43	52	0.44	79179	9	5				1047.58	1046.58	1046.53	0.0509	604	611	0	R	EVHHIEQR	T
3	ECHP_RAT	Peroxisomal bifunctional enzyme OS=Rattus norvegicus GN=Ehhadh PE=1 SV=2	43	52	0.44	79179	9	13				1299.74	1298.73	1298.71	0.0246	318	330	0	R	VGISVVAVESDPK	Q
3	ECHP_RAT	Peroxisomal bifunctional enzyme OS=Rattus norvegicus GN=Ehhadh PE=1 SV=2	43	52	0.44	79179	9	14				1357.69	1356.68	1356.67	0.0101	250	259	1	K	EEEKLFMYLR	A
3	ECHP_RAT	Peroxisomal bifunctional enzyme OS=Rattus norvegicus GN=Ehhadh PE=1 SV=2	43	52	0.44	79179	9	35				1882.96	1881.96	1881.85	0.111	553	569	1	R	GNSRYSPLGDMLCEAGR	F
3	ECHP_RAT	Peroxisomal bifunctional enzyme OS=Rattus norvegicus GN=Ehhadh PE=1 SV=2	43	52	0.44	79179	9	36				1903.95	1902.94	1902.98	-0.0386	290	309	0	K	TASAQPVSSVGVLGLGTMGR	G	Oxidation (M)	0.00000000000000000100.0
3	ECHP_RAT	Peroxisomal bifunctional enzyme OS=Rattus norvegicus GN=Ehhadh PE=1 SV=2	43	52	0.44	79179	9	37				1940.92	1939.91	1939.98	-0.0616	684	699	1	R	QNPDIPQLEPSDYLRR	L
3	ECHP_RAT	Peroxisomal bifunctional enzyme OS=Rattus norvegicus GN=Ehhadh PE=1 SV=2	43	52	0.44	79179	9	39				1988.08	1987.07	1987.03	0.0372	588	603	0	R	IHKPDPWLSTFLSQYR	E
3	ECHP_RAT	Peroxisomal bifunctional enzyme OS=Rattus norvegicus GN=Ehhadh PE=1 SV=2	43	52	0.44	79179	9	44				2493.19	2492.18	2492.36	-0.1744	441	463	1	R	LLEVIPSRYSSPTTIATVMSLSK	K
4	PDE4A_RAT	cAMP-specific 3~,5~-cyclic phosphodiesterase 4A OS=Rattus norvegicus GN=Pde4a PE=1 SV=1	41	52	0.66	94007	8	5				1047.58	1046.58	1046.49	0.0832	663	670	0	R	DWYHSAIR	Q
4	PDE4A_RAT	cAMP-specific 3~,5~-cyclic phosphodiesterase 4A OS=Rattus norvegicus GN=Pde4a PE=1 SV=1	41	52	0.66	94007	8	12				1266.67	1265.66	1265.61	0.0529	248	258	1	R	SVSEMASHKFK	R	Oxidation (M)	0.00001000000.0
4	PDE4A_RAT	cAMP-specific 3~,5~-cyclic phosphodiesterase 4A OS=Rattus norvegicus GN=Pde4a PE=1 SV=1	41	52	0.66	94007	8	14				1357.69	1356.68	1356.61	0.0716	595	605	0	R	IMAEFFQQGDR	E	Oxidation (M)	0.01000000000.0
4	PDE4A_RAT	cAMP-specific 3~,5~-cyclic phosphodiesterase 4A OS=Rattus norvegicus GN=Pde4a PE=1 SV=1	41	52	0.66	94007	8	25				1501.8	1500.79	1500.69	0.1045	522	534	0	K	MVIDMVLATDMSK	H	3 Oxidation (M)	0.1000100000100.0
4	PDE4A_RAT	cAMP-specific 3~,5~-cyclic phosphodiesterase 4A OS=Rattus norvegicus GN=Pde4a PE=1 SV=1	41	52	0.66	94007	8	41				2139.04	2138.03	2138.15	-0.1211	21	38	1	R	EGQATLKPPPQHLWRQPR	T
4	PDE4A_RAT	cAMP-specific 3~,5~-cyclic phosphodiesterase 4A OS=Rattus norvegicus GN=Pde4a PE=1 SV=1	41	52	0.66	94007	8	42				2315.17	2314.16	2314.19	-0.0277	60	80	1	R	SPHRPIERADAVDTGDRPGLR	T
4	PDE4A_RAT	cAMP-specific 3~,5~-cyclic phosphodiesterase 4A OS=Rattus norvegicus GN=Pde4a PE=1 SV=1	41	52	0.66	94007	8	43				2476.17	2475.16	2475.26	-0.1008	522	543	1	K	MVIDMVLATDMSKHMTLLADLK	T
4	PDE4A_RAT	cAMP-specific 3~,5~-cyclic phosphodiesterase 4A OS=Rattus norvegicus GN=Pde4a PE=1 SV=1	41	52	0.66	94007	8	48				2985.42	2984.41	2984.42	-0.0049	264	289	1	R	ELTHLSEMSRSGNQVSEYISNTFLDK	Q
5	SPTN2_RAT	Spectrin beta chain, non-erythrocytic 2 OS=Rattus norvegicus GN=Sptbn2 PE=1 SV=2	40	52	0.77	272151	17	4				1018.53	1017.52	1017.51	0.0098	1331	1338	1	K	DWLDKVDK	E
5	SPTN2_RAT	Spectrin beta chain, non-erythrocytic 2 OS=Rattus norvegicus GN=Sptbn2 PE=1 SV=2	40	52	0.77	272151	17	10				1149.66	1148.65	1148.64	0.0089	798	807	0	R	AHRPTLDALR	E
5	SPTN2_RAT	Spectrin beta chain, non-erythrocytic 2 OS=Rattus norvegicus GN=Sptbn2 PE=1 SV=2	40	52	0.77	272151	17	12				1266.67	1265.66	1265.67	-0.0125	1242	1252	1	K	GNIHAEKIQEK	A
5	SPTN2_RAT	Spectrin beta chain, non-erythrocytic 2 OS=Rattus norvegicus GN=Sptbn2 PE=1 SV=2	40	52	0.77	272151	17	13				1299.74	1298.73	1298.69	0.0385	929	939	0	R	IIGTQEQLNQR	W
5	SPTN2_RAT	Spectrin beta chain, non-erythrocytic 2 OS=Rattus norvegicus GN=Sptbn2 PE=1 SV=2	40	52	0.77	272151	17	18				1439.82	1438.81	1438.72	0.0976	659	671	0	R	EQQHLLASAETGR	D
5	SPTN2_RAT	Spectrin beta chain, non-erythrocytic 2 OS=Rattus norvegicus GN=Sptbn2 PE=1 SV=2	40	52	0.77	272151	17	22				1465.81	1464.8	1464.8	-0.0005	1690	1700	1	R	LQEHLRLCQLR	R
5	SPTN2_RAT	Spectrin beta chain, non-erythrocytic 2 OS=Rattus norvegicus GN=Sptbn2 PE=1 SV=2	40	52	0.77	272151	17	25				1501.8	1500.79	1500.79	0.0024	1001	1014	1	K	LAGTERDLEAISAR	V
5	SPTN2_RAT	Spectrin beta chain, non-erythrocytic 2 OS=Rattus norvegicus GN=Sptbn2 PE=1 SV=2	40	52	0.77	272151	17	26				1503.77	1502.76	1502.73	0.0338	1496	1507	0	R	DVEDEILWVTER	L
5	SPTN2_RAT	Spectrin beta chain, non-erythrocytic 2 OS=Rattus norvegicus GN=Sptbn2 PE=1 SV=2	40	52	0.77	272151	17	28				1563.77	1562.76	1562.79	-0.0305	177	189	1	K	SAKDALLLWCQMK	T
5	SPTN2_RAT	Spectrin beta chain, non-erythrocytic 2 OS=Rattus norvegicus GN=Sptbn2 PE=1 SV=2	40	52	0.77	272151	17	29				1609.82	1608.81	1608.85	-0.0403	2298	2311	1	K	LGLQDGKEYLFQAK	D
5	SPTN2_RAT	Spectrin beta chain, non-erythrocytic 2 OS=Rattus norvegicus GN=Sptbn2 PE=1 SV=2	40	52	0.77	272151	17	30				1631.79	1630.78	1630.66	0.1226	1214	1227	0	K	LEDFMSTMDANGER	I	Oxidation (M)	0.00001000000000.0
5	SPTN2_RAT	Spectrin beta chain, non-erythrocytic 2 OS=Rattus norvegicus GN=Sptbn2 PE=1 SV=2	40	52	0.77	272151	17	33				1749.7	1748.69	1748.85	-0.1605	2038	2053	0	R	SAELGCTVDEVESLIK	R
5	SPTN2_RAT	Spectrin beta chain, non-erythrocytic 2 OS=Rattus norvegicus GN=Sptbn2 PE=1 SV=2	40	52	0.77	272151	17	38				1948.95	1947.95	1947.88	0.0645	2021	2037	0	R	DAGMAEAWLCSQEPLVR	S	Oxidation (M)	0.00010000000000000.0
5	SPTN2_RAT	Spectrin beta chain, non-erythrocytic 2 OS=Rattus norvegicus GN=Sptbn2 PE=1 SV=2	40	52	0.77	272151	17	39				1988.08	1987.07	1986.96	0.1066	1319	1335	1	K	HQAFMAELAANKDWLDK	V
5	SPTN2_RAT	Spectrin beta chain, non-erythrocytic 2 OS=Rattus norvegicus GN=Sptbn2 PE=1 SV=2	40	52	0.77	272151	17	40				2060.06	2059.05	2059.04	0.0079	2352	2370	1	R	AMTMPPVSQPEGSIVLRSK	D	2 Oxidation (M)	0.0101000000000000000.0
5	SPTN2_RAT	Spectrin beta chain, non-erythrocytic 2 OS=Rattus norvegicus GN=Sptbn2 PE=1 SV=2	40	52	0.77	272151	17	42				2315.17	2314.16	2314.09	0.074	128	147	1	K	EQKVHLENMGSHDIVDGNHR	L
5	SPTN2_RAT	Spectrin beta chain, non-erythrocytic 2 OS=Rattus norvegicus GN=Sptbn2 PE=1 SV=2	40	52	0.77	272151	17	47				2959.3	2958.29	2958.54	-0.2444	894	920	1	R	FETLEPEMNALAARVTAVSDIAEQLLK	A
6	FIGL1_RAT	Fidgetin-like protein 1 OS=Rattus norvegicus GN=Fignl1 PE=2 SV=1	37	52	1.7	74891	7	1				842.499	841.491	841.466	0.0257	617	624	0	R	EASLGPIR	S
6	FIGL1_RAT	Fidgetin-like protein 1 OS=Rattus norvegicus GN=Fignl1 PE=2 SV=1	37	52	1.7	74891	7	5				1047.58	1046.58	1046.58	-0.0028	578	586	0	K	QIVVNLMSK	E	Oxidation (M)	0.000000100.0
6	FIGL1_RAT	Fidgetin-like protein 1 OS=Rattus norvegicus GN=Fignl1 PE=2 SV=1	37	52	1.7	74891	7	10				1149.66	1148.65	1148.65	0.0015	484	493	1	K	MVRALFAVAR	C	Oxidation (M)	0.1000000000.0
6	FIGL1_RAT	Fidgetin-like protein 1 OS=Rattus norvegicus GN=Fignl1 PE=2 SV=1	37	52	1.7	74891	7	14				1357.69	1356.68	1356.78	-0.0917	566	577	1	R	LYIPLPEASARK	Q
6	FIGL1_RAT	Fidgetin-like protein 1 OS=Rattus norvegicus GN=Fignl1 PE=2 SV=1	37	52	1.7	74891	7	35				1882.96	1881.96	1881.85	0.1045	1	16	1	-	METSSSRSVQVDDWQK	N
6	FIGL1_RAT	Fidgetin-like protein 1 OS=Rattus norvegicus GN=Fignl1 PE=2 SV=1	37	52	1.7	74891	7	40				2060.06	2059.05	2059.07	-0.0226	418	434	0	K	EIVVWPMMRPDIFTGLR	G
6	FIGL1_RAT	Fidgetin-like protein 1 OS=Rattus norvegicus GN=Fignl1 PE=2 SV=1	37	52	1.7	74891	7	41				2139.04	2138.03	2138.03	-0.0027	260	278	1	R	KAFNDSDTINMLSNPTLNK	A	Oxidation (M)	0.0000000000100000000.0
7	MYH11_RAT	Myosin-11 (Fragments) OS=Rattus norvegicus GN=Myh11 PE=2 SV=3	35	52	2.6	153082	11	4				1018.53	1017.52	1017.51	0.0139	855	862	1	K	EELERTNK	M
7	MYH11_RAT	Myosin-11 (Fragments) OS=Rattus norvegicus GN=Myh11 PE=2 SV=3	35	52	2.6	153082	11	13				1299.74	1298.73	1298.68	0.0523	511	521	1	K	GMFRTVGQLYK	E
7	MYH11_RAT	Myosin-11 (Fragments) OS=Rattus norvegicus GN=Myh11 PE=2 SV=3	35	52	2.6	153082	11	14				1357.69	1356.68	1356.72	-0.04	1208	1218	1	K	EVLLQVEDERK	M
7	MYH11_RAT	Myosin-11 (Fragments) OS=Rattus norvegicus GN=Myh11 PE=2 SV=3	35	52	2.6	153082	11	26				1503.77	1502.76	1502.7	0.0631	1239	1250	1	K	RQLEEAEEESQR	I
7	MYH11_RAT	Myosin-11 (Fragments) OS=Rattus norvegicus GN=Myh11 PE=2 SV=3	35	52	2.6	153082	11	29				1609.82	1608.81	1608.85	-0.0363	635	648	1	R	TGVLAHLEEERDLK	I
7	MYH11_RAT	Myosin-11 (Fragments) OS=Rattus norvegicus GN=Myh11 PE=2 SV=3	35	52	2.6	153082	11	31				1662.88	1661.88	1661.86	0.0219	920	933	1	R	LEVNMQALKGQFER	D
7	MYH11_RAT	Myosin-11 (Fragments) OS=Rattus norvegicus GN=Myh11 PE=2 SV=3	35	52	2.6	153082	11	34				1825.94	1824.93	1824.86	0.0753	752	766	1	R	LQKEMEGLGQQYEEK	A	Oxidation (M)	0.000010000000000.0
7	MYH11_RAT	Myosin-11 (Fragments) OS=Rattus norvegicus GN=Myh11 PE=2 SV=3	35	52	2.6	153082	11	38				1948.95	1947.95	1947.9	0.0508	1258	1274	1	K	LQRELDEATESNEAMGR	E
7	MYH11_RAT	Myosin-11 (Fragments) OS=Rattus norvegicus GN=Myh11 PE=2 SV=3	35	52	2.6	153082	11	40				2060.06	2059.05	2058.92	0.1317	755	772	1	K	EMEGLGQQYEEKAAAYDK	L
7	MYH11_RAT	Myosin-11 (Fragments) OS=Rattus norvegicus GN=Myh11 PE=2 SV=3	35	52	2.6	153082	11	42				2315.17	2314.16	2314.25	-0.0854	553	572	1	K	LDAFLVLEQLRCNGVLEGIR	I
7	MYH11_RAT	Myosin-11 (Fragments) OS=Rattus norvegicus GN=Myh11 PE=2 SV=3	35	52	2.6	153082	11	45				2920.33	2919.32	2919.32	0.0008	1089	1113	1	R	LEARIAQLEEELEEEQGNMEAMSDR	V
8	S27A2_RAT	Very long-chain acyl-CoA synthetase OS=Rattus norvegicus GN=Slc27a2 PE=1 SV=1	34	52	3.2	71447	6	10				1149.66	1148.65	1148.6	0.0525	343	351	1	R	GDVWREFIK	R
8	S27A2_RAT	Very long-chain acyl-CoA synthetase OS=Rattus norvegicus GN=Slc27a2 PE=1 SV=1	34	52	3.2	71447	6	28				1563.77	1562.76	1562.8	-0.0371	576	589	0	K	VTLMEEGFNPSVIK	D
8	S27A2_RAT	Very long-chain acyl-CoA synthetase OS=Rattus norvegicus GN=Slc27a2 PE=1 SV=1	34	52	3.2	71447	6	29				1609.82	1608.81	1608.86	-0.045	32	44	1	R	FFLQLANMARQVR	S	Oxidation (M)	0.0000000100000.0
8	S27A2_RAT	Very long-chain acyl-CoA synthetase OS=Rattus norvegicus GN=Slc27a2 PE=1 SV=1	34	52	3.2	71447	6	42				2315.17	2314.16	2314.31	-0.1535	154	174	1	K	VLLASPELHEAVEEVLPTLKK	E
8	S27A2_RAT	Very long-chain acyl-CoA synthetase OS=Rattus norvegicus GN=Slc27a2 PE=1 SV=1	34	52	3.2	71447	6	48				2985.42	2984.41	2984.38	0.0333	353	377	1	R	FGDIHIYEFYASTEGNIGFMNYPRK	I	Oxidation (M)	0.0000000000000000000100000.0
8	S27A2_RAT	Very long-chain acyl-CoA synthetase OS=Rattus norvegicus GN=Slc27a2 PE=1 SV=1	34	52	3.2	71447	6	49				2997.43	2996.42	2996.39	0.0293	352	376	1	K	RFGDIHIYEFYASTEGNIGFMNYPR	K
9	SPT31_RAT	Spermatogenesis-associated protein 31 OS=Rattus norvegicus GN=Spata31 PE=1 SV=1	34	52	3.3	120672	9	1				842.499	841.491	841.502	-0.0107	292	298	0	R	ERPLVTK	Q
9	SPT31_RAT	Spermatogenesis-associated protein 31 OS=Rattus norvegicus GN=Spata31 PE=1 SV=1	34	52	3.3	120672	9	6				1058.48	1057.47	1057.51	-0.0439	990	997	1	R	NPRHMYPK	S	Oxidation (M)	0.00001000.0
9	SPT31_RAT	Spermatogenesis-associated protein 31 OS=Rattus norvegicus GN=Spata31 PE=1 SV=1	34	52	3.3	120672	9	12				1266.67	1265.66	1265.64	0.0244	900	910	0	K	LMTTVGQMLEK	K	Oxidation (M)	0.01000000000.0
9	SPT31_RAT	Spermatogenesis-associated protein 31 OS=Rattus norvegicus GN=Spata31 PE=1 SV=1	34	52	3.3	120672	9	21				1455.84	1454.83	1454.82	0.0103	292	303	1	R	ERPLVTKQLESR	L
9	SPT31_RAT	Spermatogenesis-associated protein 31 OS=Rattus norvegicus GN=Spata31 PE=1 SV=1	34	52	3.3	120672	9	25				1501.8	1500.79	1500.77	0.0201	484	497	0	K	SGQINQGLTPLSMR	Q
9	SPT31_RAT	Spermatogenesis-associated protein 31 OS=Rattus norvegicus GN=Spata31 PE=1 SV=1	34	52	3.3	120672	9	27				1517.78	1516.78	1516.77	0.0082	484	497	0	K	SGQINQGLTPLSMR	Q	Oxidation (M)	0.00000000000010.0
9	SPT31_RAT	Spermatogenesis-associated protein 31 OS=Rattus norvegicus GN=Spata31 PE=1 SV=1	34	52	3.3	120672	9	37				1940.92	1939.91	1939.96	-0.0512	61	75	1	R	KPQIQMTWQSQYMKK	F	Oxidation (M)	0.000001000000000.0
9	SPT31_RAT	Spermatogenesis-associated protein 31 OS=Rattus norvegicus GN=Spata31 PE=1 SV=1	34	52	3.3	120672	9	42				2315.17	2314.16	2314.12	0.0389	576	596	0	K	STESLPLTLCTQPSSTNSVHR	T
9	SPT31_RAT	Spermatogenesis-associated protein 31 OS=Rattus norvegicus GN=Spata31 PE=1 SV=1	34	52	3.3	120672	9	43				2476.17	2475.16	2475.23	-0.0703	927	948	1	R	VVPPGPTSWFSHGHMPVSCLKR	R
10	CC90B_RAT	Coiled-coil domain-containing protein 90B, mitochondrial OS=Rattus norvegicus GN=Ccdc90b PE=2 SV=1	33	52	3.6	29895	6	14				1357.69	1356.68	1356.75	-0.0625	153	163	1	K	QQLINETSRIR	A
10	CC90B_RAT	Coiled-coil domain-containing protein 90B, mitochondrial OS=Rattus norvegicus GN=Ccdc90b PE=2 SV=1	33	52	3.6	29895	6	18				1439.82	1438.81	1438.71	0.1014	187	198	1	K	QLMEATNEFTKK	D
10	CC90B_RAT	Coiled-coil domain-containing protein 90B, mitochondrial OS=Rattus norvegicus GN=Ccdc90b PE=2 SV=1	33	52	3.6	29895	6	21				1455.84	1454.83	1454.71	0.1233	187	198	1	K	QLMEATNEFTKK	D	Oxidation (M)	0.001000000000.0
10	CC90B_RAT	Coiled-coil domain-containing protein 90B, mitochondrial OS=Rattus norvegicus GN=Ccdc90b PE=2 SV=1	33	52	3.6	29895	6	22				1465.81	1464.8	1464.84	-0.0434	47	58	1	R	RPVEITPLEQRK	L
10	CC90B_RAT	Coiled-coil domain-containing protein 90B, mitochondrial OS=Rattus norvegicus GN=Ccdc90b PE=2 SV=1	33	52	3.6	29895	6	38				1948.95	1947.95	1948.04	-0.0901	204	221	1	K	SIISETSNKIDTEIASLK	T
10	CC90B_RAT	Coiled-coil domain-containing protein 90B, mitochondrial OS=Rattus norvegicus GN=Ccdc90b PE=2 SV=1	33	52	3.6	29895	6	42				2315.17	2314.16	2314.16	0.0019	58	77	1	R	KLTFDTHALVQDLETHGFDK	G
11	KCAB2_RAT	Voltage-gated potassium channel subunit beta-2 OS=Rattus norvegicus GN=Kcnab2 PE=1 SV=1	33	52	3.8	41280	5	4				1018.53	1017.52	1017.52	0.0027	125	133	1	K	AETERGLSR	K
11	KCAB2_RAT	Voltage-gated potassium channel subunit beta-2 OS=Rattus norvegicus GN=Kcnab2 PE=1 SV=1	33	52	3.8	41280	5	12				1266.67	1265.66	1265.69	-0.0277	35	44	1	R	QLQFYRNLGK	S
11	KCAB2_RAT	Voltage-gated potassium channel subunit beta-2 OS=Rattus norvegicus GN=Kcnab2 PE=1 SV=1	33	52	3.8	41280	5	36				1903.95	1902.94	1902.97	-0.0249	236	254	0	K	IGVGAMTWSPLACGIVSGK	Y
11	KCAB2_RAT	Voltage-gated potassium channel subunit beta-2 OS=Rattus norvegicus GN=Kcnab2 PE=1 SV=1	33	52	3.8	41280	5	42				2315.17	2314.16	2314.25	-0.0919	343	363	1	K	LSSSIVHEIDSILGNKPYSKK	D
11	KCAB2_RAT	Voltage-gated potassium channel subunit beta-2 OS=Rattus norvegicus GN=Kcnab2 PE=1 SV=1	33	52	3.8	41280	5	49				2997.43	2996.42	2996.55	-0.128	314	342	0	R	NEGVSSVLLGASNAEQLMENIGAIQVLPK	L	Oxidation (M)	0.00000000000000000100000000000.0
12	ORC1_RAT	Origin recognition complex subunit 1 OS=Rattus norvegicus GN=Orc1 PE=2 SV=1	33	52	4	96840	8	8				1097.47	1096.46	1096.51	-0.0449	591	599	1	K	QFCSRGSQK	E
12	ORC1_RAT	Origin recognition complex subunit 1 OS=Rattus norvegicus GN=Orc1 PE=2 SV=1	33	52	4	96840	8	20				1450.8	1449.79	1449.74	0.0493	482	494	0	R	LHVSAVPDSLPCR	E
12	ORC1_RAT	Origin recognition complex subunit 1 OS=Rattus norvegicus GN=Orc1 PE=2 SV=1	33	52	4	96840	8	25				1501.8	1500.79	1500.85	-0.0592	315	328	1	K	TTKLTVESALSPVR	S
12	ORC1_RAT	Origin recognition complex subunit 1 OS=Rattus norvegicus GN=Orc1 PE=2 SV=1	33	52	4	96840	8	31				1662.88	1661.88	1661.83	0.0517	190	204	1	K	SVKSPSWSTAEQEVK	R
12	ORC1_RAT	Origin recognition complex subunit 1 OS=Rattus norvegicus GN=Orc1 PE=2 SV=1	33	52	4	96840	8	32				1684.77	1683.76	1683.75	0.0174	26	37	1	K	QFYQMYKEICMK	I	Oxidation (M)	0.000010000000.0
12	ORC1_RAT	Origin recognition complex subunit 1 OS=Rattus norvegicus GN=Orc1 PE=2 SV=1	33	52	4	96840	8	35				1882.96	1881.96	1881.9	0.0607	509	527	0	K	LLDGTGGCMYISGVPGTGK	T
12	ORC1_RAT	Origin recognition complex subunit 1 OS=Rattus norvegicus GN=Orc1 PE=2 SV=1	33	52	4	96840	8	40				2060.06	2059.05	2059.03	0.0246	617	633	1	K	QDVLYNLFDWPTHKGAR	L
12	ORC1_RAT	Origin recognition complex subunit 1 OS=Rattus norvegicus GN=Orc1 PE=2 SV=1	33	52	4	96840	8	44				2493.19	2492.18	2492.22	-0.0414	774	794	1	R	RSGLEEATFQQIYSQHVALCR	M
13	KIF27_RAT	Kinesin-like protein KIF27 OS=Rattus norvegicus GN=Kif27 PE=2 SV=1	32	52	5.5	159865	11	1				842.499	841.491	841.538	-0.047	814	820	1	R	VQVLQKK	Q
13	KIF27_RAT	Kinesin-like protein KIF27 OS=Rattus norvegicus GN=Kif27 PE=2 SV=1	32	52	5.5	159865	11	5				1047.58	1046.58	1046.49	0.0846	927	934	0	K	WLDEEVEK	V
13	KIF27_RAT	Kinesin-like protein KIF27 OS=Rattus norvegicus GN=Kif27 PE=2 SV=1	32	52	5.5	159865	11	8				1097.47	1096.46	1096.52	-0.0548	555	564	1	K	RSSSMPTSTK	E	Oxidation (M)	0.0000100000.0
13	KIF27_RAT	Kinesin-like protein KIF27 OS=Rattus norvegicus GN=Kif27 PE=2 SV=1	32	52	5.5	159865	11	13				1299.74	1298.73	1298.77	-0.0342	1363	1373	1	R	QISALELTLRR	S
13	KIF27_RAT	Kinesin-like protein KIF27 OS=Rattus norvegicus GN=Kif27 PE=2 SV=1	32	52	5.5	159865	11	15				1405.76	1404.75	1404.76	-0.0037	974	986	1	K	LRSSQALSTDSLK	I
13	KIF27_RAT	Kinesin-like protein KIF27 OS=Rattus norvegicus GN=Kif27 PE=2 SV=1	32	52	5.5	159865	11	16				1421.81	1420.8	1420.67	0.1298	897	908	1	K	AEDTDAFNLNRR	K
13	KIF27_RAT	Kinesin-like protein KIF27 OS=Rattus norvegicus GN=Kif27 PE=2 SV=1	32	52	5.5	159865	11	24				1487.79	1486.78	1486.75	0.0273	343	355	0	R	NKPTLNFSPQADR	M
13	KIF27_RAT	Kinesin-like protein KIF27 OS=Rattus norvegicus GN=Kif27 PE=2 SV=1	32	52	5.5	159865	11	28				1563.77	1562.76	1562.83	-0.062	976	990	1	R	SSQALSTDSLKISAR	L
13	KIF27_RAT	Kinesin-like protein KIF27 OS=Rattus norvegicus GN=Kif27 PE=2 SV=1	32	52	5.5	159865	11	35				1882.96	1881.96	1881.94	0.014	764	779	1	K	LEHEAEQAKVELTETR	K
13	KIF27_RAT	Kinesin-like protein KIF27 OS=Rattus norvegicus GN=Kif27 PE=2 SV=1	32	52	5.5	159865	11	44				2493.19	2492.18	2492.37	-0.1895	263	286	1	K	ESIQINSGLLALGNVISALGDPRR	K
13	KIF27_RAT	Kinesin-like protein KIF27 OS=Rattus norvegicus GN=Kif27 PE=2 SV=1	32	52	5.5	159865	11	46				2937.36	2936.35	2936.35	-0.002	312	337	1	K	TVMITCVSPSSSDFDESLNSLKYANR	A	Oxidation (M)	0.00100000000000000000000000.0
14	UBCP1_RAT	Ubiquitin-like domain-containing CTD phosphatase 1 OS=Rattus norvegicus GN=Ublcp1 PE=2 SV=1	31	52	6.7	36957	5	18				1439.82	1438.81	1438.81	-0.0003	52	65	1	K	GKPAENDVKLGALK	L
14	UBCP1_RAT	Ubiquitin-like domain-containing CTD phosphatase 1 OS=Rattus norvegicus GN=Ublcp1 PE=2 SV=1	31	52	6.7	36957	5	25				1501.8	1500.79	1500.87	-0.0745	30	42	1	K	QFLKTLTGVLPER	Q
14	UBCP1_RAT	Ubiquitin-like domain-containing CTD phosphatase 1 OS=Rattus norvegicus GN=Ublcp1 PE=2 SV=1	31	52	6.7	36957	5	32				1684.77	1683.76	1683.88	-0.1198	293	306	1	K	EIAKLDDFLELNHK	Y
14	UBCP1_RAT	Ubiquitin-like domain-containing CTD phosphatase 1 OS=Rattus norvegicus GN=Ublcp1 PE=2 SV=1	31	52	6.7	36957	5	36				1903.95	1902.94	1902.97	-0.0249	207	223	0	K	ITFMLDSAAMITVHTPR	R
14	UBCP1_RAT	Ubiquitin-like domain-containing CTD phosphatase 1 OS=Rattus norvegicus GN=Ublcp1 PE=2 SV=1	31	52	6.7	36957	5	40				2060.06	2059.05	2059.07	-0.0186	207	224	1	K	ITFMLDSAAMITVHTPRR	G
15	LRIQ3_RAT	Leucine-rich repeat and IQ domain-containing protein 3 OS=Rattus norvegicus GN=Lrriq3 PE=2 SV=1	30	52	7.6	75757	6	1				842.499	841.491	841.448	0.0435	357	363	0	K	IPLCPSR	S
15	LRIQ3_RAT	Leucine-rich repeat and IQ domain-containing protein 3 OS=Rattus norvegicus GN=Lrriq3 PE=2 SV=1	30	52	7.6	75757	6	19				1447.8	1446.79	1446.76	0.0299	86	97	1	K	TLPDRTFWNGLK	N
15	LRIQ3_RAT	Leucine-rich repeat and IQ domain-containing protein 3 OS=Rattus norvegicus GN=Lrriq3 PE=2 SV=1	30	52	7.6	75757	6	28				1563.77	1562.76	1562.8	-0.0337	607	619	1	K	AKVEFINTYYTSK	S
15	LRIQ3_RAT	Leucine-rich repeat and IQ domain-containing protein 3 OS=Rattus norvegicus GN=Lrriq3 PE=2 SV=1	30	52	7.6	75757	6	37				1940.92	1939.91	1939.8	0.1183	333	349	1	K	GQNEMKSDSEDEEVDTK	F
15	LRIQ3_RAT	Leucine-rich repeat and IQ domain-containing protein 3 OS=Rattus norvegicus GN=Lrriq3 PE=2 SV=1	30	52	7.6	75757	6	42				2315.17	2314.16	2314.07	0.0925	415	433	1	R	AGMDLHLFNDIDKYYSEQR	Q
15	LRIQ3_RAT	Leucine-rich repeat and IQ domain-containing protein 3 OS=Rattus norvegicus GN=Lrriq3 PE=2 SV=1	30	52	7.6	75757	6	46				2937.36	2936.35	2936.5	-0.1484	112	137	1	K	LKNICVLSGCVNLVGLTMFDCPVSLK	K
16	OAZ1_RAT	Ornithine decarboxylase antizyme 1 OS=Rattus norvegicus GN=Oaz1 PE=1 SV=3	30	52	7.6	25668	4	1				842.499	841.491	841.441	0.0509	25	32	0	R	SATLHASR	T
16	OAZ1_RAT	Ornithine decarboxylase antizyme 1 OS=Rattus norvegicus GN=Oaz1 PE=1 SV=3	30	52	7.6	25668	4	9				1117.51	1116.5	1116.55	-0.0476	9	17	0	R	ILNSHCFAR	E
16	OAZ1_RAT	Ornithine decarboxylase antizyme 1 OS=Rattus norvegicus GN=Oaz1 PE=1 SV=3	30	52	7.6	25668	4	26				1503.77	1502.76	1502.75	0.0139	169	180	1	R	ADHVFICFPKNR	E
16	OAZ1_RAT	Ornithine decarboxylase antizyme 1 OS=Rattus norvegicus GN=Oaz1 PE=1 SV=3	30	52	7.6	25668	4	45				2920.33	2919.32	2919.37	-0.0501	87	112	1	R	DHSLSASILYSDERLNVTEEPTSNDK	T
17	SIKE1_RAT	Suppressor of IKBKE 1 OS=Rattus norvegicus GN=Sike1 PE=2 SV=1	30	52	7.7	23734	4	21				1455.84	1454.83	1454.81	0.0215	170	181	1	K	LAQLELENKELR	E
17	SIKE1_RAT	Suppressor of IKBKE 1 OS=Rattus norvegicus GN=Sike1 PE=2 SV=1	30	52	7.7	23734	4	23				1479.82	1478.82	1478.69	0.1236	154	165	1	R	RAVQVDDNQFCK	I
17	SIKE1_RAT	Suppressor of IKBKE 1 OS=Rattus norvegicus GN=Sike1 PE=2 SV=1	30	52	7.7	23734	4	38				1948.95	1947.95	1947.91	0.0402	45	62	0	R	EAGAVLPEQYQEDASDVK	D
17	SIKE1_RAT	Suppressor of IKBKE 1 OS=Rattus norvegicus GN=Sike1 PE=2 SV=1	30	52	7.7	23734	4	44				2493.19	2492.18	2492.19	-0.0037	40	62	1	R	VAAMREAGAVLPEQYQEDASDVK	D	Oxidation (M)	0.00010000000000000000000.0
18	XIRP2_RAT	Xin actin-binding repeat-containing protein 2 OS=Rattus norvegicus GN=Xirp2 PE=1 SV=1	30	52	8.7	375861	17	5				1047.58	1046.58	1046.53	0.0448	2301	2309	0	K	TPLMIAEEK	Y	Oxidation (M)	0.000100000.0
18	XIRP2_RAT	Xin actin-binding repeat-containing protein 2 OS=Rattus norvegicus GN=Xirp2 PE=1 SV=1	30	52	8.7	375861	17	7				1075.51	1074.5	1074.52	-0.0165	3008	3017	0	R	ESVDAQEAVK	K
18	XIRP2_RAT	Xin actin-binding repeat-containing protein 2 OS=Rattus norvegicus GN=Xirp2 PE=1 SV=1	30	52	8.7	375861	17	9				1117.51	1116.5	1116.58	-0.0753	525	533	1	K	TVQREDIEK	G
18	XIRP2_RAT	Xin actin-binding repeat-containing protein 2 OS=Rattus norvegicus GN=Xirp2 PE=1 SV=1	30	52	8.7	375861	17	10				1149.66	1148.65	1148.61	0.0392	1625	1634	1	K	VVAKTEDIMK	D	Oxidation (M)	0.0000000010.0
18	XIRP2_RAT	Xin actin-binding repeat-containing protein 2 OS=Rattus norvegicus GN=Xirp2 PE=1 SV=1	30	52	8.7	375861	17	11				1248.66	1247.66	1247.67	-0.0126	2693	2702	0	K	CAINILEFLR	K
18	XIRP2_RAT	Xin actin-binding repeat-containing protein 2 OS=Rattus norvegicus GN=Xirp2 PE=1 SV=1	30	52	8.7	375861	17	14				1357.69	1356.68	1356.72	-0.0335	1356	1366	1	K	LMNQRTPEIQK	E
18	XIRP2_RAT	Xin actin-binding repeat-containing protein 2 OS=Rattus norvegicus GN=Xirp2 PE=1 SV=1	30	52	8.7	375861	17	18				1439.82	1438.81	1438.71	0.1088	1754	1767	0	R	QQAGPGPLDEATQK	S
18	XIRP2_RAT	Xin actin-binding repeat-containing protein 2 OS=Rattus norvegicus GN=Xirp2 PE=1 SV=1	30	52	8.7	375861	17	19				1447.8	1446.79	1446.65	0.1431	101	112	0	K	HTEETNQASQFR	Q
18	XIRP2_RAT	Xin actin-binding repeat-containing protein 2 OS=Rattus norvegicus GN=Xirp2 PE=1 SV=1	30	52	8.7	375861	17	22				1465.81	1464.8	1464.74	0.0583	1711	1723	1	K	QGMVKDVLGFSER	Q
18	XIRP2_RAT	Xin actin-binding repeat-containing protein 2 OS=Rattus norvegicus GN=Xirp2 PE=1 SV=1	30	52	8.7	375861	17	24				1487.79	1486.78	1486.76	0.0174	1772	1784	1	R	SLTEERTEANLPK	A
18	XIRP2_RAT	Xin actin-binding repeat-containing protein 2 OS=Rattus norvegicus GN=Xirp2 PE=1 SV=1	30	52	8.7	375861	17	27				1517.78	1516.78	1516.8	-0.0288	577	588	1	R	ARWLFETQPLEK	I
18	XIRP2_RAT	Xin actin-binding repeat-containing protein 2 OS=Rattus norvegicus GN=Xirp2 PE=1 SV=1	30	52	8.7	375861	17	28				1563.77	1562.76	1562.84	-0.0773	1204	1216	1	K	NYVRTVSINEIQK	G
18	XIRP2_RAT	Xin actin-binding repeat-containing protein 2 OS=Rattus norvegicus GN=Xirp2 PE=1 SV=1	30	52	8.7	375861	17	29				1609.82	1608.81	1608.8	0.0141	63	75	1	R	SEQEAIHNRQEIR	R
18	XIRP2_RAT	Xin actin-binding repeat-containing protein 2 OS=Rattus norvegicus GN=Xirp2 PE=1 SV=1	30	52	8.7	375861	17	32				1684.77	1683.76	1683.76	-0.0004	612	624	0	K	CWMFETQPLDTLK	Q	Oxidation (M)	0.0010000000000.0
18	XIRP2_RAT	Xin actin-binding repeat-containing protein 2 OS=Rattus norvegicus GN=Xirp2 PE=1 SV=1	30	52	8.7	375861	17	40				2060.06	2059.05	2059.07	-0.0164	591	610	1	K	EESGEAVLKTEAVVGIDVSK	K
18	XIRP2_RAT	Xin actin-binding repeat-containing protein 2 OS=Rattus norvegicus GN=Xirp2 PE=1 SV=1	30	52	8.7	375861	17	45				2920.33	2919.32	2919.34	-0.017	164	190	1	K	IENDSEETLKPSSAMGTSSYTSARQSK	E	Oxidation (M)	0.000000000000001000000000000.0
18	XIRP2_RAT	Xin actin-binding repeat-containing protein 2 OS=Rattus norvegicus GN=Xirp2 PE=1 SV=1	30	52	8.7	375861	17	46				2937.36	2936.35	2936.42	-0.064	3167	3193	0	R	ALNEHFLSVDAFDSQIVESQVATSSSR	S
19	TRHDE_RAT	Thyrotropin-releasing hormone-degrading ectoenzyme OS=Rattus norvegicus GN=Trhde PE=1 SV=1	29	52	9.1	117726	8	5				1047.58	1046.58	1046.51	0.0621	252	260	0	R	SSYVIHGER	R
19	TRHDE_RAT	Thyrotropin-releasing hormone-degrading ectoenzyme OS=Rattus norvegicus GN=Trhde PE=1 SV=1	29	52	9.1	117726	8	11				1248.66	1247.66	1247.65	0.0061	719	730	0	R	AGLIDDAFSLAR	A
19	TRHDE_RAT	Thyrotropin-releasing hormone-degrading ectoenzyme OS=Rattus norvegicus GN=Trhde PE=1 SV=1	29	52	9.1	117726	8	15				1405.76	1404.75	1404.69	0.0617	888	899	0	K	ILLEALTCSDDR	N
19	TRHDE_RAT	Thyrotropin-releasing hormone-degrading ectoenzyme OS=Rattus norvegicus GN=Trhde PE=1 SV=1	29	52	9.1	117726	8	18				1439.82	1438.81	1438.84	-0.0268	698	708	1	R	NWRLLIDQLIR	N
19	TRHDE_RAT	Thyrotropin-releasing hormone-degrading ectoenzyme OS=Rattus norvegicus GN=Trhde PE=1 SV=1	29	52	9.1	117726	8	32				1684.77	1683.76	1683.85	-0.0875	516	529	1	R	ATDIDKVFDWIAYK	K
19	TRHDE_RAT	Thyrotropin-releasing hormone-degrading ectoenzyme OS=Rattus norvegicus GN=Trhde PE=1 SV=1	29	52	9.1	117726	8	38				1948.95	1947.95	1947.95	-0.0015	745	760	1	R	YLSEEKDFLPWHAASR	A
19	TRHDE_RAT	Thyrotropin-releasing hormone-degrading ectoenzyme OS=Rattus norvegicus GN=Trhde PE=1 SV=1	29	52	9.1	117726	8	42				2315.17	2314.16	2314.12	0.0423	985	1006	1	K	SYDGVASASFSRAVETVEANVR	W
19	TRHDE_RAT	Thyrotropin-releasing hormone-degrading ectoenzyme OS=Rattus norvegicus GN=Trhde PE=1 SV=1	29	52	9.1	117726	8	49				2997.43	2996.42	2996.56	-0.1374	394	419	1	K	LDLLAVPKHPYAAMENWGLSIFVEQR	I
20	NLTP_RAT	Non-specific lipid-transfer protein OS=Rattus norvegicus GN=Scp2 PE=1 SV=3	29	52	9.3	59517	5	6				1058.48	1057.47	1057.55	-0.0828	41	50	1	K	EAGQKALADR	Q
20	NLTP_RAT	Non-specific lipid-transfer protein OS=Rattus norvegicus GN=Scp2 PE=1 SV=3	29	52	9.3	59517	5	14				1357.69	1356.68	1356.68	0.0067	271	282	1	K	SVIKMVGYDMSK	E
20	NLTP_RAT	Non-specific lipid-transfer protein OS=Rattus norvegicus GN=Scp2 PE=1 SV=3	29	52	9.3	59517	5	37				1940.92	1939.91	1939.91	0.0038	24	40	1	K	FMKPGGENSRDYPDLAK	E	Oxidation (M)	0.01000000000000000.0
20	NLTP_RAT	Non-specific lipid-transfer protein OS=Rattus norvegicus GN=Scp2 PE=1 SV=3	29	52	9.3	59517	5	45				2920.33	2919.32	2919.4	-0.0761	245	270	1	K	HGLQSKAVEIVAQEMVTDMPSTFEEK	S	Oxidation (M)	0.00000000000000100000000000.0
20	NLTP_RAT	Non-specific lipid-transfer protein OS=Rattus norvegicus GN=Scp2 PE=1 SV=3	29	52	9.3	59517	5	49				2997.43	2996.42	2996.31	0.1065	151	177	1	K	YGMSACPFAPQLFGSAGKEHMETYGTK	V	2 Oxidation (M)	0.001000000000000000001000000.0
