# Supplementary material for: The proteome of Hypobaric Induced Hypoxic Lung: Insights from Temporal Proteomic Profiling for Biomarker Discovery
Source: Sci Rep. 2015 May 29;5:10681. doi: 10.1038/srep10681 (PMC4448130; doi:10.1038/srep10681)
Supplement: Supplementary Dataset 8 [file srep10681-s8.xls]

## Sheet: SPOT 8
Header	--------------------------------------------------------
Search title
Timestamp	2015-01-15T04:28:31Z
User	yasmin
Email	yasminchem@gmail.com
Report URI	http://www.matrixscience.com/cgi/master_results.pl?file=../data/20150115/FTgpIzEER.dat
Peak list data path
Peak list format	Mascot generic
Search type	PMF
Mascot version	2.5.1
Database	SwissProt
Fasta file	SwissProt_2015_01.fasta
Total sequences	547357
Total residues	194874700
Sequences after taxonomy filter	7930
Number of queries	52
Decoy	--------------------------------------------------------
Number of matches above identity threshold in search of real database	1
Number of matches above identity threshold in search of decoy database	0
Highest score in search of real database	101
Highest score in search of decoy database	43
Fixed modifications	--------------------------------------------------------
Identifier	Name	Delta	Neutral loss
1	Carbamidomethyl (C)	57.0215
Variable modifications	--------------------------------------------------------
Identifier	Name	Delta	Neutral loss(es)
1	Oxidation (M)	15.9949	0	63.9983
Search Parameters	--------------------------------------------------------
Taxonomy filter	. . . . . . . . . . . . . . . . Rattus
Enzyme	Trypsin
Maximum Missed Cleavages	1
Fixed modifications	Carbamidomethyl (C)
Variable modifications	Oxidation (M)
Peptide Mass Tolerance	100
Peptide Mass Tolerance Units	ppm
Peptide Charge State	1+
Mass values	Monoisotopic
Decoy database also searched	1
USER00	PEP_INT(842.529679:27721.477059,848.550587:9385.478684,850.510075:16455.078355,861.092226:7537.715141,864.580102:7519.391004,868.586844:10969.244276,877.069708:13106.729630,882.604844:34115.772364,982.618368:6472.639767,996.644526:10105.833147,1011.668352:17804.617810,1017.654963:7980.472147,1047.600504:14820.855951,1051.760179:26992.849625,1075.537572:7754.118868,1117.510708:8560.206761,1165.790…
Format parameters	--------------------------------------------------------
Significance threshold	0.05
Max. number of hits	20
Include same-set proteins	0
Include sub-set proteins	0
Show duplicate peptides	1
Protein hits	--------------------------------------------------------
prot_hit_num	prot_acc	prot_desc	prot_score	prot_thresh	prot_expect	prot_mass	prot_matches	pep_query	pep_rank	pep_isbold	pep_isunique	pep_exp_mz	pep_exp_mr	pep_calc_mr	pep_delta	pep_start	pep_end	pep_miss	pep_res_before	pep_seq	pep_res_after	pep_var_mod	pep_var_mod_pos	pep_summed_mod_pos	pep_local_mod_pos
1	ALBU_RAT	Serum albumin OS=Rattus norvegicus GN=Alb PE=1 SV=2	101	52	6.3e-07	70682	14	15				1075.54	1074.53	1074.49	0.0386	123	130	0	R	NECFLQHK	D
1	ALBU_RAT	Serum albumin OS=Rattus norvegicus GN=Alb PE=1 SV=2	101	52	6.3e-07	70682	14	20				1266.68	1265.67	1265.63	0.0387	247	257	0	R	FPNAEFAEITK	L
1	ALBU_RAT	Serum albumin OS=Rattus norvegicus GN=Alb PE=1 SV=2	101	52	6.3e-07	70682	14	22				1299.74	1298.73	1298.7	0.0364	362	372	0	R	HPDYSVSLLLR	L
1	ALBU_RAT	Serum albumin OS=Rattus norvegicus GN=Alb PE=1 SV=2	101	52	6.3e-07	70682	14	27				1439.8	1438.8	1438.78	0.0187	439	452	0	K	APQVSTPTLVEAAR	N
1	ALBU_RAT	Serum albumin OS=Rattus norvegicus GN=Alb PE=1 SV=2	101	52	6.3e-07	70682	14	29				1455.84	1454.83	1454.8	0.0285	361	372	1	R	RHPDYSVSLLLR	L
1	ALBU_RAT	Serum albumin OS=Rattus norvegicus GN=Alb PE=1 SV=2	101	52	6.3e-07	70682	14	30				1465.8	1464.8	1464.77	0.0234	422	434	0	K	LGEYGFQNAVLVR	Y
1	ALBU_RAT	Serum albumin OS=Rattus norvegicus GN=Alb PE=1 SV=2	101	52	6.3e-07	70682	14	31				1479.82	1478.81	1478.85	-0.0378	45	57	0	K	GLVLIAFSQYLQK	C
1	ALBU_RAT	Serum albumin OS=Rattus norvegicus GN=Alb PE=1 SV=2	101	52	6.3e-07	70682	14	34				1563.74	1562.73	1562.71	0.0171	589	602	0	K	DNCFATEGPNLVAR	S
1	ALBU_RAT	Serum albumin OS=Rattus norvegicus GN=Alb PE=1 SV=2	101	52	6.3e-07	70682	14	35				1609.81	1608.8	1608.78	0.0182	348	360	0	K	DVFLGTFLYEYSR	R
1	ALBU_RAT	Serum albumin OS=Rattus norvegicus GN=Alb PE=1 SV=2	101	52	6.3e-07	70682	14	41				1749.69	1748.68	1748.66	0.0248	268	281	0	K	ECCHGDLLECADDR	A
1	ALBU_RAT	Serum albumin OS=Rattus norvegicus GN=Alb PE=1 SV=2	101	52	6.3e-07	70682	14	42				1882.95	1881.94	1881.93	0.0144	509	524	0	R	RPCFSALTVDETYVPK	E
1	ALBU_RAT	Serum albumin OS=Rattus norvegicus GN=Alb PE=1 SV=2	101	52	6.3e-07	70682	14	43				1903.95	1902.94	1902.92	0.0227	170	184	0	R	HPYFYAPELLYYAEK	Y
1	ALBU_RAT	Serum albumin OS=Rattus norvegicus GN=Alb PE=1 SV=2	101	52	6.3e-07	70682	14	45				1948.94	1947.93	1947.91	0.0223	585	602	1	K	AADKDNCFATEGPNLVAR	S
1	ALBU_RAT	Serum albumin OS=Rattus norvegicus GN=Alb PE=1 SV=2	101	52	6.3e-07	70682	14	47				2060.05	2059.04	2059.02	0.0206	169	184	1	R	RHPYFYAPELLYYAEK	Y
2	PREB_RAT	Prolactin regulatory element-binding protein OS=Rattus norvegicus GN=Preb PE=2 SV=2	28	52	11	45899	5	13				1047.6	1046.59	1046.59	0.0019	12	20	0	R	APFPLYALR	I
2	PREB_RAT	Prolactin regulatory element-binding protein OS=Rattus norvegicus GN=Preb PE=2 SV=2	28	52	11	45899	5	21				1279.82	1278.81	1278.7	0.116	378	387	1	R	CQLHLLPSRR	S
2	PREB_RAT	Prolactin regulatory element-binding protein OS=Rattus norvegicus GN=Preb PE=2 SV=2	28	52	11	45899	5	31				1479.82	1478.81	1478.77	0.039	127	140	1	K	KSGAEVHPEGVELK	V
2	PREB_RAT	Prolactin regulatory element-binding protein OS=Rattus norvegicus GN=Preb PE=2 SV=2	28	52	11	45899	5	35				1609.81	1608.8	1608.92	-0.1193	21	38	1	R	IDPKTGLLIAAGGGGAAK	T
2	PREB_RAT	Prolactin regulatory element-binding protein OS=Rattus norvegicus GN=Preb PE=2 SV=2	28	52	11	45899	5	45				1948.94	1947.93	1947.94	-0.0042	247	263	1	R	YQACRFGQVPDQPGGLR	L
3	TRUA_RAT	tRNA pseudouridine synthase A, mitochondrial OS=Rattus norvegicus GN=Pus1 PE=3 SV=2	28	52	12	47827	9	1				842.53	841.522	841.517	0.005	6	12	0	R	LWAALLR	A
3	TRUA_RAT	tRNA pseudouridine synthase A, mitochondrial OS=Rattus norvegicus GN=Pus1 PE=3 SV=2	28	52	12	47827	9	19				1212.67	1211.66	1211.58	0.0843	65	75	1	R	VKGGEDEEPPR	K
3	TRUA_RAT	tRNA pseudouridine synthase A, mitochondrial OS=Rattus norvegicus GN=Pus1 PE=3 SV=2	28	52	12	47827	9	20				1266.68	1265.67	1265.56	0.1033	282	291	0	K	GQSFMMHQIR	K	2 Oxidation (M)	0.0000110000.0
3	TRUA_RAT	tRNA pseudouridine synthase A, mitochondrial OS=Rattus norvegicus GN=Pus1 PE=3 SV=2	28	52	12	47827	9	22				1299.74	1298.73	1298.76	-0.0264	2	12	1	M	GFPRLWAALLR	A
3	TRUA_RAT	tRNA pseudouridine synthase A, mitochondrial OS=Rattus norvegicus GN=Pus1 PE=3 SV=2	28	52	12	47827	9	23				1312.66	1311.65	1311.76	-0.1051	6	16	1	R	LWAALLRAWGR	W
3	TRUA_RAT	tRNA pseudouridine synthase A, mitochondrial OS=Rattus norvegicus GN=Pus1 PE=3 SV=2	28	52	12	47827	9	33				1563	1562	1561.92	0.0766	319	333	1	K	VDVPKAPGLGLVLER	V
3	TRUA_RAT	tRNA pseudouridine synthase A, mitochondrial OS=Rattus norvegicus GN=Pus1 PE=3 SV=2	28	52	12	47827	9	38				1727.8	1726.8	1726.83	-0.0321	237	251	1	K	GTHNFHNFTSQKGPR	E
3	TRUA_RAT	tRNA pseudouridine synthase A, mitochondrial OS=Rattus norvegicus GN=Pus1 PE=3 SV=2	28	52	12	47827	9	40				1738.83	1737.82	1737.82	-0.0031	49	63	1	K	GRGGWVWEETEHPAK	R
3	TRUA_RAT	tRNA pseudouridine synthase A, mitochondrial OS=Rattus norvegicus GN=Pus1 PE=3 SV=2	28	52	12	47827	9	41				1749.69	1748.68	1748.81	-0.1254	196	209	0	R	TYCYMLPTFAFAHK	D
4	ANPRC_RAT	Atrial natriuretic peptide receptor 3 OS=Rattus norvegicus GN=Npr3 PE=2 SV=1	28	52	13	60089	5	3				850.51	849.503	849.438	0.0643	445	451	0	K	YPWGSLK	L
4	ANPRC_RAT	Atrial natriuretic peptide receptor 3 OS=Rattus norvegicus GN=Npr3 PE=2 SV=1	28	52	13	60089	5	11				1011.67	1010.66	1010.58	0.0803	264	271	1	R	RIMLAVHR	H	Oxidation (M)	0.00100000.0
4	ANPRC_RAT	Atrial natriuretic peptide receptor 3 OS=Rattus norvegicus GN=Npr3 PE=2 SV=1	28	52	13	60089	5	14				1051.76	1050.75	1050.68	0.0728	48	56	0	K	IEVLVLLPR	D
4	ANPRC_RAT	Atrial natriuretic peptide receptor 3 OS=Rattus norvegicus GN=Npr3 PE=2 SV=1	28	52	13	60089	5	31				1479.82	1478.81	1478.81	0.0026	309	321	0	K	QAYSSLQTVTLLR	T
4	ANPRC_RAT	Atrial natriuretic peptide receptor 3 OS=Rattus norvegicus GN=Npr3 PE=2 SV=1	28	52	13	60089	5	41				1749.69	1748.68	1748.83	-0.1529	391	407	0	R	TFEGIAGQVSIDANGDR	Y
5	RSMN_RAT	Small nuclear ribonucleoprotein-associated protein N OS=Rattus norvegicus GN=Snrpn PE=2 SV=1	26	52	18	24769	5	1				842.53	841.522	841.441	0.0818	55	61	1	K	NAKQPER	E
5	RSMN_RAT	Small nuclear ribonucleoprotein-associated protein N OS=Rattus norvegicus GN=Snrpn PE=2 SV=1	26	52	18	24769	5	8				882.605	881.598	881.606	-0.0086	66	73	0	R	VLGLVLLR	G
5	RSMN_RAT	Small nuclear ribonucleoprotein-associated protein N OS=Rattus norvegicus GN=Snrpn PE=2 SV=1	26	52	18	24769	5	15				1075.54	1074.53	1074.53	0.0023	9	16	0	K	MLQHIDYR	M
5	RSMN_RAT	Small nuclear ribonucleoprotein-associated protein N OS=Rattus norvegicus GN=Snrpn PE=2 SV=1	26	52	18	24769	5	40				1738.83	1737.82	1737.73	0.0919	37	49	0	K	HMNLILCDCDEFR	K	Oxidation (M)	0.0100000000000.0
5	RSMN_RAT	Small nuclear ribonucleoprotein-associated protein N OS=Rattus norvegicus GN=Snrpn PE=2 SV=1	26	52	18	24769	5	44				1940.92	1939.91	1940.01	-0.1046	210	228	0	R	GTPIGMPPPGMRPPPPGIR	G	Oxidation (M)	0.0000010000000000000.0
6	GDN_RAT	Glia-derived nexin OS=Rattus norvegicus GN=Serpine2 PE=1 SV=1	26	52	19	44206	5	3				850.51	849.503	849.438	0.065	76	82	0	K	QLSTVMR	Y	Oxidation (M)	0.0000010.0
6	GDN_RAT	Glia-derived nexin OS=Rattus norvegicus GN=Serpine2 PE=1 SV=1	26	52	19	44206	5	17				1165.79	1164.78	1164.69	0.0928	181	190	0	K	LVLVNAVYFK	G
6	GDN_RAT	Glia-derived nexin OS=Rattus norvegicus GN=Serpine2 PE=1 SV=1	26	52	19	44206	5	18				1190.73	1189.72	1189.68	0.0409	83	93	1	R	YNVNGVGKVLK	K
6	GDN_RAT	Glia-derived nexin OS=Rattus norvegicus GN=Serpine2 PE=1 SV=1	26	52	19	44206	5	35				1609.81	1608.8	1608.78	0.0253	276	288	1	K	TINSWMNTMVPKR	M	2 Oxidation (M)	0.0000010010000.0
6	GDN_RAT	Glia-derived nexin OS=Rattus norvegicus GN=Serpine2 PE=1 SV=1	26	52	19	44206	5	37				1666.03	1665.02	1664.87	0.1532	76	90	1	K	QLSTVMRYNVNGVGK	V
7	HPCL1_RAT	Hippocalcin-like protein 1 OS=Rattus norvegicus GN=Hpcal1 PE=1 SV=2	26	52	19	22438	3	27				1439.8	1438.8	1438.74	0.059	119	130	0	R	SEMLEIVQAIYK	M	Oxidation (M)	0.001000000000.0
7	HPCL1_RAT	Hippocalcin-like protein 1 OS=Rattus norvegicus GN=Hpcal1 PE=1 SV=2	26	52	19	22438	3	44				1940.92	1939.91	1939.86	0.0502	131	147	1	K	MVSSVMKMPEDESTPEK	R	Oxidation (M)	0.10000000000000000.0
7	HPCL1_RAT	Hippocalcin-like protein 1 OS=Rattus norvegicus GN=Hpcal1 PE=1 SV=2	26	52	19	22438	3	51				2705.25	2704.24	2704.33	-0.0941	71	94	1	R	TFDTNSDGTIDFREFIIALSVTSR	G
8	HPCA_RAT	Neuron-specific calcium-binding protein hippocalcin OS=Rattus norvegicus GN=Hpca PE=1 SV=2	25	52	24	22527	5	28				1448.96	1447.96	1447.81	0.1423	84	96	1	R	EFIIALSVTSRGR	L
8	HPCA_RAT	Neuron-specific calcium-binding protein hippocalcin OS=Rattus norvegicus GN=Hpca PE=1 SV=2	25	52	24	22527	5	30				1465.8	1464.8	1464.75	0.0425	119	130	0	R	EEMLEIVQAIYK	M
8	HPCA_RAT	Neuron-specific calcium-binding protein hippocalcin OS=Rattus norvegicus GN=Hpca PE=1 SV=2	25	52	24	22527	5	38				1727.8	1726.8	1726.91	-0.1181	4	17	1	K	QNSKLRPEMLQDLR	E
8	HPCA_RAT	Neuron-specific calcium-binding protein hippocalcin OS=Rattus norvegicus GN=Hpca PE=1 SV=2	25	52	24	22527	5	44				1940.92	1939.91	1939.86	0.0502	131	147	1	K	MVSSVMKMPEDESTPEK	R	Oxidation (M)	0.10000000000000000.0
8	HPCA_RAT	Neuron-specific calcium-binding protein hippocalcin OS=Rattus norvegicus GN=Hpca PE=1 SV=2	25	52	24	22527	5	51				2705.25	2704.24	2704.33	-0.0941	71	94	1	R	TFDTNSDGTIDFREFIIALSVTSR	G
9	CP2E1_RAT	Cytochrome P450 2E1 OS=Rattus norvegicus GN=Cyp2e1 PE=1 SV=4	25	52	27	56990	4	20				1266.68	1265.67	1265.67	0.0023	375	385	0	R	DTVFQGYVIPK	G
9	CP2E1_RAT	Cytochrome P450 2E1 OS=Rattus norvegicus GN=Cyp2e1 PE=1 SV=4	25	52	27	56990	4	29				1455.84	1454.83	1454.69	0.1343	252	263	0	K	EHLQSLDINCAR	D
9	CP2E1_RAT	Cytochrome P450 2E1 OS=Rattus norvegicus GN=Cyp2e1 PE=1 SV=4	25	52	27	56990	4	30				1465.8	1464.8	1464.68	0.1119	264	275	0	R	DVTDCLLIEMEK	E
9	CP2E1_RAT	Cytochrome P450 2E1 OS=Rattus norvegicus GN=Cyp2e1 PE=1 SV=4	25	52	27	56990	4	40				1738.83	1737.82	1737.82	0.0028	264	277	1	R	DVTDCLLIEMEKEK	H	Oxidation (M)	0.00000000010000.0
10	STX18_RAT	Syntaxin-18 OS=Rattus norvegicus GN=Stx18 PE=2 SV=1	24	52	28	38660	4	13				1047.6	1046.59	1046.61	-0.0192	2	10	0	M	AVDITLLFR	A
10	STX18_RAT	Syntaxin-18 OS=Rattus norvegicus GN=Stx18 PE=2 SV=1	24	52	28	38660	4	31				1479.82	1478.81	1478.68	0.1295	94	105	0	R	DQIDQDAQIFMR	T
10	STX18_RAT	Syntaxin-18 OS=Rattus norvegicus GN=Stx18 PE=2 SV=1	24	52	28	38660	4	34				1563.74	1562.73	1562.89	-0.1536	1	14	1	-	MAVDITLLFRASVK	T
10	STX18_RAT	Syntaxin-18 OS=Rattus norvegicus GN=Stx18 PE=2 SV=1	24	52	28	38660	4	45				1948.94	1947.93	1947.88	0.0547	72	87	1	R	KEYINAYSHTMSEYGR	M
11	DDX21_RAT	Nucleolar RNA helicase 2 OS=Rattus norvegicus GN=Ddx21 PE=2 SV=1	24	52	31	86540	6	1				842.53	841.522	841.455	0.0679	174	180	0	K	EIPVEQK	E
11	DDX21_RAT	Nucleolar RNA helicase 2 OS=Rattus norvegicus GN=Ddx21 PE=2 SV=1	24	52	31	86540	6	15				1075.54	1074.53	1074.52	0.0056	212	220	0	K	TFHHVYSGK	D
11	DDX21_RAT	Nucleolar RNA helicase 2 OS=Rattus norvegicus GN=Ddx21 PE=2 SV=1	24	52	31	86540	6	17				1165.79	1164.78	1164.69	0.0968	403	413	0	K	AAITVEHLAIK	C
11	DDX21_RAT	Nucleolar RNA helicase 2 OS=Rattus norvegicus GN=Ddx21 PE=2 SV=1	24	52	31	86540	6	23				1312.66	1311.65	1311.63	0.0206	62	74	1	K	GPSEDDVGPPKSK	K
11	DDX21_RAT	Nucleolar RNA helicase 2 OS=Rattus norvegicus GN=Ddx21 PE=2 SV=1	24	52	31	86540	6	37				1666.03	1665.02	1664.89	0.1281	624	638	0	R	SLINSQAGFVTMILR	C	Oxidation (M)	0.000000000001000.0
11	DDX21_RAT	Nucleolar RNA helicase 2 OS=Rattus norvegicus GN=Ddx21 PE=2 SV=1	24	52	31	86540	6	40				1738.83	1737.82	1737.79	0.0288	38	54	1	K	SKTDEATEGVEEAASSK	V
12	T2R38_RAT	Taste receptor type 2 member 38 OS=Rattus norvegicus GN=T2r38 PE=2 SV=1	24	52	32	37892	4	2				848.551	847.543	847.539	0.0041	323	329	1	R	VHKVLPR	I
12	T2R38_RAT	Taste receptor type 2 member 38 OS=Rattus norvegicus GN=T2r38 PE=2 SV=1	24	52	32	37892	4	37				1666.03	1665.02	1664.91	0.1142	1	15	0	-	MLTLTPVLTVSYEAK	I
12	T2R38_RAT	Taste receptor type 2 member 38 OS=Rattus norvegicus GN=T2r38 PE=2 SV=1	24	52	32	37892	4	44				1940.92	1939.91	1940.02	-0.1091	124	139	1	R	FSHTFPLHLASWVSRR	F
12	T2R38_RAT	Taste receptor type 2 member 38 OS=Rattus norvegicus GN=T2r38 PE=2 SV=1	24	52	32	37892	4	51				2705.25	2704.24	2704.26	-0.0224	276	302	0	K	GGVMVCIGMMAACPSGHAAILISGNAK	L	2 Oxidation (M)	0.000100001000000000000000000.0
13	KCNC4_RAT	Potassium voltage-gated channel subfamily C member 4 OS=Rattus norvegicus GN=Kcnc4 PE=1 SV=1	24	52	32	69418	4	35				1609.81	1608.8	1608.71	0.0942	190	207	0	R	LGPHEGGSGPGAGSGGCR	G
13	KCNC4_RAT	Potassium voltage-gated channel subfamily C member 4 OS=Rattus norvegicus GN=Kcnc4 PE=1 SV=1	24	52	32	69418	4	42				1882.95	1881.94	1881.91	0.0357	406	422	1	R	IGARPSDPRGNDHTDFK	N
13	KCNC4_RAT	Potassium voltage-gated channel subfamily C member 4 OS=Rattus norvegicus GN=Kcnc4 PE=1 SV=1	24	52	32	69418	4	44				1940.92	1939.91	1939.91	-0.0053	608	625	1	K	EGSVEPKACVPVSHTCAL	-
13	KCNC4_RAT	Potassium voltage-gated channel subfamily C member 4 OS=Rattus norvegicus GN=Kcnc4 PE=1 SV=1	24	52	32	69418	4	45				1948.94	1947.93	1948.04	-0.1021	495	510	1	K	KHVPRPPQLESPIYCK	S
14	SIKE1_RAT	Suppressor of IKBKE 1 OS=Rattus norvegicus GN=Sike1 PE=2 SV=1	24	52	34	23734	4	29				1455.84	1454.83	1454.81	0.0187	170	181	1	K	LAQLELENKELR	E
14	SIKE1_RAT	Suppressor of IKBKE 1 OS=Rattus norvegicus GN=Sike1 PE=2 SV=1	24	52	34	23734	4	31				1479.82	1478.81	1478.69	0.1183	154	165	1	R	RAVQVDDNQFCK	I
14	SIKE1_RAT	Suppressor of IKBKE 1 OS=Rattus norvegicus GN=Sike1 PE=2 SV=1	24	52	34	23734	4	45				1948.94	1947.93	1947.91	0.027	45	62	0	R	EAGAVLPEQYQEDASDVK	D
14	SIKE1_RAT	Suppressor of IKBKE 1 OS=Rattus norvegicus GN=Sike1 PE=2 SV=1	24	52	34	23734	4	50				2493.22	2492.22	2492.19	0.0303	40	62	1	R	VAAMREAGAVLPEQYQEDASDVK	D	Oxidation (M)	0.00010000000000000000000.0
15	ECHP_RAT	Peroxisomal bifunctional enzyme OS=Rattus norvegicus GN=Ehhadh PE=1 SV=2	23	52	41	79179	9	1				842.53	841.522	841.452	0.0704	254	259	0	K	LFMYLR	A
15	ECHP_RAT	Peroxisomal bifunctional enzyme OS=Rattus norvegicus GN=Ehhadh PE=1 SV=2	23	52	41	79179	9	13				1047.6	1046.59	1046.53	0.0675	604	611	0	R	EVHHIEQR	T
15	ECHP_RAT	Peroxisomal bifunctional enzyme OS=Rattus norvegicus GN=Ehhadh PE=1 SV=2	23	52	41	79179	9	17				1165.79	1164.78	1164.7	0.0856	699	709	1	R	RLVAQGSPPLK	E
15	ECHP_RAT	Peroxisomal bifunctional enzyme OS=Rattus norvegicus GN=Ehhadh PE=1 SV=2	23	52	41	79179	9	22				1299.74	1298.73	1298.71	0.0265	318	330	0	R	VGISVVAVESDPK	Q
15	ECHP_RAT	Peroxisomal bifunctional enzyme OS=Rattus norvegicus GN=Ehhadh PE=1 SV=2	23	52	41	79179	9	42				1882.95	1881.94	1881.85	0.0977	553	569	1	R	GNSRYSPLGDMLCEAGR	F
15	ECHP_RAT	Peroxisomal bifunctional enzyme OS=Rattus norvegicus GN=Ehhadh PE=1 SV=2	23	52	41	79179	9	43				1903.95	1902.94	1902.98	-0.0414	290	309	0	K	TASAQPVSSVGVLGLGTMGR	G	Oxidation (M)	0.00000000000000000100.0
15	ECHP_RAT	Peroxisomal bifunctional enzyme OS=Rattus norvegicus GN=Ehhadh PE=1 SV=2	23	52	41	79179	9	44				1940.92	1939.91	1939.98	-0.0673	684	699	1	R	QNPDIPQLEPSDYLRR	L
15	ECHP_RAT	Peroxisomal bifunctional enzyme OS=Rattus norvegicus GN=Ehhadh PE=1 SV=2	23	52	41	79179	9	46				1988.07	1987.07	1987.03	0.0347	588	603	0	R	IHKPDPWLSTFLSQYR	E
15	ECHP_RAT	Peroxisomal bifunctional enzyme OS=Rattus norvegicus GN=Ehhadh PE=1 SV=2	23	52	41	79179	9	50				2493.22	2492.22	2492.36	-0.1404	441	463	1	R	LLEVIPSRYSSPTTIATVMSLSK	K
16	CP3AI_RAT	Cytochrome P450 3A18 OS=Rattus norvegicus GN=Cyp3a18 PE=2 SV=1	23	52	42	57555	4	30				1465.8	1464.8	1464.85	-0.0494	391	403	0	K	GTVVTIPIYPLHR	N
16	CP3AI_RAT	Cytochrome P450 3A18 OS=Rattus norvegicus GN=Cyp3a18 PE=2 SV=1	23	52	42	57555	4	31				1479.82	1478.81	1478.85	-0.0378	480	492	0	R	QPIFQPEGPIILK	L
16	CP3AI_RAT	Cytochrome P450 3A18 OS=Rattus norvegicus GN=Cyp3a18 PE=2 SV=1	23	52	42	57555	4	45				1948.94	1947.93	1947.86	0.0693	404	418	0	R	NPEYWLEPEEFNPER	F
16	CP3AI_RAT	Cytochrome P450 3A18 OS=Rattus norvegicus GN=Cyp3a18 PE=2 SV=1	23	52	42	57555	4	51				2705.25	2704.24	2704.24	-0.003	343	365	0	K	APVTYDALMEMEYLDMVVNESLR	L	Oxidation (M)	0.00000000100000000000000.0
17	TRHDE_RAT	Thyrotropin-releasing hormone-degrading ectoenzyme OS=Rattus norvegicus GN=Trhde PE=1 SV=1	23	52	43	117726	6	6				868.587	867.58	867.543	0.0366	394	401	0	K	LDLLAVPK	H
17	TRHDE_RAT	Thyrotropin-releasing hormone-degrading ectoenzyme OS=Rattus norvegicus GN=Trhde PE=1 SV=1	23	52	43	117726	6	13				1047.6	1046.59	1046.51	0.0787	252	260	0	R	SSYVIHGER	R
17	TRHDE_RAT	Thyrotropin-releasing hormone-degrading ectoenzyme OS=Rattus norvegicus GN=Trhde PE=1 SV=1	23	52	43	117726	6	27				1439.8	1438.8	1438.84	-0.0441	698	708	1	R	NWRLLIDQLIR	N
17	TRHDE_RAT	Thyrotropin-releasing hormone-degrading ectoenzyme OS=Rattus norvegicus GN=Trhde PE=1 SV=1	23	52	43	117726	6	45				1948.94	1947.93	1947.95	-0.0147	745	760	1	R	YLSEEKDFLPWHAASR	A
17	TRHDE_RAT	Thyrotropin-releasing hormone-degrading ectoenzyme OS=Rattus norvegicus GN=Trhde PE=1 SV=1	23	52	43	117726	6	48				2384	2382.99	2383.22	-0.2353	709	730	1	R	NHEVLSVSNRAGLIDDAFSLAR	A
17	TRHDE_RAT	Thyrotropin-releasing hormone-degrading ectoenzyme OS=Rattus norvegicus GN=Trhde PE=1 SV=1	23	52	43	117726	6	51				2705.25	2704.24	2704.51	-0.2701	200	224	0	R	AFGAVPVAGFFLYPQTQVLVVVLNR	T
18	AMN1_RAT	Protein AMN1 homolog OS=Rattus norvegicus GN=Amn1 PE=2 SV=2	23	52	43	29474	4	3				850.51	849.503	849.431	0.0715	43	49	1	K	IMSMRGR	I
18	AMN1_RAT	Protein AMN1 homolog OS=Rattus norvegicus GN=Amn1 PE=2 SV=2	23	52	43	29474	4	34				1563.74	1562.73	1562.87	-0.1389	25	37	1	R	YISDIKYLPPNIK	D
18	AMN1_RAT	Protein AMN1 homolog OS=Rattus norvegicus GN=Amn1 PE=2 SV=2	23	52	43	29474	4	43				1903.95	1902.94	1903	-0.06	1	16	1	-	MPSSRVVSQLLELCLR	C	Oxidation (M)	0.1000000000000000.0
18	AMN1_RAT	Protein AMN1 homolog OS=Rattus norvegicus GN=Amn1 PE=2 SV=2	23	52	43	29474	4	44				1940.92	1939.91	1939.9	0.006	195	210	0	K	QLEEINMGYCINLTDK	A
19	MYH7_RAT	Myosin-7 OS=Rattus norvegicus GN=Myh7 PE=2 SV=2	22	52	45	223743	8	3				850.51	849.503	849.46	0.0432	44	50	1	K	EEFVKAK	I
19	MYH7_RAT	Myosin-7 OS=Rattus norvegicus GN=Myh7 PE=2 SV=2	22	52	45	223743	8	17				1165.79	1164.78	1164.68	0.1081	1476	1485	1	R	SLSTELFKLK	N
19	MYH7_RAT	Myosin-7 OS=Rattus norvegicus GN=Myh7 PE=2 SV=2	22	52	45	223743	8	23				1312.66	1311.65	1311.78	-0.1249	1864	1874	1	R	LQDLVDKLQLK	V
19	MYH7_RAT	Myosin-7 OS=Rattus norvegicus GN=Myh7 PE=2 SV=2	22	52	45	223743	8	30				1465.8	1464.8	1464.77	0.0248	258	270	0	K	LASADIETYLLEK	S
19	MYH7_RAT	Myosin-7 OS=Rattus norvegicus GN=Myh7 PE=2 SV=2	22	52	45	223743	8	40				1738.83	1737.82	1737.95	-0.1295	763	777	1	K	VFFKAGLLGLLEEMR	D	Oxidation (M)	0.000000000000010.0
19	MYH7_RAT	Myosin-7 OS=Rattus norvegicus GN=Myh7 PE=2 SV=2	22	52	45	223743	8	41				1749.69	1748.68	1748.81	-0.1337	926	940	1	R	LEDEEEMNAELTAKK	R
19	MYH7_RAT	Myosin-7 OS=Rattus norvegicus GN=Myh7 PE=2 SV=2	22	52	45	223743	8	44				1940.92	1939.91	1939.96	-0.0569	347	363	1	K	NSIYKLTGAIMHFGNMK	F	Oxidation (M)	0.00000000001000000.0
19	MYH7_RAT	Myosin-7 OS=Rattus norvegicus GN=Myh7 PE=2 SV=2	22	52	45	223743	8	47				2060.05	2059.04	2059.09	-0.0441	722	739	1	R	YRILNPAAIPEGQFIDSR	K
20	SPTN2_RAT	Spectrin beta chain, non-erythrocytic 2 OS=Rattus norvegicus GN=Sptbn2 PE=1 SV=2	22	52	45	272151	13	9				982.618	981.611	981.514	0.0967	66	73	0	K	WVNSHLAR	V
20	SPTN2_RAT	Spectrin beta chain, non-erythrocytic 2 OS=Rattus norvegicus GN=Sptbn2 PE=1 SV=2	22	52	45	272151	13	10				996.644	995.637	995.54	0.0973	1573	1580	0	R	LSHELELR	G
20	SPTN2_RAT	Spectrin beta chain, non-erythrocytic 2 OS=Rattus norvegicus GN=Sptbn2 PE=1 SV=2	22	52	45	272151	13	18				1190.73	1189.72	1189.62	0.1025	378	387	1	R	ANNQKVYTPR	E
20	SPTN2_RAT	Spectrin beta chain, non-erythrocytic 2 OS=Rattus norvegicus GN=Sptbn2 PE=1 SV=2	22	52	45	272151	13	20				1266.68	1265.67	1265.67	-0.0049	1242	1252	1	K	GNIHAEKIQEK	A
20	SPTN2_RAT	Spectrin beta chain, non-erythrocytic 2 OS=Rattus norvegicus GN=Sptbn2 PE=1 SV=2	22	52	45	272151	13	22				1299.74	1298.73	1298.69	0.0405	929	939	0	R	IIGTQEQLNQR	W
20	SPTN2_RAT	Spectrin beta chain, non-erythrocytic 2 OS=Rattus norvegicus GN=Sptbn2 PE=1 SV=2	22	52	45	272151	13	27				1439.8	1438.8	1438.72	0.0803	659	671	0	R	EQQHLLASAETGR	D
20	SPTN2_RAT	Spectrin beta chain, non-erythrocytic 2 OS=Rattus norvegicus GN=Sptbn2 PE=1 SV=2	22	52	45	272151	13	30				1465.8	1464.8	1464.8	-0.0024	1690	1700	1	R	LQEHLRLCQLR	R
20	SPTN2_RAT	Spectrin beta chain, non-erythrocytic 2 OS=Rattus norvegicus GN=Sptbn2 PE=1 SV=2	22	52	45	272151	13	34				1563.74	1562.73	1562.79	-0.063	177	189	1	K	SAKDALLLWCQMK	T
20	SPTN2_RAT	Spectrin beta chain, non-erythrocytic 2 OS=Rattus norvegicus GN=Sptbn2 PE=1 SV=2	22	52	45	272151	13	35				1609.81	1608.8	1608.85	-0.0506	2298	2311	1	K	LGLQDGKEYLFQAK	D
20	SPTN2_RAT	Spectrin beta chain, non-erythrocytic 2 OS=Rattus norvegicus GN=Sptbn2 PE=1 SV=2	22	52	45	272151	13	41				1749.69	1748.68	1748.85	-0.1702	2038	2053	0	R	SAELGCTVDEVESLIK	R
20	SPTN2_RAT	Spectrin beta chain, non-erythrocytic 2 OS=Rattus norvegicus GN=Sptbn2 PE=1 SV=2	22	52	45	272151	13	45				1948.94	1947.93	1947.88	0.0513	2021	2037	0	R	DAGMAEAWLCSQEPLVR	S	Oxidation (M)	0.00010000000000000.0
20	SPTN2_RAT	Spectrin beta chain, non-erythrocytic 2 OS=Rattus norvegicus GN=Sptbn2 PE=1 SV=2	22	52	45	272151	13	46				1988.07	1987.07	1986.96	0.1041	1319	1335	1	K	HQAFMAELAANKDWLDK	V
20	SPTN2_RAT	Spectrin beta chain, non-erythrocytic 2 OS=Rattus norvegicus GN=Sptbn2 PE=1 SV=2	22	52	45	272151	13	47				2060.05	2059.04	2059.04	-0.0032	2352	2370	1	R	AMTMPPVSQPEGSIVLRSK	D	2 Oxidation (M)	0.0101000000000000000.0
