# Supplementary material for: The proteome of Hypobaric Induced Hypoxic Lung: Insights from Temporal Proteomic Profiling for Biomarker Discovery
Source: Sci Rep. 2015 May 29;5:10681. doi: 10.1038/srep10681 (PMC4448130; doi:10.1038/srep10681)
Supplement: Supplementary Dataset 9 [file srep10681-s9.xls]

## Sheet: SPOT 9
Header	--------------------------------------------------------
Search title
Timestamp	2015-01-15T04:30:23Z
User	yasmin
Email	yasminchem@gmail.com
Report URI	http://www.matrixscience.com/cgi/master_results.pl?file=../data/20150115/FTgpIzEeO.dat
Peak list data path
Peak list format	Mascot generic
Search type	PMF
Mascot version	2.5.1
Database	SwissProt
Fasta file	SwissProt_2015_01.fasta
Total sequences	547357
Total residues	194874700
Sequences after taxonomy filter	7930
Number of queries	40
Decoy	--------------------------------------------------------
Number of matches above identity threshold in search of real database	0
Number of matches above identity threshold in search of decoy database	0
Highest score in search of real database	52
Highest score in search of decoy database	36
Fixed modifications	--------------------------------------------------------
Identifier	Name	Delta	Neutral loss
1	Carbamidomethyl (C)	57.0215
Variable modifications	--------------------------------------------------------
Identifier	Name	Delta	Neutral loss(es)
1	Oxidation (M)	15.9949	0	63.9983
Search Parameters	--------------------------------------------------------
Taxonomy filter	. . . . . . . . . . . . . . . . Rattus
Enzyme	Trypsin
Maximum Missed Cleavages	1
Fixed modifications	Carbamidomethyl (C)
Variable modifications	Oxidation (M)
Peptide Mass Tolerance	100
Peptide Mass Tolerance Units	ppm
Peptide Charge State	1+
Mass values	Monoisotopic
Decoy database also searched	1
USER00	PEP_INT(850.571831:10142.918745,868.590890:7628.126063,882.611149:41215.932570,996.648795:10969.398198,1051.764957:28362.726317,1082.640986:7437.337465,1107.585673:7609.992092,1118.549228:4578.024333,1165.796929:31581.375554,1193.657599:5155.246758,1279.828165:8041.076168,1282.733091:13126.688815,1283.708850:8588.232518,1307.717017:4816.190647,1320.626137:21612.557811,1334.942975:14818.685644,143…
Format parameters	--------------------------------------------------------
Significance threshold	0.05
Max. number of hits	20
Include same-set proteins	0
Include sub-set proteins	0
Show duplicate peptides	1
Protein hits	--------------------------------------------------------
prot_hit_num	prot_acc	prot_desc	prot_score	prot_thresh	prot_expect	prot_mass	prot_matches	pep_query	pep_rank	pep_isbold	pep_isunique	pep_exp_mz	pep_exp_mr	pep_calc_mr	pep_delta	pep_start	pep_end	pep_miss	pep_res_before	pep_seq	pep_res_after	pep_var_mod	pep_var_mod_pos	pep_summed_mod_pos	pep_local_mod_pos
1	ANR16_RAT	Ankyrin repeat domain-containing protein 16 OS=Rattus norvegicus GN=Ankrd16 PE=2 SV=1	52	52	0.056	41333	6	12				1282.73	1281.73	1281.75	-0.0259	13	23	1	R	LVQEGQLRALR	E
1	ANR16_RAT	Ankyrin repeat domain-containing protein 16 OS=Rattus norvegicus GN=Ankrd16 PE=2 SV=1	52	52	0.056	41333	6	25				1838.95	1837.94	1837.93	0.0115	164	178	1	R	YLLTVCPDVWKTESK	I
1	ANR16_RAT	Ankyrin repeat domain-containing protein 16 OS=Rattus norvegicus GN=Ankrd16 PE=2 SV=1	52	52	0.056	41333	6	27				1940.97	1939.96	1939.81	0.1556	24	39	0	R	EELEVAGGCWDPEMFR	G	Oxidation (M)	0.0000000000000100.0
1	ANR16_RAT	Ankyrin repeat domain-containing protein 16 OS=Rattus norvegicus GN=Ankrd16 PE=2 SV=1	52	52	0.056	41333	6	32				2410.03	2409.02	2409.16	-0.139	182	202	0	R	TPLHTAAMHGCFEAVQELLER	C
1	ANR16_RAT	Ankyrin repeat domain-containing protein 16 OS=Rattus norvegicus GN=Ankrd16 PE=2 SV=1	52	52	0.056	41333	6	34				2566.35	2565.34	2565.26	0.0805	181	202	1	R	RTPLHTAAMHGCFEAVQELLER	C
1	ANR16_RAT	Ankyrin repeat domain-containing protein 16 OS=Rattus norvegicus GN=Ankrd16 PE=2 SV=1	52	52	0.056	41333	6	36				2705.25	2704.24	2704.33	-0.0858	293	317	1	K	EGQTSTVQTLLSLGADINSTDERNR	S
2	RAB3A_RAT	Ras-related protein Rab-3A OS=Rattus norvegicus GN=Rab3a PE=1 SV=1	48	52	0.13	25182	5	14				1307.72	1306.71	1306.67	0.0428	84	93	1	R	YRTITTAYYR	G
2	RAB3A_RAT	Ras-related protein Rab-3A OS=Rattus norvegicus GN=Rab3a PE=1 SV=1	48	52	0.13	25182	5	22				1707.8	1706.8	1706.86	-0.0674	122	136	0	K	TYSWDNAQVLLVGNK	C
2	RAB3A_RAT	Ras-related protein Rab-3A OS=Rattus norvegicus GN=Rab3a PE=1 SV=1	48	52	0.13	25182	5	26				1851.96	1850.95	1851.06	-0.1092	25	41	1	K	ILIIGNSSVGKTSFLFR	Y
2	RAB3A_RAT	Ras-related protein Rab-3A OS=Rattus norvegicus GN=Rab3a PE=1 SV=1	48	52	0.13	25182	5	28				2022.93	2021.92	2022	-0.0754	150	167	1	R	GRQLADHLGFEFFEASAK	D
2	RAB3A_RAT	Ras-related protein Rab-3A OS=Rattus norvegicus GN=Rab3a PE=1 SV=1	48	52	0.13	25182	5	38				2831.31	2830.3	2830.39	-0.0867	36	60	1	K	TSFLFRYADDSFTPAFVSTVGIDFK	V
3	ALDR_RAT	Aldose reductase OS=Rattus norvegicus GN=Akr1b1 PE=1 SV=3	30	52	7.1	36230	4	3				882.611	881.604	881.57	0.0341	170	177	0	R	ILNKPGLK	Y
3	ALDR_RAT	Aldose reductase OS=Rattus norvegicus GN=Akr1b1 PE=1 SV=3	30	52	7.1	36230	4	15				1320.63	1319.62	1319.61	0.004	298	308	1	R	VCALMSCAKHK	D	Oxidation (M)	0.00001000000.0
3	ALDR_RAT	Aldose reductase OS=Rattus norvegicus GN=Akr1b1 PE=1 SV=3	30	52	7.1	36230	4	31				2399.07	2398.06	2398.21	-0.1544	1	22	1	-	MASHLELNNGTKMPTLGLGTWK	S
3	ALDR_RAT	Aldose reductase OS=Rattus norvegicus GN=Akr1b1 PE=1 SV=3	30	52	7.1	36230	4	32				2410.03	2409.02	2409.12	-0.1026	34	53	1	K	VAIDMGYRHIDCAQVYQNEK	E
4	SCG2_RAT	Secretogranin-2 OS=Rattus norvegicus GN=Scg2 PE=2 SV=1	29	52	11	70987	6	10				1193.66	1192.65	1192.57	0.0779	503	512	0	K	DQELGEYLAR	M
4	SCG2_RAT	Secretogranin-2 OS=Rattus norvegicus GN=Scg2 PE=2 SV=1	29	52	11	70987	6	13				1283.71	1282.7	1282.61	0.0901	585	594	0	R	QYLDEDMLLK	V	Oxidation (M)	0.0000001000.0
4	SCG2_RAT	Secretogranin-2 OS=Rattus norvegicus GN=Scg2 PE=2 SV=1	29	52	11	70987	6	25				1838.95	1837.94	1837.93	0.0115	50	64	1	K	FPSPEMIRALEYIEK	L	Oxidation (M)	0.000001000000000.0
4	SCG2_RAT	Secretogranin-2 OS=Rattus norvegicus GN=Scg2 PE=2 SV=1	29	52	11	70987	6	31				2399.07	2398.06	2398.03	0.0322	238	258	0	K	TNNIAYEDVVGGEDWSPMEEK	I	Oxidation (M)	0.000000000000000001000.0
4	SCG2_RAT	Secretogranin-2 OS=Rattus norvegicus GN=Scg2 PE=2 SV=1	29	52	11	70987	6	35				2584.28	2583.27	2583.23	0.0378	528	550	1	K	RVPSPGSSEDDLQEEEQLEQAIK	E
4	SCG2_RAT	Secretogranin-2 OS=Rattus norvegicus GN=Scg2 PE=2 SV=1	29	52	11	70987	6	36				2705.25	2704.24	2704.17	0.0735	92	114	1	K	ENGEESHLAESSRDVLSEDEWMR	I
5	REPI1_RAT	Replication initiator 1 OS=Rattus norvegicus GN=Repin1 PE=2 SV=1	28	52	11	63907	5	7				1107.59	1106.58	1106.61	-0.03	40	51	0	K	SVAQPGGPAPVK	V
5	REPI1_RAT	Replication initiator 1 OS=Rattus norvegicus GN=Repin1 PE=2 SV=1	28	52	11	63907	5	19				1493.77	1492.77	1492.8	-0.0347	193	206	1	K	RVHVAEALEEAAAK	A
5	REPI1_RAT	Replication initiator 1 OS=Rattus norvegicus GN=Repin1 PE=2 SV=1	28	52	11	63907	5	21				1638.89	1637.89	1637.89	-0.0076	62	74	1	R	FPGWVALWLHTRR	C
5	REPI1_RAT	Replication initiator 1 OS=Rattus norvegicus GN=Repin1 PE=2 SV=1	28	52	11	63907	5	24				1791.77	1790.76	1790.79	-0.0359	253	267	0	R	VHTGERPHQCPECGK	R
5	REPI1_RAT	Replication initiator 1 OS=Rattus norvegicus GN=Repin1 PE=2 SV=1	28	52	11	63907	5	27				1940.97	1939.96	1939.88	0.0855	432	447	1	R	RDHAPERPFVCPDCGK	A
6	THIM_RAT	3-ketoacyl-CoA thiolase, mitochondrial OS=Rattus norvegicus GN=Acaa2 PE=2 SV=1	28	52	11	42244	4	11				1279.83	1278.82	1278.71	0.1124	14	25	1	K	RTPFGAYGGLLK	D
6	THIM_RAT	3-ketoacyl-CoA thiolase, mitochondrial OS=Rattus norvegicus GN=Acaa2 PE=2 SV=1	28	52	11	42244	4	14				1307.72	1306.71	1306.68	0.0315	182	191	1	R	YALQSQQRWK	A
6	THIM_RAT	3-ketoacyl-CoA thiolase, mitochondrial OS=Rattus norvegicus GN=Acaa2 PE=2 SV=1	28	52	11	42244	4	31				2399.07	2398.06	2398.25	-0.194	138	158	1	K	FGLDLKLEDTLWAGLTDQHVK	L
6	THIM_RAT	3-ketoacyl-CoA thiolase, mitochondrial OS=Rattus norvegicus GN=Acaa2 PE=2 SV=1	28	52	11	42244	4	36				2705.25	2704.24	2704.4	-0.1563	279	305	0	R	VVGYFVSGCDPAIMGIGPVPAITGALK	K	Oxidation (M)	0.000000000000010000000000000.0
7	SNPC2_RAT	snRNA-activating protein complex subunit 2 OS=Rattus norvegicus GN=Snapc2 PE=2 SV=1	27	52	15	38773	4	12				1282.73	1281.73	1281.66	0.0694	41	52	1	R	GQPEPDAKELAK	E
7	SNPC2_RAT	snRNA-activating protein complex subunit 2 OS=Rattus norvegicus GN=Snapc2 PE=2 SV=1	27	52	15	38773	4	15				1320.63	1319.62	1319.71	-0.0896	151	162	0	R	ALVFLSTQDAQK	D
7	SNPC2_RAT	snRNA-activating protein complex subunit 2 OS=Rattus norvegicus GN=Snapc2 PE=2 SV=1	27	52	15	38773	4	19				1493.77	1492.77	1492.69	0.0704	14	27	0	R	YTGEATGPTAWSPR	E
7	SNPC2_RAT	snRNA-activating protein complex subunit 2 OS=Rattus norvegicus GN=Snapc2 PE=2 SV=1	27	52	15	38773	4	24				1791.77	1790.76	1790.92	-0.158	282	297	1	K	TYAQLTAPQASLDREK	R
8	NENF_RAT	Neudesin OS=Rattus norvegicus GN=Nenf PE=2 SV=1	26	52	18	18980	3	7				1107.59	1106.58	1106.56	0.0176	45	53	0	R	LFTEEELAR	Y
8	NENF_RAT	Neudesin OS=Rattus norvegicus GN=Nenf PE=2 SV=1	26	52	18	18980	3	21				1638.89	1637.89	1637.84	0.0447	25	39	1	R	VPSARAGQMPRPAER	G	Oxidation (M)	0.000000001000000.0
8	NENF_RAT	Neudesin OS=Rattus norvegicus GN=Nenf PE=2 SV=1	26	52	18	18980	3	23				1740.79	1739.78	1739.83	-0.044	54	68	0	R	YSGEEEDQPIYLAVK	G
9	NEXN_RAT	Nexilin OS=Rattus norvegicus GN=Nexn PE=1 SV=1	26	52	19	78630	6	7				1107.59	1106.58	1106.48	0.0969	105	112	1	K	FDEMEKHR	Q	Oxidation (M)	0.00010000.0
9	NEXN_RAT	Nexilin OS=Rattus norvegicus GN=Nexn PE=1 SV=1	26	52	19	78630	6	21				1638.89	1637.89	1637.76	0.1226	206	219	1	K	CLSLVMDDETEAKK	E
9	NEXN_RAT	Nexilin OS=Rattus norvegicus GN=Nexn PE=1 SV=1	26	52	19	78630	6	25				1838.95	1837.94	1837.84	0.0962	203	218	1	K	EAKCLSLVMDDETEAK	K
9	NEXN_RAT	Nexilin OS=Rattus norvegicus GN=Nexn PE=1 SV=1	26	52	19	78630	6	26				1851.96	1850.95	1850.81	0.1435	76	91	1	K	DMLASDEEEEPSKVEK	A	Oxidation (M)	0.0100000000000000.0
9	NEXN_RAT	Nexilin OS=Rattus norvegicus GN=Nexn PE=1 SV=1	26	52	19	78630	6	27				1940.97	1939.96	1940.02	-0.0578	145	162	1	K	RAEQEGDDSLLITVVPAK	S
9	NEXN_RAT	Nexilin OS=Rattus norvegicus GN=Nexn PE=1 SV=1	26	52	19	78630	6	29				2086.07	2085.06	2084.97	0.0959	465	482	1	R	EAENFHEDDDVDVKPAKK	S
10	SCN2B_RAT	Sodium channel subunit beta-2 OS=Rattus norvegicus GN=Scn2b PE=1 SV=1	26	52	21	24471	3	23				1740.79	1739.78	1739.78	0.0054	48	61	0	R	LPCTFNSCYTVNHK	Q
10	SCN2B_RAT	Sodium channel subunit beta-2 OS=Rattus norvegicus GN=Scn2b PE=1 SV=1	26	52	21	24471	3	28				2022.93	2021.92	2021.99	-0.0734	29	47	0	R	SMEVTVPTTLSVLNGSDTR	L	Oxidation (M)	0.0100000000000000000.0
10	SCN2B_RAT	Sodium channel subunit beta-2 OS=Rattus norvegicus GN=Scn2b PE=1 SV=1	26	52	21	24471	3	32				2410.03	2409.02	2409.09	-0.0728	116	135	0	K	NVQLEDEGIYNCYITNPPDR	H
11	ASCC3_RAT	Activating signal cointegrator 1 complex subunit 3 OS=Rattus norvegicus GN=Ascc3 PE=3 SV=1	25	52	25	251773	10	3				882.611	881.604	881.549	0.0552	1977	1983	1	R	KWKPPVK	G
11	ASCC3_RAT	Activating signal cointegrator 1 complex subunit 3 OS=Rattus norvegicus GN=Ascc3 PE=3 SV=1	25	52	25	251773	10	7				1107.59	1106.58	1106.53	0.0506	63	71	0	K	MQTINEDLK	D	Oxidation (M)	0.100000000.0
11	ASCC3_RAT	Activating signal cointegrator 1 complex subunit 3 OS=Rattus norvegicus GN=Ascc3 PE=3 SV=1	25	52	25	251773	10	15				1320.63	1319.62	1319.74	-0.1233	375	385	1	R	LQREHALLNAR	S
11	ASCC3_RAT	Activating signal cointegrator 1 complex subunit 3 OS=Rattus norvegicus GN=Ascc3 PE=3 SV=1	25	52	25	251773	10	21				1638.89	1637.89	1637.86	0.0267	1103	1115	1	R	WPTMTYRLLNLSK	V	Oxidation (M)	0.0001000000000.0
11	ASCC3_RAT	Activating signal cointegrator 1 complex subunit 3 OS=Rattus norvegicus GN=Ascc3 PE=3 SV=1	25	52	25	251773	10	25				1838.95	1837.94	1837.87	0.0724	1748	1761	0	K	QDALDYITWTYFFR	R
11	ASCC3_RAT	Activating signal cointegrator 1 complex subunit 3 OS=Rattus norvegicus GN=Ascc3 PE=3 SV=1	25	52	25	251773	10	27				1940.97	1939.96	1939.96	-0.0012	1674	1689	1	R	RYVDFPITDVLQMMGR	A
11	ASCC3_RAT	Activating signal cointegrator 1 complex subunit 3 OS=Rattus norvegicus GN=Ascc3 PE=3 SV=1	25	52	25	251773	10	28				2022.93	2021.92	2022.07	-0.1515	836	853	1	K	RGSFVDLGILDVMQIFGR	A
11	ASCC3_RAT	Activating signal cointegrator 1 complex subunit 3 OS=Rattus norvegicus GN=Ascc3 PE=3 SV=1	25	52	25	251773	10	29				2086.07	2085.06	2085.14	-0.0781	555	573	1	R	LEPLGIVVKELTGDMQLSK	S	Oxidation (M)	0.0000000000000010000.0
11	ASCC3_RAT	Activating signal cointegrator 1 complex subunit 3 OS=Rattus norvegicus GN=Ascc3 PE=3 SV=1	25	52	25	251773	10	31				2399.07	2398.06	2398.2	-0.1418	1566	1586	1	R	MLSSMTKLELIAFLATEEDPK	Q	2 Oxidation (M)	0.100010000000000000000.0
11	ASCC3_RAT	Activating signal cointegrator 1 complex subunit 3 OS=Rattus norvegicus GN=Ascc3 PE=3 SV=1	25	52	25	251773	10	33				2501.32	2500.31	2500.14	0.1681	691	711	1	K	SANKMQQLNNMDEVCYESVLK	Q
12	CDS2_RAT	Phosphatidate cytidylyltransferase 2 OS=Rattus norvegicus GN=Cds2 PE=2 SV=1	25	52	25	51859	4	4				996.649	995.641	995.638	0.0036	248	256	1	R	TPLIKLSPK	K
12	CDS2_RAT	Phosphatidate cytidylyltransferase 2 OS=Rattus norvegicus GN=Cds2 PE=2 SV=1	25	52	25	51859	4	7				1107.59	1106.58	1106.52	0.0619	434	443	0	K	GILMSALEEE	-	Oxidation (M)	0.0001000000.0
12	CDS2_RAT	Phosphatidate cytidylyltransferase 2 OS=Rattus norvegicus GN=Cds2 PE=2 SV=1	25	52	25	51859	4	28				2022.93	2021.92	2021.99	-0.07	38	56	0	R	AETAPPPTSIDDTPEVLNR	A
12	CDS2_RAT	Phosphatidate cytidylyltransferase 2 OS=Rattus norvegicus GN=Cds2 PE=2 SV=1	25	52	25	51859	4	34				2566.35	2565.34	2565.44	-0.1045	407	427	0	K	LIQQFLTLRPDQQLHIFNTLK	S
13	ST2A1_RAT	Bile salt sulfotransferase OS=Rattus norvegicus GN=St2a1 PE=2 SV=3	25	52	27	33340	4	13				1283.71	1282.7	1282.7	-0.0004	205	215	0	K	LEPDELDLVLK	Y
13	ST2A1_RAT	Bile salt sulfotransferase OS=Rattus norvegicus GN=St2a1 PE=2 SV=3	25	52	27	33340	4	19				1493.77	1492.77	1492.69	0.0704	255	267	0	K	NHFTVSQAEAFDK	V
13	ST2A1_RAT	Bile salt sulfotransferase OS=Rattus norvegicus GN=St2a1 PE=2 SV=3	25	52	27	33340	4	26				1851.96	1850.95	1850.96	-0.0122	91	106	1	K	GPRLMTSHLPMHLFSK	S
13	ST2A1_RAT	Bile salt sulfotransferase OS=Rattus norvegicus GN=St2a1 PE=2 SV=3	25	52	27	33340	4	28				2022.93	2021.92	2021.94	-0.0239	174	188	1	R	EWDNFLLLYYEDMKK	D	Oxidation (M)	0.000000000000100.0
14	CH037_RAT	Protein C8orf37 homolog OS=Rattus norvegicus PE=2 SV=1	24	52	28	24326	3	7				1107.59	1106.58	1106.49	0.0929	153	160	0	K	SCDYLFFR	N
14	CH037_RAT	Protein C8orf37 homolog OS=Rattus norvegicus PE=2 SV=1	24	52	28	24326	3	31				2399.07	2398.06	2398.16	-0.0994	190	209	1	R	TVEELTDLQADHELRWVCGK	H
14	CH037_RAT	Protein C8orf37 homolog OS=Rattus norvegicus PE=2 SV=1	24	52	28	24326	3	32				2410.03	2409.02	2409.12	-0.1044	62	81	1	K	EDDLDSLINEIFEEPNFDKK	S
15	SPEF2_RAT	Sperm flagellar protein 2 OS=Rattus norvegicus GN=Spef2 PE=2 SV=2	23	52	36	208543	8	6				1082.64	1081.63	1081.61	0.0271	348	356	0	R	IAVQLMHVR	H	Oxidation (M)	0.000001000.0
15	SPEF2_RAT	Sperm flagellar protein 2 OS=Rattus norvegicus GN=Spef2 PE=2 SV=2	23	52	36	208543	8	8				1118.55	1117.54	1117.57	-0.0242	413	421	1	K	IAMERAQQR	Y	Oxidation (M)	0.001000000.0
15	SPEF2_RAT	Sperm flagellar protein 2 OS=Rattus norvegicus GN=Spef2 PE=2 SV=2	23	52	36	208543	8	19				1493.77	1492.77	1492.9	-0.1366	96	107	1	K	LLYQLYIALQKK	K
15	SPEF2_RAT	Sperm flagellar protein 2 OS=Rattus norvegicus GN=Spef2 PE=2 SV=2	23	52	36	208543	8	22				1707.8	1706.8	1706.74	0.053	41	54	0	K	FELQSDFSEFSESR	V
15	SPEF2_RAT	Sperm flagellar protein 2 OS=Rattus norvegicus GN=Spef2 PE=2 SV=2	23	52	36	208543	8	24				1791.77	1790.76	1790.87	-0.1113	1	14	0	-	MSEILCQWLNQELK	V
15	SPEF2_RAT	Sperm flagellar protein 2 OS=Rattus norvegicus GN=Spef2 PE=2 SV=2	23	52	36	208543	8	32				2410.03	2409.02	2409.13	-0.1116	792	813	0	K	EISHEISHENVSGPTITSSEEK	S
15	SPEF2_RAT	Sperm flagellar protein 2 OS=Rattus norvegicus GN=Spef2 PE=2 SV=2	23	52	36	208543	8	34				2566.35	2565.34	2565.28	0.0536	539	561	1	R	LIENSYPSEKEVADTELPSFAVK	G
15	SPEF2_RAT	Sperm flagellar protein 2 OS=Rattus norvegicus GN=Spef2 PE=2 SV=2	23	52	36	208543	8	36				2705.25	2704.24	2704.26	-0.0198	268	291	0	K	TSLDTIDQTAAELLNTYSDDDYIK	K
16	OASL2_RAT	2~-5~-oligoadenylate synthase-like protein 2 OS=Rattus norvegicus GN=Oasl2 PE=2 SV=1	23	52	38	60167	4	7				1107.59	1106.58	1106.5	0.0758	501	509	0	K	DCDTIQLSR	V
16	OASL2_RAT	2~-5~-oligoadenylate synthase-like protein 2 OS=Rattus norvegicus GN=Oasl2 PE=2 SV=1	23	52	38	60167	4	22				1707.8	1706.8	1706.87	-0.0748	431	444	0	R	VMETFPPEIQVFVR	Y	Oxidation (M)	0.01000000000000.0
16	OASL2_RAT	2~-5~-oligoadenylate synthase-like protein 2 OS=Rattus norvegicus GN=Oasl2 PE=2 SV=1	23	52	38	60167	4	27				1940.97	1939.96	1939.87	0.0941	80	95	0	R	SDQDMILFLSCFSSFK	Q	Oxidation (M)	0.0000100000000000.0
16	OASL2_RAT	2~-5~-oligoadenylate synthase-like protein 2 OS=Rattus norvegicus GN=Oasl2 PE=2 SV=1	23	52	38	60167	4	33				2501.32	2500.31	2500.21	0.0987	146	167	1	R	KSNDIICMDILPAYNALGSFSR	D	Oxidation (M)	0.0000000100000000000000.0
17	ZN260_RAT	Zinc finger protein 260 OS=Rattus norvegicus GN=Znf260 PE=1 SV=1	22	52	49	48093	4	4				996.649	995.641	995.562	0.0791	228	235	1	K	SSLIRHQR	S
17	ZN260_RAT	Zinc finger protein 260 OS=Rattus norvegicus GN=Znf260 PE=1 SV=1	22	52	49	48093	4	14				1307.72	1306.71	1306.6	0.1122	236	246	0	R	SHTGEKPYTCK	E
17	ZN260_RAT	Zinc finger protein 260 OS=Rattus norvegicus GN=Znf260 PE=1 SV=1	22	52	49	48093	4	24				1791.77	1790.76	1790.84	-0.0862	320	334	1	R	IHTGDKPYECKVCGK	A
17	ZN260_RAT	Zinc finger protein 260 OS=Rattus norvegicus GN=Znf260 PE=1 SV=1	22	52	49	48093	4	28				2022.93	2021.92	2022.05	-0.1328	256	272	1	K	SNLTEHEKIHIGEKPYK	C
18	KCNA4_RAT	Potassium voltage-gated channel subfamily A member 4 OS=Rattus norvegicus GN=Kcna4 PE=1 SV=1	22	52	50	74142	4	7				1107.59	1106.58	1106.66	-0.0776	465	474	0	K	GLQILGHTLR	A
18	KCNA4_RAT	Potassium voltage-gated channel subfamily A member 4 OS=Rattus norvegicus GN=Kcna4 PE=1 SV=1	22	52	50	74142	4	28				2022.93	2021.92	2021.85	0.0747	100	117	0	R	QSSFPHCSDLMPSGSEEK	I
18	KCNA4_RAT	Potassium voltage-gated channel subfamily A member 4 OS=Rattus norvegicus GN=Kcna4 PE=1 SV=1	22	52	50	74142	4	34				2566.35	2565.34	2565.15	0.1897	96	117	1	K	LHHRQSSFPHCSDLMPSGSEEK	I
18	KCNA4_RAT	Potassium voltage-gated channel subfamily A member 4 OS=Rattus norvegicus GN=Kcna4 PE=1 SV=1	22	52	50	74142	4	36				2705.25	2704.24	2704.13	0.109	2	26	0	M	EVAMVSAESSGCNSHMPYGYAAQAR	A	2 Oxidation (M)	0.0001000000000001000000000.0
19	CXB1_RAT	Gap junction beta-1 protein OS=Rattus norvegicus GN=Gjb1 PE=1 SV=1	22	52	51	32553	4	11				1279.83	1278.82	1278.75	0.072	23	32	0	R	VWLSVIFIFR	I
19	CXB1_RAT	Gap junction beta-1 protein OS=Rattus norvegicus GN=Gjb1 PE=1 SV=1	22	52	51	32553	4	17				1434.81	1433.8	1433.71	0.0955	232	244	1	K	GSGFGHRLSPEYK	Q
19	CXB1_RAT	Gap junction beta-1 protein OS=Rattus norvegicus GN=Gjb1 PE=1 SV=1	22	52	51	32553	4	23				1740.79	1739.78	1739.87	-0.0852	1	15	0	-	MNWTGLYTLLSGVNR	H	Oxidation (M)	0.100000000000000.0
19	CXB1_RAT	Gap junction beta-1 protein OS=Rattus norvegicus GN=Gjb1 PE=1 SV=1	22	52	51	32553	4	36				2705.25	2704.24	2704.38	-0.1432	143	164	0	R	LLFEAVFMYVFYLLYPGYAMVR	L
20	LSHR_RAT	Lutropin-choriogonadotropic hormone receptor OS=Rattus norvegicus GN=Lhcgr PE=1 SV=1	22	52	52	79354	4	26				1851.96	1850.95	1850.88	0.0687	292	306	1	K	KEQNFSFSIFENFSK	Q
20	LSHR_RAT	Lutropin-choriogonadotropic hormone receptor OS=Rattus norvegicus GN=Lhcgr PE=1 SV=1	22	52	52	79354	4	33				2501.32	2500.31	2500.22	0.0834	267	287	1	K	EKFTSLLVATLTYPSHCCAFR	N
20	LSHR_RAT	Lutropin-choriogonadotropic hormone receptor OS=Rattus norvegicus GN=Lhcgr PE=1 SV=1	22	52	52	79354	4	35				2584.28	2583.27	2583.17	0.0978	293	313	1	K	EQNFSFSIFENFSKQCESTVR	K
20	LSHR_RAT	Lutropin-choriogonadotropic hormone receptor OS=Rattus norvegicus GN=Lhcgr PE=1 SV=1	22	52	52	79354	4	38				2831.31	2830.3	2830.24	0.0587	344	367	0	K	TLQCAPEPDAFNPCEDIMGYAFLR	V	Oxidation (M)	0.000000000000000001000000.0
