# Supplementary material for: The proteome of Hypobaric Induced Hypoxic Lung: Insights from Temporal Proteomic Profiling for Biomarker Discovery
Source: Sci Rep. 2015 May 29;5:10681. doi: 10.1038/srep10681 (PMC4448130; doi:10.1038/srep10681)
Supplement: Supplementary Dataset 10 [file srep10681-s10.xls]

## Sheet: SPOT 10
Header	--------------------------------------------------------
Search title
Timestamp	2015-01-15T04:32:50Z
User	yasmin
Email	yasminchem@gmail.com
Report URI	http://www.matrixscience.com/cgi/master_results.pl?file=../data/20150115/FTgpIzEeE.dat
Peak list data path
Peak list format	Mascot generic
Search type	PMF
Mascot version	2.5.1
Database	SwissProt
Fasta file	SwissProt_2015_01.fasta
Total sequences	547357
Total residues	194874700
Sequences after taxonomy filter	7930
Number of queries	38
Decoy	--------------------------------------------------------
Number of matches above identity threshold in search of real database	1
Number of matches above identity threshold in search of decoy database	0
Highest score in search of real database	68
Highest score in search of decoy database	46
Fixed modifications	--------------------------------------------------------
Identifier	Name	Delta	Neutral loss
1	Carbamidomethyl (C)	57.0215
Variable modifications	--------------------------------------------------------
Identifier	Name	Delta	Neutral loss(es)
1	Oxidation (M)	15.9949	0	63.9983
Search Parameters	--------------------------------------------------------
Taxonomy filter	. . . . . . . . . . . . . . . . Rattus
Enzyme	Trypsin
Maximum Missed Cleavages	1
Fixed modifications	Carbamidomethyl (C)
Variable modifications	Oxidation (M)
Peptide Mass Tolerance	100
Peptide Mass Tolerance Units	ppm
Peptide Charge State	1+
Mass values	Monoisotopic
Decoy database also searched	1
USER00	PEP_INT(850.567924:7016.887141,868.587012:5059.694558,882.611351:25086.594469,953.449537:29843.814175,996.650037:7209.808753,1011.677027:7718.307343,1047.609494:7062.882702,1051.765602:16519.897913,1165.797172:20600.500616,1180.666193:6329.193330,1190.737763:5524.478950,1266.690864:7339.555421,1279.825697:6141.640354,1334.945255:7040.498011,1338.855697:14250.717992,1365.702043:5475.941525,1439.81…
Format parameters	--------------------------------------------------------
Significance threshold	0.05
Max. number of hits	20
Include same-set proteins	0
Include sub-set proteins	0
Show duplicate peptides	1
Protein hits	--------------------------------------------------------
prot_hit_num	prot_acc	prot_desc	prot_score	prot_thresh	prot_expect	prot_mass	prot_matches	pep_query	pep_rank	pep_isbold	pep_isunique	pep_exp_mz	pep_exp_mr	pep_calc_mr	pep_delta	pep_start	pep_end	pep_miss	pep_res_before	pep_seq	pep_res_after	pep_var_mod	pep_var_mod_pos	pep_summed_mod_pos	pep_local_mod_pos
1	ALBU_RAT	Serum albumin OS=Rattus norvegicus GN=Alb PE=1 SV=2	68	52	0.0013	70682	9	12				1266.69	1265.68	1265.63	0.0544	247	257	0	R	FPNAEFAEITK	L
1	ALBU_RAT	Serum albumin OS=Rattus norvegicus GN=Alb PE=1 SV=2	68	52	0.0013	70682	9	17				1439.82	1438.81	1438.78	0.0324	439	452	0	K	APQVSTPTLVEAAR	N
1	ALBU_RAT	Serum albumin OS=Rattus norvegicus GN=Alb PE=1 SV=2	68	52	0.0013	70682	9	19				1455.84	1454.83	1454.8	0.0317	361	372	1	R	RHPDYSVSLLLR	L
1	ALBU_RAT	Serum albumin OS=Rattus norvegicus GN=Alb PE=1 SV=2	68	52	0.0013	70682	9	20				1465.81	1464.8	1464.77	0.0299	422	434	0	K	LGEYGFQNAVLVR	Y
1	ALBU_RAT	Serum albumin OS=Rattus norvegicus GN=Alb PE=1 SV=2	68	52	0.0013	70682	9	21				1479.82	1478.82	1478.85	-0.0323	45	57	0	K	GLVLIAFSQYLQK	C
1	ALBU_RAT	Serum albumin OS=Rattus norvegicus GN=Alb PE=1 SV=2	68	52	0.0013	70682	9	23				1684.78	1683.77	1683.73	0.0387	104	117	1	K	LRDNYGELADCCAK	Q
1	ALBU_RAT	Serum albumin OS=Rattus norvegicus GN=Alb PE=1 SV=2	68	52	0.0013	70682	9	28				1882.96	1881.96	1881.93	0.0283	509	524	0	R	RPCFSALTVDETYVPK	E
1	ALBU_RAT	Serum albumin OS=Rattus norvegicus GN=Alb PE=1 SV=2	68	52	0.0013	70682	9	30				1948.94	1947.94	1947.91	0.0267	585	602	1	K	AADKDNCFATEGPNLVAR	S
1	ALBU_RAT	Serum albumin OS=Rattus norvegicus GN=Alb PE=1 SV=2	68	52	0.0013	70682	9	32				2139.05	2138.04	2138	0.0455	528	545	1	K	AETFTFHSDICTLPDKEK	Q
2	TRHDE_RAT	Thyrotropin-releasing hormone-degrading ectoenzyme OS=Rattus norvegicus GN=Trhde PE=1 SV=1	34	52	2.9	117726	8	2				868.587	867.58	867.543	0.0368	394	401	0	K	LDLLAVPK	H
2	TRHDE_RAT	Thyrotropin-releasing hormone-degrading ectoenzyme OS=Rattus norvegicus GN=Trhde PE=1 SV=1	34	52	2.9	117726	8	7				1047.61	1046.6	1046.51	0.0877	252	260	0	R	SSYVIHGER	R
2	TRHDE_RAT	Thyrotropin-releasing hormone-degrading ectoenzyme OS=Rattus norvegicus GN=Trhde PE=1 SV=1	34	52	2.9	117726	8	17				1439.82	1438.81	1438.84	-0.0304	698	708	1	R	NWRLLIDQLIR	N
2	TRHDE_RAT	Thyrotropin-releasing hormone-degrading ectoenzyme OS=Rattus norvegicus GN=Trhde PE=1 SV=1	34	52	2.9	117726	8	22				1559.8	1558.8	1558.81	-0.0133	566	578	1	R	NDLWNTLSEALKR	N
2	TRHDE_RAT	Thyrotropin-releasing hormone-degrading ectoenzyme OS=Rattus norvegicus GN=Trhde PE=1 SV=1	34	52	2.9	117726	8	23				1684.78	1683.77	1683.85	-0.0776	516	529	1	R	ATDIDKVFDWIAYK	K
2	TRHDE_RAT	Thyrotropin-releasing hormone-degrading ectoenzyme OS=Rattus norvegicus GN=Trhde PE=1 SV=1	34	52	2.9	117726	8	30				1948.94	1947.94	1947.95	-0.0104	745	760	1	R	YLSEEKDFLPWHAASR	A
2	TRHDE_RAT	Thyrotropin-releasing hormone-degrading ectoenzyme OS=Rattus norvegicus GN=Trhde PE=1 SV=1	34	52	2.9	117726	8	31				1989.05	1988.04	1988.04	0.0073	888	904	1	K	ILLEALTCSDDRNLLSR	L
2	TRHDE_RAT	Thyrotropin-releasing hormone-degrading ectoenzyme OS=Rattus norvegicus GN=Trhde PE=1 SV=1	34	52	2.9	117726	8	35				2705.26	2704.25	2704.51	-0.2566	200	224	0	R	AFGAVPVAGFFLYPQTQVLVVVLNR	T
3	HPCA_RAT	Neuron-specific calcium-binding protein hippocalcin OS=Rattus norvegicus GN=Hpca PE=1 SV=2	34	52	3.1	22527	4	20				1465.81	1464.8	1464.75	0.0491	119	130	0	R	EEMLEIVQAIYK	M
3	HPCA_RAT	Neuron-specific calcium-binding protein hippocalcin OS=Rattus norvegicus GN=Hpca PE=1 SV=2	34	52	3.1	22527	4	29				1940.95	1939.94	1939.86	0.0803	131	147	1	K	MVSSVMKMPEDESTPEK	R	Oxidation (M)	0.10000000000000000.0
3	HPCA_RAT	Neuron-specific calcium-binding protein hippocalcin OS=Rattus norvegicus GN=Hpca PE=1 SV=2	34	52	3.1	22527	4	32				2139.05	2138.04	2137.96	0.0844	101	118	0	K	LMWAFSMYDLDGNGYISR	E
3	HPCA_RAT	Neuron-specific calcium-binding protein hippocalcin OS=Rattus norvegicus GN=Hpca PE=1 SV=2	34	52	3.1	22527	4	35				2705.26	2704.25	2704.33	-0.0806	71	94	1	R	TFDTNSDGTIDFREFIIALSVTSR	G
4	MTPN_RAT	Myotrophin OS=Rattus norvegicus GN=Mtpn PE=1 SV=2	32	52	4.6	13024	3	20				1465.81	1464.8	1464.71	0.0928	12	24	1	K	NGDLDEVKDYVAK	G
4	MTPN_RAT	Myotrophin OS=Rattus norvegicus GN=Mtpn PE=1 SV=2	32	52	4.6	13024	3	26				1794.85	1793.84	1793.87	-0.0256	5	19	1	K	EFMWALKNGDLDEVK	D
4	MTPN_RAT	Myotrophin OS=Rattus norvegicus GN=Mtpn PE=1 SV=2	32	52	4.6	13024	3	32				2139.05	2138.04	2138.12	-0.0774	98	118	1	K	GPDGLTALEATDNQAIKALLQ	-
5	CC90B_RAT	Coiled-coil domain-containing protein 90B, mitochondrial OS=Rattus norvegicus GN=Ccdc90b PE=2 SV=1	29	52	10	29895	5	17				1439.82	1438.81	1438.71	0.0978	187	198	1	K	QLMEATNEFTKK	D
5	CC90B_RAT	Coiled-coil domain-containing protein 90B, mitochondrial OS=Rattus norvegicus GN=Ccdc90b PE=2 SV=1	29	52	10	29895	5	19				1455.84	1454.83	1454.71	0.1235	187	198	1	K	QLMEATNEFTKK	D	Oxidation (M)	0.001000000000.0
5	CC90B_RAT	Coiled-coil domain-containing protein 90B, mitochondrial OS=Rattus norvegicus GN=Ccdc90b PE=2 SV=1	29	52	10	29895	5	20				1465.81	1464.8	1464.84	-0.0388	47	58	1	R	RPVEITPLEQRK	L
5	CC90B_RAT	Coiled-coil domain-containing protein 90B, mitochondrial OS=Rattus norvegicus GN=Ccdc90b PE=2 SV=1	29	52	10	29895	5	30				1948.94	1947.94	1948.04	-0.0989	204	221	1	K	SIISETSNKIDTEIASLK	T
5	CC90B_RAT	Coiled-coil domain-containing protein 90B, mitochondrial OS=Rattus norvegicus GN=Ccdc90b PE=2 SV=1	29	52	10	29895	5	33				2239.18	2238.18	2238.18	-0.0019	106	124	1	K	AQQEITIQQLMAHLDSIRK	D	Oxidation (M)	0.0000000000100000000.0
6	BOREA_RAT	Borealin OS=Rattus norvegicus GN=Cdca8 PE=2 SV=1	29	52	10	32193	4	6				1011.68	1010.67	1010.59	0.0825	207	216	1	K	TPGLRTPAAK	E
6	BOREA_RAT	Borealin OS=Rattus norvegicus GN=Cdca8 PE=2 SV=1	29	52	10	32193	4	7				1047.61	1046.6	1046.55	0.048	277	285	0	R	LAQICSSIR	T
6	BOREA_RAT	Borealin OS=Rattus norvegicus GN=Cdca8 PE=2 SV=1	29	52	10	32193	4	19				1455.84	1454.83	1454.81	0.0218	234	248	0	K	EISLSVPIGGGASLR	L
6	BOREA_RAT	Borealin OS=Rattus norvegicus GN=Cdca8 PE=2 SV=1	29	52	10	32193	4	34				2491.47	2490.46	2490.38	0.0834	249	271	1	R	LLASDLQRVDIAQLNPEALGNIK	K
7	AT5SL_RAT	ATP synthase subunit s-like protein OS=Rattus norvegicus GN=Atp5sl PE=2 SV=1	28	52	12	28832	4	7				1047.61	1046.6	1046.56	0.0401	94	103	1	K	QGGAVKFQGR	D
7	AT5SL_RAT	ATP synthase subunit s-like protein OS=Rattus norvegicus GN=Atp5sl PE=2 SV=1	28	52	12	28832	4	13				1279.83	1278.82	1278.73	0.0875	2	13	1	M	AAPRAFLHLGAR	E
7	AT5SL_RAT	ATP synthase subunit s-like protein OS=Rattus norvegicus GN=Atp5sl PE=2 SV=1	28	52	12	28832	4	22				1559.8	1558.8	1558.78	0.0218	100	111	1	K	FQGRDWIRPNDR	G
7	AT5SL_RAT	ATP synthase subunit s-like protein OS=Rattus norvegicus GN=Atp5sl PE=2 SV=1	28	52	12	28832	4	29				1940.95	1939.94	1939.94	0.0005	236	254	1	K	SLKLGPDDQPPDTSSPLSS	-
8	CP3AI_RAT	Cytochrome P450 3A18 OS=Rattus norvegicus GN=Cyp3a18 PE=2 SV=1	27	52	16	57555	6	10				1180.67	1179.66	1179.61	0.0445	142	150	1	K	LKEMFPLMR	Q	Oxidation (M)	0.000100000.0
8	CP3AI_RAT	Cytochrome P450 3A18 OS=Rattus norvegicus GN=Cyp3a18 PE=2 SV=1	27	52	16	57555	6	20				1465.81	1464.8	1464.85	-0.0428	391	403	0	K	GTVVTIPIYPLHR	N
8	CP3AI_RAT	Cytochrome P450 3A18 OS=Rattus norvegicus GN=Cyp3a18 PE=2 SV=1	27	52	16	57555	6	21				1479.82	1478.82	1478.85	-0.0323	480	492	0	R	QPIFQPEGPIILK	L
8	CP3AI_RAT	Cytochrome P450 3A18 OS=Rattus norvegicus GN=Cyp3a18 PE=2 SV=1	27	52	16	57555	6	23				1684.78	1683.77	1683.8	-0.0228	269	282	0	R	VDFLQLMMNTQNSK	G	Oxidation (M)	0.00000010000000.0
8	CP3AI_RAT	Cytochrome P450 3A18 OS=Rattus norvegicus GN=Cyp3a18 PE=2 SV=1	27	52	16	57555	6	30				1948.94	1947.94	1947.86	0.0736	404	418	0	R	NPEYWLEPEEFNPER	F
8	CP3AI_RAT	Cytochrome P450 3A18 OS=Rattus norvegicus GN=Cyp3a18 PE=2 SV=1	27	52	16	57555	6	35				2705.26	2704.25	2704.24	0.0105	343	365	0	K	APVTYDALMEMEYLDMVVNESLR	L	Oxidation (M)	0.00000000100000000000000.0
9	CCD61_RAT	Coiled-coil domain-containing protein 61 OS=Rattus norvegicus GN=Ccdc61 PE=2 SV=1	26	52	22	58094	4	4				953.449	952.442	952.459	-0.0164	462	468	1	R	ERNNHQR	H
9	CCD61_RAT	Coiled-coil domain-containing protein 61 OS=Rattus norvegicus GN=Ccdc61 PE=2 SV=1	26	52	22	58094	4	23				1684.78	1683.77	1683.77	-0.0017	1	14	0	-	MEQPAGLQVDYMFR	G
9	CCD61_RAT	Coiled-coil domain-containing protein 61 OS=Rattus norvegicus GN=Ccdc61 PE=2 SV=1	26	52	22	58094	4	26				1794.85	1793.84	1793.93	-0.0916	100	116	1	K	LGGRPGPCPRSAQLNSK	R
9	CCD61_RAT	Coiled-coil domain-containing protein 61 OS=Rattus norvegicus GN=Ccdc61 PE=2 SV=1	26	52	22	58094	4	37				3223.49	3222.48	3222.5	-0.0142	370	402	1	R	MGSGGSGDGPSVSWSHQTRPPAAVTGRGDAANR	S
10	RASA3_RAT	Ras GTPase-activating protein 3 OS=Rattus norvegicus GN=Rasa3 PE=2 SV=2	25	52	27	97214	5	5				996.65	995.643	995.576	0.0664	332	340	0	K	QEAAIPLVR	L
10	RASA3_RAT	Ras GTPase-activating protein 3 OS=Rattus norvegicus GN=Rasa3 PE=2 SV=2	25	52	27	97214	5	7				1047.61	1046.6	1046.6	0.005	518	527	0	K	TIQTLGSLSK	S
10	RASA3_RAT	Ras GTPase-activating protein 3 OS=Rattus norvegicus GN=Rasa3 PE=2 SV=2	25	52	27	97214	5	32				2139.05	2138.04	2138.02	0.0264	807	824	1	R	YGSQEHPIGDKSFQNYIR	Q
10	RASA3_RAT	Ras GTPase-activating protein 3 OS=Rattus norvegicus GN=Rasa3 PE=2 SV=2	25	52	27	97214	5	35				2705.26	2704.25	2704.38	-0.129	386	408	0	K	LAGMHYLHVTLKPTIEEICQSHK	S
10	RASA3_RAT	Ras GTPase-activating protein 3 OS=Rattus norvegicus GN=Rasa3 PE=2 SV=2	25	52	27	97214	5	37				3223.49	3222.48	3222.49	-0.0049	755	781	1	K	SVYDGPEQEEYSTFIIDDPQETYRTLK	Q
11	PREB_RAT	Prolactin regulatory element-binding protein OS=Rattus norvegicus GN=Preb PE=2 SV=2	25	52	27	45899	4	7				1047.61	1046.6	1046.59	0.0109	12	20	0	R	APFPLYALR	I
11	PREB_RAT	Prolactin regulatory element-binding protein OS=Rattus norvegicus GN=Preb PE=2 SV=2	25	52	27	45899	4	13				1279.83	1278.82	1278.7	0.1205	378	387	1	R	CQLHLLPSRR	S
11	PREB_RAT	Prolactin regulatory element-binding protein OS=Rattus norvegicus GN=Preb PE=2 SV=2	25	52	27	45899	4	21				1479.82	1478.82	1478.77	0.0445	127	140	1	K	KSGAEVHPEGVELK	V
11	PREB_RAT	Prolactin regulatory element-binding protein OS=Rattus norvegicus GN=Preb PE=2 SV=2	25	52	27	45899	4	30				1948.94	1947.94	1947.94	0.0001	247	263	1	R	YQACRFGQVPDQPGGLR	L
12	HPCL1_RAT	Hippocalcin-like protein 1 OS=Rattus norvegicus GN=Hpcal1 PE=1 SV=2	24	52	30	22438	3	17				1439.82	1438.81	1438.74	0.0727	119	130	0	R	SEMLEIVQAIYK	M	Oxidation (M)	0.001000000000.0
12	HPCL1_RAT	Hippocalcin-like protein 1 OS=Rattus norvegicus GN=Hpcal1 PE=1 SV=2	24	52	30	22438	3	29				1940.95	1939.94	1939.86	0.0803	131	147	1	K	MVSSVMKMPEDESTPEK	R	Oxidation (M)	0.10000000000000000.0
12	HPCL1_RAT	Hippocalcin-like protein 1 OS=Rattus norvegicus GN=Hpcal1 PE=1 SV=2	24	52	30	22438	3	35				2705.26	2704.25	2704.33	-0.0806	71	94	1	R	TFDTNSDGTIDFREFIIALSVTSR	G
13	PPCT_RAT	Phosphatidylcholine transfer protein OS=Rattus norvegicus GN=Pctp PE=2 SV=2	24	52	32	24890	3	7				1047.61	1046.6	1046.52	0.0778	157	166	0	K	QSLAIESDGK	K
13	PPCT_RAT	Phosphatidylcholine transfer protein OS=Rattus norvegicus GN=Pctp PE=2 SV=2	24	52	32	24890	3	22				1559.8	1558.8	1558.71	0.0844	92	104	0	K	SFDGQMVAYWEVK	Y
13	PPCT_RAT	Phosphatidylcholine transfer protein OS=Rattus norvegicus GN=Pctp PE=2 SV=2	24	52	32	24890	3	36				2717.19	2716.18	2716.31	-0.1368	171	193	0	R	VFMYYFDNPGGQIPSWLINWAAK	N
14	RYR2_RAT	Ryanodine receptor 2 OS=Rattus norvegicus GN=Ryr2 PE=1 SV=2	23	52	38	567783	13	4				953.449	952.442	952.473	-0.0304	835	841	1	K	QERTYTR	D
14	RYR2_RAT	Ryanodine receptor 2 OS=Rattus norvegicus GN=Ryr2 PE=1 SV=2	23	52	38	567783	13	7				1047.61	1046.6	1046.54	0.0592	2127	2134	1	K	EEEKLMIR	G
14	RYR2_RAT	Ryanodine receptor 2 OS=Rattus norvegicus GN=Ryr2 PE=1 SV=2	23	52	38	567783	13	12				1266.69	1265.68	1265.72	-0.0395	3123	3134	0	R	ILTSLYALGTSK	S
14	RYR2_RAT	Ryanodine receptor 2 OS=Rattus norvegicus GN=Ryr2 PE=1 SV=2	23	52	38	567783	13	17				1439.82	1438.81	1438.71	0.0978	3721	3734	0	R	GAAEMVLQTFSASK	G
14	RYR2_RAT	Ryanodine receptor 2 OS=Rattus norvegicus GN=Ryr2 PE=1 SV=2	23	52	38	567783	13	19				1455.84	1454.83	1454.71	0.1235	3721	3734	0	R	GAAEMVLQTFSASK	G	Oxidation (M)	0.00001000000000.0
14	RYR2_RAT	Ryanodine receptor 2 OS=Rattus norvegicus GN=Ryr2 PE=1 SV=2	23	52	38	567783	13	22				1559.8	1558.8	1558.77	0.031	2327	2342	0	R	GEGGNGLLAAMEEAIK	I
14	RYR2_RAT	Ryanodine receptor 2 OS=Rattus norvegicus GN=Ryr2 PE=1 SV=2	23	52	38	567783	13	28				1882.96	1881.96	1881.91	0.0501	1936	1952	0	R	YNEVMQALNMSAALTAR	K
14	RYR2_RAT	Ryanodine receptor 2 OS=Rattus norvegicus GN=Ryr2 PE=1 SV=2	23	52	38	567783	13	30				1948.94	1947.94	1947.87	0.0696	384	400	0	K	AIMHHEGHMDDGLNLSR	S	Oxidation (M)	0.00100000000000000.0
14	RYR2_RAT	Ryanodine receptor 2 OS=Rattus norvegicus GN=Ryr2 PE=1 SV=2	23	52	38	567783	13	31				1989.05	1988.04	1987.88	0.1666	2438	2455	1	K	DGKVVEPDMSAGFCPDHK	A
14	RYR2_RAT	Ryanodine receptor 2 OS=Rattus norvegicus GN=Ryr2 PE=1 SV=2	23	52	38	567783	13	32				2139.05	2138.04	2138.1	-0.0596	4311	4329	1	K	IKVAELLANMPDPTQDEVR	G
14	RYR2_RAT	Ryanodine receptor 2 OS=Rattus norvegicus GN=Ryr2 PE=1 SV=2	23	52	38	567783	13	33				2239.18	2238.18	2238.04	0.1396	1278	1296	1	K	VTQKSFGSQNSNTDIMFYR	L	Oxidation (M)	0.0000000000000001000.0
14	RYR2_RAT	Ryanodine receptor 2 OS=Rattus norvegicus GN=Ryr2 PE=1 SV=2	23	52	38	567783	13	34				2491.47	2490.46	2490.24	0.2233	801	822	1	R	HGEFKFLPPPGYAACYEAVLPK	E
14	RYR2_RAT	Ryanodine receptor 2 OS=Rattus norvegicus GN=Ryr2 PE=1 SV=2	23	52	38	567783	13	35				2705.26	2704.25	2704.28	-0.0273	2441	2464	1	K	VVEPDMSAGFCPDHKAAMVLFLDR	V
15	AR6P4_RAT	ADP-ribosylation factor-like protein 6-interacting protein 4 OS=Rattus norvegicus GN=Arl6ip4 PE=2 SV=1	23	52	41	25811	3	7				1047.61	1046.6	1046.56	0.0406	160	168	0	R	IQAMKPMTK	E
15	AR6P4_RAT	ADP-ribosylation factor-like protein 6-interacting protein 4 OS=Rattus norvegicus GN=Arl6ip4 PE=2 SV=1	23	52	41	25811	3	22				1559.8	1558.8	1558.73	0.0635	42	56	1	K	SQGHKASSTSGVEER	S
15	AR6P4_RAT	ADP-ribosylation factor-like protein 6-interacting protein 4 OS=Rattus norvegicus GN=Arl6ip4 PE=2 SV=1	23	52	41	25811	3	27				1865.92	1864.92	1864.88	0.0345	160	174	1	R	IQAMKPMTKEEWDAR	Q	2 Oxidation (M)	0.000100100000000.0
16	C1QC_RAT	Complement C1q subcomponent subunit C OS=Rattus norvegicus GN=C1qc PE=1 SV=2	22	52	47	25955	3	4				953.449	952.442	952.418	0.0238	76	84	0	K	GEPGMPGHR	G	Oxidation (M)	0.000010000.0
16	C1QC_RAT	Complement C1q subcomponent subunit C OS=Rattus norvegicus GN=C1qc PE=1 SV=2	22	52	47	25955	3	12				1266.69	1265.68	1265.59	0.0901	73	84	1	K	GQKGEPGMPGHR	G	Oxidation (M)	0.000000010000.0
16	C1QC_RAT	Complement C1q subcomponent subunit C OS=Rattus norvegicus GN=C1qc PE=1 SV=2	22	52	47	25955	3	23				1684.78	1683.77	1683.76	0.0097	85	102	1	R	GKNGPMGTSGSPGDPGPR	G	Oxidation (M)	0.000001000000000000.0
17	CXB1_RAT	Gap junction beta-1 protein OS=Rattus norvegicus GN=Gjb1 PE=1 SV=1	22	52	48	32553	3	13				1279.83	1278.82	1278.75	0.0696	23	32	0	R	VWLSVIFIFR	I
17	CXB1_RAT	Gap junction beta-1 protein OS=Rattus norvegicus GN=Gjb1 PE=1 SV=1	22	52	48	32553	3	31				1989.05	1988.04	1988.01	0.0285	105	121	1	K	MLRLEGHGDPLHLEEVK	R	Oxidation (M)	0.10000000000000000.0
17	CXB1_RAT	Gap junction beta-1 protein OS=Rattus norvegicus GN=Gjb1 PE=1 SV=1	22	52	48	32553	3	35				2705.26	2704.25	2704.38	-0.1299	143	164	0	R	LLFEAVFMYVFYLLYPGYAMVR	L
18	ZN672_RAT	Zinc finger protein 672 OS=Rattus norvegicus GN=Znf672 PE=2 SV=1	22	52	54	54012	4	4				953.449	952.442	952.52	-0.078	55	62	1	R	ASDLRVHR	W
18	ZN672_RAT	Zinc finger protein 672 OS=Rattus norvegicus GN=Znf672 PE=2 SV=1	22	52	54	54012	4	17				1439.82	1438.81	1438.72	0.0926	175	187	1	R	AFHSSAGLRNHSR	I
18	ZN672_RAT	Zinc finger protein 672 OS=Rattus norvegicus GN=Znf672 PE=2 SV=1	22	52	54	54012	4	23				1684.78	1683.77	1683.87	-0.0961	188	203	0	R	IHVVPSLSDPGAEAHR	C
18	ZN672_RAT	Zinc finger protein 672 OS=Rattus norvegicus GN=Znf672 PE=2 SV=1	22	52	54	54012	4	28				1882.96	1881.96	1881.92	0.0375	122	136	1	R	QHPPEKPHRCPLCAR	S
19	IMPCT_RAT	Protein IMPACT OS=Rattus norvegicus GN=Impact PE=2 SV=1	22	52	54	36314	3	15				1338.86	1337.85	1337.77	0.0744	246	256	0	R	LLHLMEILNVK	N	Oxidation (M)	0.00001000000.0
19	IMPCT_RAT	Protein IMPACT OS=Rattus norvegicus GN=Impact PE=2 SV=1	22	52	54	36314	3	33				2239.18	2238.18	2238.26	-0.0821	246	264	1	R	LLHLMEILNVKNVMVVVSR	W	2 Oxidation (M)	0.0000100000000100000.0
19	IMPCT_RAT	Protein IMPACT OS=Rattus norvegicus GN=Impact PE=2 SV=1	22	52	54	36314	3	35				2705.26	2704.25	2704.16	0.098	222	245	1	R	IYCEDKQTFLQDSEDDGETAAGGR	L
20	TPST1_RAT	Protein-tyrosine sulfotransferase 1 OS=Rattus norvegicus GN=Tpst1 PE=2 SV=1	21	52	59	42507	3	18				1448.98	1447.97	1447.84	0.1308	173	184	1	R	LFPNAKFLLMVR	D
20	TPST1_RAT	Protein-tyrosine sulfotransferase 1 OS=Rattus norvegicus GN=Tpst1 PE=2 SV=1	21	52	59	42507	3	35				2705.26	2704.25	2704.39	-0.1342	124	148	0	R	LDEAGVTDEVLDSAMQAFLLEVIVK	H
20	TPST1_RAT	Protein-tyrosine sulfotransferase 1 OS=Rattus norvegicus GN=Tpst1 PE=2 SV=1	21	52	59	42507	3	38				3312.54	3311.53	3311.64	-0.1041	7	34	0	K	QNLLLACLVISSVTVFYLGQHAMECHHR	I	Oxidation (M)	0.0000000000000000000000100000.0
