# Supplementary material for: The proteome of Hypobaric Induced Hypoxic Lung: Insights from Temporal Proteomic Profiling for Biomarker Discovery
Source: Sci Rep. 2015 May 29;5:10681. doi: 10.1038/srep10681 (PMC4448130; doi:10.1038/srep10681)
Supplement: Supplementary Dataset 12 [file srep10681-s12.xls]

## Sheet: SPOT 12
Header	--------------------------------------------------------
Search title
Timestamp	2015-01-15T04:50:38Z
User	yasmin
Email	yasminchem@gmail.com
Report URI	http://www.matrixscience.com/cgi/master_results.pl?file=../data/20150115/FTgpIzEwO.dat
Peak list data path
Peak list format	Mascot generic
Search type	PMF
Mascot version	2.5.1
Database	SwissProt
Fasta file	SwissProt_2015_01.fasta
Total sequences	547357
Total residues	194874700
Sequences after taxonomy filter	7930
Number of queries	46
Decoy	--------------------------------------------------------
Number of matches above identity threshold in search of real database	1
Number of matches above identity threshold in search of decoy database	0
Highest score in search of real database	57
Highest score in search of decoy database	47
Fixed modifications	--------------------------------------------------------
Identifier	Name	Delta	Neutral loss
1	Carbamidomethyl (C)	57.0215
Variable modifications	--------------------------------------------------------
Identifier	Name	Delta	Neutral loss(es)
1	Oxidation (M)	15.9949	0	63.9983
Search Parameters	--------------------------------------------------------
Taxonomy filter	. . . . . . . . . . . . . . . . Rattus
Enzyme	Trypsin
Maximum Missed Cleavages	1
Fixed modifications	Carbamidomethyl (C)
Variable modifications	Oxidation (M)
Peptide Mass Tolerance	100
Peptide Mass Tolerance Units	ppm
Peptide Charge State	1+
Mass values	Monoisotopic
Decoy database also searched	1
USER00	PEP_INT(830.447070:4357.548556,842.512650:6382.336604,997.531273:3625.466384,1011.665189:3788.894063,1118.546078:1318.718710,1172.572766:6436.346643,1179.637946:1515.027870,1191.641181:1895.685308,1234.696987:1972.258571,1236.553196:2055.164141,1252.636914:3172.203713,1267.734639:7549.061105,1282.725583:4787.659662,1302.679595:2258.424899,1320.625798:2253.087054,1365.680192:2210.760907,1373.71287…
Format parameters	--------------------------------------------------------
Significance threshold	0.05
Max. number of hits	20
Include same-set proteins	0
Include sub-set proteins	0
Show duplicate peptides	1
Protein hits	--------------------------------------------------------
prot_hit_num	prot_acc	prot_desc	prot_score	prot_thresh	prot_expect	prot_mass	prot_matches	pep_query	pep_rank	pep_isbold	pep_isunique	pep_exp_mz	pep_exp_mr	pep_calc_mr	pep_delta	pep_start	pep_end	pep_miss	pep_res_before	pep_seq	pep_res_after	pep_var_mod	pep_var_mod_pos	pep_summed_mod_pos	pep_local_mod_pos
1	PDIA3_RAT	Protein disulfide-isomerase A3 OS=Rattus norvegicus GN=Pdia3 PE=1 SV=2	57	52	0.017	57044	9	3				997.531	996.524	996.503	0.0211	153	161	0	K	DASVVGFFR	D
1	PDIA3_RAT	Protein disulfide-isomerase A3 OS=Rattus norvegicus GN=Pdia3 PE=1 SV=2	57	52	0.017	57044	9	6				1172.57	1171.57	1171.53	0.0323	336	344	0	K	FVMQEEFSR	D
1	PDIA3_RAT	Protein disulfide-isomerase A3 OS=Rattus norvegicus GN=Pdia3 PE=1 SV=2	57	52	0.017	57044	9	7				1179.64	1178.63	1178.58	0.0515	174	183	1	K	AASNLRDNYR	F
1	PDIA3_RAT	Protein disulfide-isomerase A3 OS=Rattus norvegicus GN=Pdia3 PE=1 SV=2	57	52	0.017	57044	9	8				1191.64	1190.63	1190.59	0.0408	63	73	0	R	LAPEYEAAATR	L
1	PDIA3_RAT	Protein disulfide-isomerase A3 OS=Rattus norvegicus GN=Pdia3 PE=1 SV=2	57	52	0.017	57044	9	10				1236.55	1235.55	1235.51	0.0405	108	119	0	R	DGEEAGAYDGPR	T
1	PDIA3_RAT	Protein disulfide-isomerase A3 OS=Rattus norvegicus GN=Pdia3 PE=1 SV=2	57	52	0.017	57044	9	17				1373.71	1372.71	1372.67	0.0393	352	362	0	R	FLQEYFDGNLK	R
1	PDIA3_RAT	Protein disulfide-isomerase A3 OS=Rattus norvegicus GN=Pdia3 PE=1 SV=2	57	52	0.017	57044	9	20				1394.7	1393.69	1393.65	0.0429	162	173	0	R	DLFSDGHSEFLK	A
1	PDIA3_RAT	Protein disulfide-isomerase A3 OS=Rattus norvegicus GN=Pdia3 PE=1 SV=2	57	52	0.017	57044	9	21				1397.74	1396.73	1396.7	0.0359	472	482	0	R	ELNDFISYLQR	E
1	PDIA3_RAT	Protein disulfide-isomerase A3 OS=Rattus norvegicus GN=Pdia3 PE=1 SV=2	57	52	0.017	57044	9	41				2605.32	2604.32	2604.31	0.0103	306	329	0	K	TFSHELSDFGLESTTGEIPVVAIR	T
2	PLAK_RAT	Junction plakoglobin OS=Rattus norvegicus GN=Jup PE=1 SV=1	44	52	0.28	82490	8	1				830.447	829.44	829.473	-0.0334	273	279	0	K	MVPLLNK	N	Oxidation (M)	0.1000000.0
2	PLAK_RAT	Junction plakoglobin OS=Rattus norvegicus GN=Jup PE=1 SV=1	44	52	0.28	82490	8	10				1236.55	1235.55	1235.58	-0.0323	652	661	1	R	ISEDKNPDYR	K
2	PLAK_RAT	Junction plakoglobin OS=Rattus norvegicus GN=Jup PE=1 SV=1	44	52	0.28	82490	8	12				1267.73	1266.73	1266.71	0.0156	273	283	1	K	MVPLLNKNNPK	F
2	PLAK_RAT	Junction plakoglobin OS=Rattus norvegicus GN=Jup PE=1 SV=1	44	52	0.28	82490	8	14				1302.68	1301.67	1301.69	-0.0191	368	377	0	R	LVQNCLWTLR	N
2	PLAK_RAT	Junction plakoglobin OS=Rattus norvegicus GN=Jup PE=1 SV=1	44	52	0.28	82490	8	17				1373.71	1372.71	1372.7	0.0036	603	615	0	R	VAAGVLCELAQDK	E
2	PLAK_RAT	Junction plakoglobin OS=Rattus norvegicus GN=Jup PE=1 SV=1	44	52	0.28	82490	8	30				1740.87	1739.86	1740.03	-0.169	217	233	1	R	EGLLAIFKSGGIPALVR	M
2	PLAK_RAT	Junction plakoglobin OS=Rattus norvegicus GN=Jup PE=1 SV=1	44	52	0.28	82490	8	42				2807.33	2806.32	2806.31	0.0157	57	81	1	K	KTTTYTQGVPQSQGDLEYQMSTTAR	A	Oxidation (M)	0.0000000000000000000100000.0
2	PLAK_RAT	Junction plakoglobin OS=Rattus norvegicus GN=Jup PE=1 SV=1	44	52	0.28	82490	8	43				3346.68	3345.67	3345.63	0.0403	85	115	1	R	VREAMCPGVSGEDSSLLLATQVEGQTTNLQR	L
3	KCNH8_RAT	Potassium voltage-gated channel subfamily H member 8 OS=Rattus norvegicus GN=Kcnh8 PE=2 SV=2	38	52	1.2	124407	9	8				1191.64	1190.63	1190.62	0.0143	480	488	1	R	WSLYHTRTK	D
3	KCNH8_RAT	Potassium voltage-gated channel subfamily H member 8 OS=Rattus norvegicus GN=Kcnh8 PE=2 SV=2	38	52	1.2	124407	9	9				1234.7	1233.69	1233.6	0.0874	380	389	1	K	MEREDNSLLK	W
3	KCNH8_RAT	Potassium voltage-gated channel subfamily H member 8 OS=Rattus norvegicus GN=Kcnh8 PE=2 SV=2	38	52	1.2	124407	9	11				1252.64	1251.63	1251.7	-0.0719	212	221	0	K	FILLHFSTFK	A
3	KCNH8_RAT	Potassium voltage-gated channel subfamily H member 8 OS=Rattus norvegicus GN=Kcnh8 PE=2 SV=2	38	52	1.2	124407	9	17				1373.71	1372.71	1372.58	0.1271	58	68	1	R	TEVMQKSCSCK	F	Oxidation (M)	0.00010000000.0
3	KCNH8_RAT	Potassium voltage-gated channel subfamily H member 8 OS=Rattus norvegicus GN=Kcnh8 PE=2 SV=2	38	52	1.2	124407	9	19				1383.83	1382.82	1382.79	0.0334	496	506	1	R	VHHLPQQLKQR	M
3	KCNH8_RAT	Potassium voltage-gated channel subfamily H member 8 OS=Rattus norvegicus GN=Kcnh8 PE=2 SV=2	38	52	1.2	124407	9	34				1994	1992.99	1993	-0.0113	401	418	1	K	RLESPYYGNNTLGGPSIR	S
3	KCNH8_RAT	Potassium voltage-gated channel subfamily H member 8 OS=Rattus norvegicus GN=Kcnh8 PE=2 SV=2	38	52	1.2	124407	9	37				2186.18	2185.17	2185.19	-0.0198	2	21	1	M	PVMKGLLAPQNTFLDTIATR	F
3	KCNH8_RAT	Potassium voltage-gated channel subfamily H member 8 OS=Rattus norvegicus GN=Kcnh8 PE=2 SV=2	38	52	1.2	124407	9	38				2239.15	2238.14	2238.14	0.0052	627	645	1	K	TNADVKALTYCDLQCIILK	G
3	KCNH8_RAT	Potassium voltage-gated channel subfamily H member 8 OS=Rattus norvegicus GN=Kcnh8 PE=2 SV=2	38	52	1.2	124407	9	41				2605.32	2604.32	2604.3	0.0136	536	557	1	R	SDITMHLNKEILQLSLFECASR	G
4	PLD2_RAT	Phospholipase D2 OS=Rattus norvegicus GN=Pld2 PE=1 SV=2	38	52	1.3	106712	8	7				1179.64	1178.63	1178.68	-0.0539	419	428	0	R	TLMLLHPNIK	V
4	PLD2_RAT	Phospholipase D2 OS=Rattus norvegicus GN=Pld2 PE=1 SV=2	38	52	1.3	106712	8	13				1282.73	1281.72	1281.74	-0.0222	282	292	1	R	IDTSHRSLILK	C
4	PLD2_RAT	Phospholipase D2 OS=Rattus norvegicus GN=Pld2 PE=1 SV=2	38	52	1.3	106712	8	20				1394.7	1393.69	1393.82	-0.1284	117	128	1	R	HKVLMSLLNLAR	F
4	PLD2_RAT	Phospholipase D2 OS=Rattus norvegicus GN=Pld2 PE=1 SV=2	38	52	1.3	106712	8	28				1727.92	1726.92	1726.84	0.074	301	315	0	R	WWGQEITELAQGPGR	D
4	PLD2_RAT	Phospholipase D2 OS=Rattus norvegicus GN=Pld2 PE=1 SV=2	38	52	1.3	106712	8	32				1940.97	1939.96	1939.99	-0.035	337	354	0	R	WFVNGAGYFAAVADAILR	A
4	PLD2_RAT	Phospholipase D2 OS=Rattus norvegicus GN=Pld2 PE=1 SV=2	38	52	1.3	106712	8	33				1959.02	1958.01	1957.9	0.1185	723	739	1	K	AAMGTAWRDYMSICGLR	T
4	PLD2_RAT	Phospholipase D2 OS=Rattus norvegicus GN=Pld2 PE=1 SV=2	38	52	1.3	106712	8	35				2083.04	2082.03	2082.04	-0.0064	298	315	1	R	QARWWGQEITELAQGPGR	D
4	PLD2_RAT	Phospholipase D2 OS=Rattus norvegicus GN=Pld2 PE=1 SV=2	38	52	1.3	106712	8	44				3349.63	3348.62	3348.5	0.1178	836	862	0	R	DPVCDDFFQLWQETAENNATIYEQIFR	C
5	K2C1B_RAT	Keratin, type II cytoskeletal 1b OS=Rattus norvegicus GN=Krt77 PE=3 SV=1	36	52	2	57391	6	15				1320.63	1319.62	1319.65	-0.0318	380	390	1	K	NSKMEISELNR	N
5	K2C1B_RAT	Keratin, type II cytoskeletal 1b OS=Rattus norvegicus GN=Krt77 PE=3 SV=1	36	52	2	57391	6	21				1397.74	1396.73	1396.73	-0.0005	173	184	1	K	TLNNKFASFIDK	V
5	K2C1B_RAT	Keratin, type II cytoskeletal 1b OS=Rattus norvegicus GN=Krt77 PE=3 SV=1	36	52	2	57391	6	23				1475.79	1474.79	1474.78	0.0075	187	198	0	R	FLEQQNQVLQTK	W
5	K2C1B_RAT	Keratin, type II cytoskeletal 1b OS=Rattus norvegicus GN=Krt77 PE=3 SV=1	36	52	2	57391	6	27				1653.8	1652.79	1652.78	0.0089	277	291	1	K	DVDAAFMAKSDLQSR	V
5	K2C1B_RAT	Keratin, type II cytoskeletal 1b OS=Rattus norvegicus GN=Krt77 PE=3 SV=1	36	52	2	57391	6	38				2239.15	2238.14	2238.19	-0.0456	451	470	1	R	DYQALLGAKLSLDVEIATYR	E
5	K2C1B_RAT	Keratin, type II cytoskeletal 1b OS=Rattus norvegicus GN=Krt77 PE=3 SV=1	36	52	2	57391	6	43				3346.68	3345.67	3345.72	-0.0509	211	238	1	R	TSSLEPIFEEFINQLQRQVDVLTNEQLR	Q
6	GDAP2_RAT	Ganglioside-induced differentiation-associated-protein 2 OS=Rattus norvegicus GN=Gdap2 PE=2 SV=1	34	52	3.3	56437	6	4				1011.67	1010.66	1010.59	0.0666	124	132	0	R	FIIHTVGPK	Y
6	GDAP2_RAT	Ganglioside-induced differentiation-associated-protein 2 OS=Rattus norvegicus GN=Gdap2 PE=2 SV=1	34	52	3.3	56437	6	10				1236.55	1235.55	1235.65	-0.0992	423	432	0	K	AVYFVHPTFR	S
6	GDAP2_RAT	Ganglioside-induced differentiation-associated-protein 2 OS=Rattus norvegicus GN=Gdap2 PE=2 SV=1	34	52	3.3	56437	6	14				1302.68	1301.67	1301.75	-0.0773	124	134	1	R	FIIHTVGPKYK	S
6	GDAP2_RAT	Ganglioside-induced differentiation-associated-protein 2 OS=Rattus norvegicus GN=Gdap2 PE=2 SV=1	34	52	3.3	56437	6	27				1653.8	1652.79	1652.74	0.0559	483	497	0	R	ENGPYFASYPPSPDL	-
6	GDAP2_RAT	Ganglioside-induced differentiation-associated-protein 2 OS=Rattus norvegicus GN=Gdap2 PE=2 SV=1	34	52	3.3	56437	6	30				1740.87	1739.86	1739.98	-0.1227	117	132	1	K	GFNLAARFIIHTVGPK	Y
6	GDAP2_RAT	Ganglioside-induced differentiation-associated-protein 2 OS=Rattus norvegicus GN=Gdap2 PE=2 SV=1	34	52	3.3	56437	6	31				1759.97	1758.97	1758.79	0.1738	158	173	0	K	EQSMSSVGFCVINSAK	R	Oxidation (M)	0.0001000000000000.0
7	KC1A_RAT	Casein kinase I isoform alpha OS=Rattus norvegicus GN=Csnk1a1 PE=2 SV=1	34	52	3.5	37699	6	7				1179.64	1178.63	1178.57	0.0631	241	250	0	K	MSTPVEVLCK	G	Oxidation (M)	0.1000000000.0
7	KC1A_RAT	Casein kinase I isoform alpha OS=Rattus norvegicus GN=Csnk1a1 PE=2 SV=1	34	52	3.5	37699	6	23				1475.79	1474.79	1474.76	0.0253	136	148	0	R	DIKPDNFLMGIGR	H
7	KC1A_RAT	Casein kinase I isoform alpha OS=Rattus norvegicus GN=Csnk1a1 PE=2 SV=1	34	52	3.5	37699	6	29				1738.86	1737.85	1737.76	0.0866	251	264	0	K	GFPAEFAMYLNYCR	G
7	KC1A_RAT	Casein kinase I isoform alpha OS=Rattus norvegicus GN=Csnk1a1 PE=2 SV=1	34	52	3.5	37699	6	31				1759.97	1758.97	1758.84	0.1256	265	278	1	R	GLRFEEAPDYMYLR	Q
7	KC1A_RAT	Casein kinase I isoform alpha OS=Rattus norvegicus GN=Csnk1a1 PE=2 SV=1	34	52	3.5	37699	6	34				1994	1992.99	1992.94	0.0501	268	282	1	R	FEEAPDYMYLRQLFR	I	Oxidation (M)	0.000000010000000.0
7	KC1A_RAT	Casein kinase I isoform alpha OS=Rattus norvegicus GN=Csnk1a1 PE=2 SV=1	34	52	3.5	37699	6	41				2605.32	2604.32	2604.28	0.034	283	302	1	R	ILFRTLNHQYDYTFDWTMLK	Q
8	MIB2_RAT	E3 ubiquitin-protein ligase MIB2 OS=Rattus norvegicus GN=Mib2 PE=2 SV=2	33	52	3.6	107301	8	2				842.513	841.505	841.434	0.0713	97	103	1	K	HGLRGMR	W	Oxidation (M)	0.0000010.0
8	MIB2_RAT	E3 ubiquitin-protein ligase MIB2 OS=Rattus norvegicus GN=Mib2 PE=2 SV=2	33	52	3.6	107301	8	4				1011.67	1010.66	1010.59	0.0707	240	248	0	K	LGKPAELQR	R
8	MIB2_RAT	E3 ubiquitin-protein ligase MIB2 OS=Rattus norvegicus GN=Mib2 PE=2 SV=2	33	52	3.6	107301	8	20				1394.7	1393.69	1393.68	0.0171	2	14	0	M	DLDPHAGVQVGMR	V
8	MIB2_RAT	E3 ubiquitin-protein ligase MIB2 OS=Rattus norvegicus GN=Mib2 PE=2 SV=2	33	52	3.6	107301	8	25				1557.8	1556.8	1556.71	0.0889	1	14	0	-	MDLDPHAGVQVGMR	V	2 Oxidation (M)	0.10000000000010.0
8	MIB2_RAT	E3 ubiquitin-protein ligase MIB2 OS=Rattus norvegicus GN=Mib2 PE=2 SV=2	33	52	3.6	107301	8	32				1940.97	1939.96	1939.88	0.0748	346	363	0	R	LQAGHGEWTDDMAPALGR	V	Oxidation (M)	0.000000000001000000.0
8	MIB2_RAT	E3 ubiquitin-protein ligase MIB2 OS=Rattus norvegicus GN=Mib2 PE=2 SV=2	33	52	3.6	107301	8	33				1959.02	1958.01	1957.89	0.1227	163	180	1	K	VVRGPDWEWGSQDGGEGK	T
8	MIB2_RAT	E3 ubiquitin-protein ligase MIB2 OS=Rattus norvegicus GN=Mib2 PE=2 SV=2	33	52	3.6	107301	8	34				1994	1992.99	1992.95	0.0395	286	302	1	R	MAEFIGQMGTVHRITDR	G	2 Oxidation (M)	0.10000001000000000.0
8	MIB2_RAT	E3 ubiquitin-protein ligase MIB2 OS=Rattus norvegicus GN=Mib2 PE=2 SV=2	33	52	3.6	107301	8	37				2186.18	2185.17	2185.2	-0.0237	477	496	1	K	NQGRTALQVAAYLGQVELVR	L
9	ABCBB_RAT	Bile salt export pump OS=Rattus norvegicus GN=Abcb11 PE=1 SV=1	33	52	3.9	147249	8	6				1172.57	1171.57	1171.61	-0.0404	1303	1312	1	K	LMAQKGAYYK	L
9	ABCBB_RAT	Bile salt export pump OS=Rattus norvegicus GN=Abcb11 PE=1 SV=1	33	52	3.9	147249	8	9				1234.7	1233.69	1233.68	0.0146	1	11	1	-	MSDSVILRSVK	K
9	ABCBB_RAT	Bile salt export pump OS=Rattus norvegicus GN=Abcb11 PE=1 SV=1	33	52	3.9	147249	8	12				1267.73	1266.73	1266.67	0.0553	304	313	1	R	YEKNLVFAQR	W
9	ABCBB_RAT	Bile salt export pump OS=Rattus norvegicus GN=Abcb11 PE=1 SV=1	33	52	3.9	147249	8	32				1940.97	1939.96	1939.83	0.1337	1129	1145	0	R	FYDPDQGTVMIDGHDSK	K	Oxidation (M)	0.00000000010000000.0
9	ABCBB_RAT	Bile salt export pump OS=Rattus norvegicus GN=Abcb11 PE=1 SV=1	33	52	3.9	147249	8	38				2239.15	2238.14	2238.21	-0.0681	617	637	1	R	LSTVRAADVIIGFEHGVAVER	G
9	ABCBB_RAT	Bile salt export pump OS=Rattus norvegicus GN=Abcb11 PE=1 SV=1	33	52	3.9	147249	8	41				2605.32	2604.32	2604.28	0.042	838	860	1	K	AMLGQDIGWFDDLRNNPGVLTTR	L	Oxidation (M)	0.01000000000000000000000.0
9	ABCBB_RAT	Bile salt export pump OS=Rattus norvegicus GN=Abcb11 PE=1 SV=1	33	52	3.9	147249	8	43				3346.68	3345.67	3345.75	-0.0814	1002	1033	1	R	YGGYLIAYEGLGFSHVFRVVSSVALSATAVGR	T
9	ABCBB_RAT	Bile salt export pump OS=Rattus norvegicus GN=Abcb11 PE=1 SV=1	33	52	3.9	147249	8	44				3349.63	3348.62	3348.72	-0.0998	1147	1175	1	K	VNIQFLRSNIGIVSQEPVLFDCSIMDNIK	Y
10	UVSSA_RAT	UV-stimulated scaffold protein A OS=Rattus norvegicus GN=Uvssa PE=2 SV=2	32	52	5.2	82840	7	2				842.513	841.505	841.433	0.072	124	130	1	K	FGEAYKK	L
10	UVSSA_RAT	UV-stimulated scaffold protein A OS=Rattus norvegicus GN=Uvssa PE=2 SV=2	32	52	5.2	82840	7	9				1234.7	1233.69	1233.58	0.1051	696	706	0	R	VVAAMNQMDQK	K
10	UVSSA_RAT	UV-stimulated scaffold protein A OS=Rattus norvegicus GN=Uvssa PE=2 SV=2	32	52	5.2	82840	7	11				1252.64	1251.63	1251.63	-0.0023	608	618	1	K	GQPLNPEDRAR	E
10	UVSSA_RAT	UV-stimulated scaffold protein A OS=Rattus norvegicus GN=Uvssa PE=2 SV=2	32	52	5.2	82840	7	20				1394.7	1393.69	1393.67	0.025	696	707	1	R	VVAAMNQMDQKK	H	2 Oxidation (M)	0.000010010000.0
10	UVSSA_RAT	UV-stimulated scaffold protein A OS=Rattus norvegicus GN=Uvssa PE=2 SV=2	32	52	5.2	82840	7	26				1614.85	1613.84	1613.91	-0.0678	370	383	1	K	QAIDLKMELELALK	K
10	UVSSA_RAT	UV-stimulated scaffold protein A OS=Rattus norvegicus GN=Uvssa PE=2 SV=2	32	52	5.2	82840	7	33				1959.02	1958.01	1958.06	-0.0414	342	357	1	K	LIQNKFLPAVCSWVQR	F
10	UVSSA_RAT	UV-stimulated scaffold protein A OS=Rattus norvegicus GN=Uvssa PE=2 SV=2	32	52	5.2	82840	7	44				3349.63	3348.62	3348.55	0.0749	241	273	1	R	GSGLSGPQDEEQPCCSKDLVASAHHAGSAVGLK	A
11	ACLY_RAT	ATP-citrate synthase OS=Rattus norvegicus GN=Acly PE=1 SV=1	31	52	5.7	121471	8	4				1011.67	1010.66	1010.62	0.0343	266	274	1	K	LTLLNPKGR	I
11	ACLY_RAT	ATP-citrate synthase OS=Rattus norvegicus GN=Acly PE=1 SV=1	31	52	5.7	121471	8	8				1191.64	1190.63	1190.67	-0.0354	322	331	1	K	TILSLMTREK	H
11	ACLY_RAT	ATP-citrate synthase OS=Rattus norvegicus GN=Acly PE=1 SV=1	31	52	5.7	121471	8	19				1383.83	1382.82	1382.81	0.0095	69	82	0	K	LGLVGVNLSLDGVK	S
11	ACLY_RAT	ATP-citrate synthase OS=Rattus norvegicus GN=Acly PE=1 SV=1	31	52	5.7	121471	8	25				1557.8	1556.8	1556.7	0.1002	835	847	0	R	KPASFMTSICDER	G	Oxidation (M)	0.0000010000000.0
11	ACLY_RAT	ATP-citrate synthase OS=Rattus norvegicus GN=Acly PE=1 SV=1	31	52	5.7	121471	8	27				1653.8	1652.79	1652.83	-0.0414	711	725	0	K	MIVVLGEIGGTEEYK	I	Oxidation (M)	0.100000000000000.0
11	ACLY_RAT	ATP-citrate synthase OS=Rattus norvegicus GN=Acly PE=1 SV=1	31	52	5.7	121471	8	34				1994	1992.99	1993.04	-0.051	469	487	1	K	AKPAMPQDSVPSPRSLQGK	S
11	ACLY_RAT	ATP-citrate synthase OS=Rattus norvegicus GN=Acly PE=1 SV=1	31	52	5.7	121471	8	35				2083.04	2082.03	2082.05	-0.0159	711	728	1	K	MIVVLGEIGGTEEYKICR	G	Oxidation (M)	0.100000000000000000.0
11	ACLY_RAT	ATP-citrate synthase OS=Rattus norvegicus GN=Acly PE=1 SV=1	31	52	5.7	121471	8	38				2239.15	2238.14	2238.11	0.0303	829	847	1	R	ELGLIRKPASFMTSICDER	G	Oxidation (M)	0.0000000000010000000.0
12	WDR44_RAT	WD repeat-containing protein 44 OS=Rattus norvegicus GN=Wdr44 PE=1 SV=1	31	52	5.9	101627	8	7				1179.64	1178.63	1178.62	0.0124	253	262	1	K	KSDLEFEALK	T
12	WDR44_RAT	WD repeat-containing protein 44 OS=Rattus norvegicus GN=Wdr44 PE=1 SV=1	31	52	5.9	101627	8	12				1267.73	1266.73	1266.68	0.0454	740	751	0	K	ITGIEPLPGENK	I
12	WDR44_RAT	WD repeat-containing protein 44 OS=Rattus norvegicus GN=Wdr44 PE=1 SV=1	31	52	5.9	101627	8	14				1302.68	1301.67	1301.64	0.036	434	444	1	R	AKHLAEEYGER	A
12	WDR44_RAT	WD repeat-containing protein 44 OS=Rattus norvegicus GN=Wdr44 PE=1 SV=1	31	52	5.9	101627	8	15				1320.63	1319.62	1319.61	0.0118	613	623	0	K	NYFLLSSSMDK	T	Oxidation (M)	0.00000000100.0
12	WDR44_RAT	WD repeat-containing protein 44 OS=Rattus norvegicus GN=Wdr44 PE=1 SV=1	31	52	5.9	101627	8	17				1373.71	1372.71	1372.7	0.0069	775	786	1	K	YKGYVNSSSQIK	A
12	WDR44_RAT	WD repeat-containing protein 44 OS=Rattus norvegicus GN=Wdr44 PE=1 SV=1	31	52	5.9	101627	8	21				1397.74	1396.73	1396.73	0.0021	721	731	1	K	YHTQIHVRSTR	G
12	WDR44_RAT	WD repeat-containing protein 44 OS=Rattus norvegicus GN=Wdr44 PE=1 SV=1	31	52	5.9	101627	8	26				1614.85	1613.84	1613.89	-0.0492	164	177	1	K	LETEILNKEAVEVK	E
12	WDR44_RAT	WD repeat-containing protein 44 OS=Rattus norvegicus GN=Wdr44 PE=1 SV=1	31	52	5.9	101627	8	33				1959.02	1958.01	1957.84	0.1758	387	403	1	R	TKEYVSNDATQSDDEEK	L
13	AT5G3_RAT	ATP synthase F(0) complex subunit C3, mitochondrial OS=Rattus norvegicus GN=Atp5g3 PE=2 SV=1	31	52	6.2	14855	3	29				1738.86	1737.85	1737.87	-0.0219	1	15	1	-	MFACAKLACTPSLIR	A
13	AT5G3_RAT	ATP synthase F(0) complex subunit C3, mitochondrial OS=Rattus norvegicus GN=Atp5g3 PE=2 SV=1	31	52	6.2	14855	3	33				1959.02	1958.01	1958.07	-0.0551	20	37	0	R	VAYRPISASVLSRPEASR	T
13	AT5G3_RAT	ATP synthase F(0) complex subunit C3, mitochondrial OS=Rattus norvegicus GN=Atp5g3 PE=2 SV=1	31	52	6.2	14855	3	44				3349.63	3348.62	3348.82	-0.1982	75	110	1	K	FIGAGAATVGVAGSGAGIGTVFGSLIIGYARNPSLK	Q
14	MUSK_RAT	Muscle, skeletal receptor tyrosine protein kinase OS=Rattus norvegicus GN=Musk PE=1 SV=1	31	52	6.6	98584	7	14				1302.68	1301.67	1301.77	-0.0984	203	213	1	K	LVKLEVEVFAR	I
14	MUSK_RAT	Muscle, skeletal receptor tyrosine protein kinase OS=Rattus norvegicus GN=Musk PE=1 SV=1	31	52	6.6	98584	7	17				1373.71	1372.71	1372.66	0.0499	409	419	1	K	EWLAMEGKTHR	G	Oxidation (M)	0.00001000000.0
14	MUSK_RAT	Muscle, skeletal receptor tyrosine protein kinase OS=Rattus norvegicus GN=Musk PE=1 SV=1	31	52	6.6	98584	7	25				1557.8	1556.8	1556.77	0.0269	177	189	1	R	IHNVQKEDAGQYR	C
14	MUSK_RAT	Muscle, skeletal receptor tyrosine protein kinase OS=Rattus norvegicus GN=Musk PE=1 SV=1	31	52	6.6	98584	7	28				1727.92	1726.92	1726.81	0.1109	403	416	1	K	ELFCAKEWLAMEGK	T	Oxidation (M)	0.00000000001000.0
14	MUSK_RAT	Muscle, skeletal receptor tyrosine protein kinase OS=Rattus norvegicus GN=Musk PE=1 SV=1	31	52	6.6	98584	7	34				1994	1992.99	1992.95	0.0355	420	436	1	R	GLYRSGMHFLPVPECSK	L	Oxidation (M)	0.00000010000000000.0
14	MUSK_RAT	Muscle, skeletal receptor tyrosine protein kinase OS=Rattus norvegicus GN=Musk PE=1 SV=1	31	52	6.6	98584	7	36				2086.05	2085.04	2085.08	-0.0304	138	156	0	K	AVLPCTTMGNPKPSVSWIK	G
14	MUSK_RAT	Muscle, skeletal receptor tyrosine protein kinase OS=Rattus norvegicus GN=Musk PE=1 SV=1	31	52	6.6	98584	7	39				2316.16	2315.15	2315.28	-0.1329	3	23	0	R	ELVNIPLLQMLTLVAFSGTEK	L
15	CBPA3_RAT	Mast cell carboxypeptidase A (Fragment) OS=Rattus norvegicus GN=Cpa3 PE=1 SV=2	30	52	7.4	48199	7	6				1172.57	1171.57	1171.57	-0.0066	269	279	1	R	GPAPESEKETK	A
15	CBPA3_RAT	Mast cell carboxypeptidase A (Fragment) OS=Rattus norvegicus GN=Cpa3 PE=1 SV=2	30	52	7.4	48199	7	13				1282.73	1281.72	1281.7	0.0181	395	405	1	K	ETMLSVKFIAK	Y	Oxidation (M)	0.00100000000.0
15	CBPA3_RAT	Mast cell carboxypeptidase A (Fragment) OS=Rattus norvegicus GN=Cpa3 PE=1 SV=2	30	52	7.4	48199	7	16				1365.68	1364.67	1364.7	-0.0281	120	130	1	K	IVSWTEKMVEK	H	Oxidation (M)	0.00000001000.0
15	CBPA3_RAT	Mast cell carboxypeptidase A (Fragment) OS=Rattus norvegicus GN=Cpa3 PE=1 SV=2	30	52	7.4	48199	7	22				1425.79	1424.78	1424.65	0.1344	109	119	1	R	HSYAKYNDWNK	I
15	CBPA3_RAT	Mast cell carboxypeptidase A (Fragment) OS=Rattus norvegicus GN=Cpa3 PE=1 SV=2	30	52	7.4	48199	7	24				1528.75	1527.74	1527.75	-0.0105	69	81	0	K	ESQTIQSTLEQHK	M
15	CBPA3_RAT	Mast cell carboxypeptidase A (Fragment) OS=Rattus norvegicus GN=Cpa3 PE=1 SV=2	30	52	7.4	48199	7	34				1994	1992.99	1993.07	-0.0802	1	18	0	-	LMGVIYSTLAIAPVQFDR	E
15	CBPA3_RAT	Mast cell carboxypeptidase A (Fragment) OS=Rattus norvegicus GN=Cpa3 PE=1 SV=2	30	52	7.4	48199	7	45				3794.93	3793.92	3793.87	0.0576	37	68	1	K	NLTQTIELDFWYPDAIHDIAVNMTVDFRVTEK	E
16	F133B_RAT	Protein FAM133B OS=Rattus norvegicus GN=Fam133b PE=2 SV=1	30	52	7.4	28131	5	10				1236.55	1235.55	1235.62	-0.0695	8	18	0	R	VAYMNPIAMAR	S
16	F133B_RAT	Protein FAM133B OS=Rattus norvegicus GN=Fam133b PE=2 SV=1	30	52	7.4	28131	5	11				1252.64	1251.63	1251.61	0.0193	8	18	0	R	VAYMNPIAMAR	S	Oxidation (M)	0.00010000000.0
16	F133B_RAT	Protein FAM133B OS=Rattus norvegicus GN=Fam133b PE=2 SV=1	30	52	7.4	28131	5	27				1653.8	1652.79	1652.78	0.0155	5	18	1	R	DNRVAYMNPIAMAR	S	2 Oxidation (M)	0.00000010000100.0
16	F133B_RAT	Protein FAM133B OS=Rattus norvegicus GN=Fam133b PE=2 SV=1	30	52	7.4	28131	5	29				1738.86	1737.85	1737.8	0.0478	57	70	1	K	ALAEFEEKMNENWK	K
16	F133B_RAT	Protein FAM133B OS=Rattus norvegicus GN=Fam133b PE=2 SV=1	30	52	7.4	28131	5	41				2605.32	2604.32	2604.12	0.1968	183	205	0	K	MYEDKPLSSESLSESDCGEVQAK	K	Oxidation (M)	0.10000000000000000000000.0
17	DCPS_RAT	m7GpppX diphosphatase OS=Rattus norvegicus GN=Dcps PE=2 SV=1	30	52	7.7	38804	5	1				830.447	829.44	829.477	-0.0372	51	57	1	K	VLRESAR	D
17	DCPS_RAT	m7GpppX diphosphatase OS=Rattus norvegicus GN=Dcps PE=2 SV=1	30	52	7.7	38804	5	3				997.531	996.524	996.481	0.0429	142	148	1	K	YMRQDLR	L	Oxidation (M)	0.0100000.0
17	DCPS_RAT	m7GpppX diphosphatase OS=Rattus norvegicus GN=Dcps PE=2 SV=1	30	52	7.7	38804	5	19				1383.83	1382.82	1382.79	0.0347	242	253	1	R	NILREGQEAILK	R
17	DCPS_RAT	m7GpppX diphosphatase OS=Rattus norvegicus GN=Dcps PE=2 SV=1	30	52	7.7	38804	5	36				2086.05	2085.04	2085.18	-0.1387	315	332	1	R	TLTFALRTDDPLLQLLQK	A
17	DCPS_RAT	m7GpppX diphosphatase OS=Rattus norvegicus GN=Dcps PE=2 SV=1	30	52	7.7	38804	5	37				2186.18	2185.17	2185.07	0.0992	207	223	0	K	WNQQQLDDLYLIAICHR	R
18	RUSD4_RAT	RNA pseudouridylate synthase domain-containing protein 4 OS=Rattus norvegicus GN=Rpusd4 PE=2 SV=1	30	52	8.7	42853	5	8				1191.64	1190.63	1190.59	0.0435	368	377	1	R	SHEARHVEAR	-
18	RUSD4_RAT	RNA pseudouridylate synthase domain-containing protein 4 OS=Rattus norvegicus GN=Rpusd4 PE=2 SV=1	30	52	8.7	42853	5	17				1373.71	1372.71	1372.66	0.0498	167	177	0	K	DMAHQVQELFR	T
18	RUSD4_RAT	RNA pseudouridylate synthase domain-containing protein 4 OS=Rattus norvegicus GN=Rpusd4 PE=2 SV=1	30	52	8.7	42853	5	18				1379.73	1378.72	1378.68	0.0399	155	166	0	K	ETTGVMVLAWEK	D	Oxidation (M)	0.000001000000.0
18	RUSD4_RAT	RNA pseudouridylate synthase domain-containing protein 4 OS=Rattus norvegicus GN=Rpusd4 PE=2 SV=1	30	52	8.7	42853	5	36				2086.05	2085.04	2085.13	-0.0805	2	22	1	M	AAPLLGSPGLQVLSMSSRTGK	L	Oxidation (M)	0.000000000000001000000.0
18	RUSD4_RAT	RNA pseudouridylate synthase domain-containing protein 4 OS=Rattus norvegicus GN=Rpusd4 PE=2 SV=1	30	52	8.7	42853	5	42				2807.33	2806.32	2806.48	-0.1563	192	217	1	R	VPLPSAGVVDIPIMEKEVAGQQQHHK	M
19	MARH7_RAT	E3 ubiquitin-protein ligase MARCH7 OS=Rattus norvegicus GN=March7 PE=2 SV=1	30	52	8.9	76932	6	10				1236.55	1235.55	1235.55	-0.0072	30	40	0	R	GTSLNDSYHSR	D
19	MARH7_RAT	E3 ubiquitin-protein ligase MARCH7 OS=Rattus norvegicus GN=March7 PE=2 SV=1	30	52	8.9	76932	6	11				1252.64	1251.63	1251.61	0.0201	310	320	0	R	SLSSENYISPR	T
19	MARH7_RAT	E3 ubiquitin-protein ligase MARCH7 OS=Rattus norvegicus GN=March7 PE=2 SV=1	30	52	8.9	76932	6	15				1320.63	1319.62	1319.62	0.0005	288	299	0	R	IASSMSSTFFSR	R
19	MARH7_RAT	E3 ubiquitin-protein ligase MARCH7 OS=Rattus norvegicus GN=March7 PE=2 SV=1	30	52	8.9	76932	6	27				1653.8	1652.79	1652.76	0.0341	151	164	1	R	RDSSISSLMDYSHR	S
19	MARH7_RAT	E3 ubiquitin-protein ligase MARCH7 OS=Rattus norvegicus GN=March7 PE=2 SV=1	30	52	8.9	76932	6	30				1740.87	1739.86	1739.74	0.1178	573	586	0	K	CTGSLQYVHQECMK	K
19	MARH7_RAT	E3 ubiquitin-protein ligase MARCH7 OS=Rattus norvegicus GN=March7 PE=2 SV=1	30	52	8.9	76932	6	46				3809.94	3808.93	3808.86	0.0676	107	142	1	R	NIGSGLNTLSDSSWRPGQVPRSSSMVLGSFGTDLMR	E
20	DCXR_RAT	L-xylulose reductase OS=Rattus norvegicus GN=Dcxr PE=1 SV=1	30	52	8.9	25931	4	18				1379.73	1378.72	1378.78	-0.0553	162	173	1	K	VMALELGPHKIR	V	Oxidation (M)	0.010000000000.0
20	DCXR_RAT	L-xylulose reductase OS=Rattus norvegicus GN=Dcxr PE=1 SV=1	30	52	8.9	25931	4	20				1394.7	1393.69	1393.67	0.0283	142	153	0	R	ALTNHTVYCSTK	G
20	DCXR_RAT	L-xylulose reductase OS=Rattus norvegicus GN=Dcxr PE=1 SV=1	30	52	8.9	25931	4	28				1727.92	1726.92	1726.81	0.1083	227	244	0	R	SSMTTGSALPVDGGFLAT	-	Oxidation (M)	0.001000000000000000.0
20	DCXR_RAT	L-xylulose reductase OS=Rattus norvegicus GN=Dcxr PE=1 SV=1	30	52	8.9	25931	4	30				1740.87	1739.86	1739.99	-0.1286	22	39	0	R	STVLALQAAGAQVVAVSR	T
