# Supplementary material for: The proteome of Hypobaric Induced Hypoxic Lung: Insights from Temporal Proteomic Profiling for Biomarker Discovery
Source: Sci Rep. 2015 May 29;5:10681. doi: 10.1038/srep10681 (PMC4448130; doi:10.1038/srep10681)
Supplement: Supplementary Dataset 13 [file srep10681-s13.xls]

## Sheet: SPOT 13
Header	--------------------------------------------------------
Search title
Timestamp	2015-01-15T04:52:22Z
User	yasmin
Email	yasminchem@gmail.com
Report URI	http://www.matrixscience.com/cgi/master_results.pl?file=../data/20150115/FTgpIzEwL.dat
Peak list data path
Peak list format	Mascot generic
Search type	PMF
Mascot version	2.5.1
Database	SwissProt
Fasta file	SwissProt_2015_01.fasta
Total sequences	547357
Total residues	194874700
Sequences after taxonomy filter	7930
Number of queries	40
Decoy	--------------------------------------------------------
Number of matches above identity threshold in search of real database	1
Number of matches above identity threshold in search of decoy database	0
Highest score in search of real database	139
Highest score in search of decoy database	36
Fixed modifications	--------------------------------------------------------
Identifier	Name	Delta	Neutral loss
1	Carbamidomethyl (C)	57.0215
Variable modifications	--------------------------------------------------------
Identifier	Name	Delta	Neutral loss(es)
1	Oxidation (M)	15.9949	0	63.9983
Search Parameters	--------------------------------------------------------
Taxonomy filter	. . . . . . . . . . . . . . . . Rattus
Enzyme	Trypsin
Maximum Missed Cleavages	1
Fixed modifications	Carbamidomethyl (C)
Variable modifications	Oxidation (M)
Peptide Mass Tolerance	100
Peptide Mass Tolerance Units	ppm
Peptide Charge State	1+
Mass values	Monoisotopic
Decoy database also searched	1
USER00	PEP_INT(842.561189:76472.579601,850.600687:14561.445399,868.616581:15674.644149,877.546566:22070.320115,882.635848:70039.216019,931.645340:37434.952040,997.578068:149675.350172,1011.708979:19553.399389,1051.793433:56133.706185,1067.731312:10302.744346,1153.609559:13987.191125,1165.827447:49627.918661,1172.608667:95265.644951,1190.754430:33950.690572,1191.651384:16957.267399,1236.582987:76408.3933…
Format parameters	--------------------------------------------------------
Significance threshold	0.05
Max. number of hits	20
Include same-set proteins	0
Include sub-set proteins	0
Show duplicate peptides	1
Protein hits	--------------------------------------------------------
prot_hit_num	prot_acc	prot_desc	prot_score	prot_thresh	prot_expect	prot_mass	prot_matches	pep_query	pep_rank	pep_isbold	pep_isunique	pep_exp_mz	pep_exp_mr	pep_calc_mr	pep_delta	pep_start	pep_end	pep_miss	pep_res_before	pep_seq	pep_res_after	pep_var_mod	pep_var_mod_pos	pep_summed_mod_pos	pep_local_mod_pos
1	PDIA3_RAT	Protein disulfide-isomerase A3 OS=Rattus norvegicus GN=Pdia3 PE=1 SV=2	139	52	1e-10	57044	15	4				877.547	876.539	876.482	0.0576	297	304	0	K	LNFAVASR	K
1	PDIA3_RAT	Protein disulfide-isomerase A3 OS=Rattus norvegicus GN=Pdia3 PE=1 SV=2	139	52	1e-10	57044	15	7				997.578	996.571	996.503	0.0679	153	161	0	K	DASVVGFFR	D
1	PDIA3_RAT	Protein disulfide-isomerase A3 OS=Rattus norvegicus GN=Pdia3 PE=1 SV=2	139	52	1e-10	57044	15	13				1172.61	1171.6	1171.53	0.0682	336	344	0	K	FVMQEEFSR	D
1	PDIA3_RAT	Protein disulfide-isomerase A3 OS=Rattus norvegicus GN=Pdia3 PE=1 SV=2	139	52	1e-10	57044	15	15				1191.65	1190.64	1190.59	0.051	63	73	0	R	LAPEYEAAATR	L
1	PDIA3_RAT	Protein disulfide-isomerase A3 OS=Rattus norvegicus GN=Pdia3 PE=1 SV=2	139	52	1e-10	57044	15	16				1236.58	1235.58	1235.51	0.0703	108	119	0	R	DGEEAGAYDGPR	T
1	PDIA3_RAT	Protein disulfide-isomerase A3 OS=Rattus norvegicus GN=Pdia3 PE=1 SV=2	139	52	1e-10	57044	15	17				1244.75	1243.74	1243.66	0.0824	184	194	0	R	FAHTNVESLVK	E
1	PDIA3_RAT	Protein disulfide-isomerase A3 OS=Rattus norvegicus GN=Pdia3 PE=1 SV=2	139	52	1e-10	57044	15	22				1341.76	1340.75	1340.68	0.0757	449	460	0	K	GFPTIYFSPANK	K
1	PDIA3_RAT	Protein disulfide-isomerase A3 OS=Rattus norvegicus GN=Pdia3 PE=1 SV=2	139	52	1e-10	57044	15	24				1373.75	1372.74	1372.67	0.072	352	362	0	R	FLQEYFDGNLK	R
1	PDIA3_RAT	Protein disulfide-isomerase A3 OS=Rattus norvegicus GN=Pdia3 PE=1 SV=2	139	52	1e-10	57044	15	26				1394.73	1393.73	1393.65	0.0746	162	173	0	R	DLFSDGHSEFLK	A
1	PDIA3_RAT	Protein disulfide-isomerase A3 OS=Rattus norvegicus GN=Pdia3 PE=1 SV=2	139	52	1e-10	57044	15	27				1397.77	1396.77	1396.7	0.0683	472	482	0	R	ELNDFISYLQR	E
1	PDIA3_RAT	Protein disulfide-isomerase A3 OS=Rattus norvegicus GN=Pdia3 PE=1 SV=2	139	52	1e-10	57044	15	31				1607.84	1606.83	1606.74	0.0881	259	271	0	K	DLLTAYYDVDYEK	N
1	PDIA3_RAT	Protein disulfide-isomerase A3 OS=Rattus norvegicus GN=Pdia3 PE=1 SV=2	139	52	1e-10	57044	15	32				1636.84	1635.83	1635.74	0.0877	434	448	0	K	MDATANDVPSPYEVK	G
1	PDIA3_RAT	Protein disulfide-isomerase A3 OS=Rattus norvegicus GN=Pdia3 PE=1 SV=2	139	52	1e-10	57044	15	36				2166.09	2165.08	2164.99	0.0899	235	252	0	K	FIQESIFGLCPHMTEDNK	D
1	PDIA3_RAT	Protein disulfide-isomerase A3 OS=Rattus norvegicus GN=Pdia3 PE=1 SV=2	139	52	1e-10	57044	15	39				2302.23	2301.22	2301.14	0.0814	195	214	0	K	EYDDNGEGITIFRPLHLANK	F
1	PDIA3_RAT	Protein disulfide-isomerase A3 OS=Rattus norvegicus GN=Pdia3 PE=1 SV=2	139	52	1e-10	57044	15	40				2605.46	2604.45	2604.31	0.1474	306	329	0	K	TFSHELSDFGLESTTGEIPVVAIR	T
2	AKT3_RAT	RAC-gamma serine/threonine-protein kinase OS=Rattus norvegicus GN=Akt3 PE=2 SV=2	37	52	1.5	56217	7	23				1363.74	1362.73	1362.75	-0.0176	354	364	0	K	LFELILMEDIK	F
2	AKT3_RAT	RAC-gamma serine/threonine-protein kinase OS=Rattus norvegicus GN=Akt3 PE=2 SV=2	37	52	1.5	56217	7	25				1379.75	1378.74	1378.74	-0.0014	354	364	0	K	LFELILMEDIK	F	Oxidation (M)	0.00000010000.0
2	AKT3_RAT	RAC-gamma serine/threonine-protein kinase OS=Rattus norvegicus GN=Akt3 PE=2 SV=2	37	52	1.5	56217	7	27				1397.77	1396.77	1396.83	-0.0619	375	387	1	K	SLLSGLLIKDPNK	R
2	AKT3_RAT	RAC-gamma serine/threonine-protein kinase OS=Rattus norvegicus GN=Akt3 PE=2 SV=2	37	52	1.5	56217	7	30				1557.84	1556.83	1556.79	0.0402	144	156	1	K	TMNDFDYLKLLGK	G
2	AKT3_RAT	RAC-gamma serine/threonine-protein kinase OS=Rattus norvegicus GN=Akt3 PE=2 SV=2	37	52	1.5	56217	7	32				1636.84	1635.83	1635.79	0.0421	465	478	0	R	RPHFPQFSYSASGR	E
2	AKT3_RAT	RAC-gamma serine/threonine-protein kinase OS=Rattus norvegicus GN=Akt3 PE=2 SV=2	37	52	1.5	56217	7	37				2174.14	2173.13	2173.11	0.023	40	58	0	K	EKPQDVDLPYPLNNFSVAK	C
2	AKT3_RAT	RAC-gamma serine/threonine-protein kinase OS=Rattus norvegicus GN=Akt3 PE=2 SV=2	37	52	1.5	56217	7	40				2605.46	2604.45	2604.23	0.2292	219	239	1	K	DRLCFVMEYVNGGELFFHLSR	E	Oxidation (M)	0.000000100000000000000.0
3	SH24A_RAT	SH2 domain-containing protein 4A OS=Rattus norvegicus GN=Sh2d4a PE=2 SV=1	32	52	5.2	48720	5	13				1172.61	1171.6	1171.67	-0.0659	273	283	1	K	SLGNQGVIRTK	T
3	SH24A_RAT	SH2 domain-containing protein 4A OS=Rattus norvegicus GN=Sh2d4a PE=2 SV=1	32	52	5.2	48720	5	16				1236.58	1235.58	1235.65	-0.0753	115	125	0	K	AQSLQFTNSLK	V
3	SH24A_RAT	SH2 domain-containing protein 4A OS=Rattus norvegicus GN=Sh2d4a PE=2 SV=1	32	52	5.2	48720	5	25				1379.75	1378.74	1378.7	0.037	294	303	1	R	WFKEEQLPFR	A
3	SH24A_RAT	SH2 domain-containing protein 4A OS=Rattus norvegicus GN=Sh2d4a PE=2 SV=1	32	52	5.2	48720	5	32				1636.84	1635.83	1635.86	-0.0253	238	253	0	R	SGDGLQNPLTGPQKPK	R
3	SH24A_RAT	SH2 domain-containing protein 4A OS=Rattus norvegicus GN=Sh2d4a PE=2 SV=1	32	52	5.2	48720	5	35				1941.02	1940.01	1940.05	-0.0418	309	325	1	K	NSDTIAPWFHGILTLKK	A
4	SIA4C_RAT	CMP-N-acetylneuraminate-beta-galactosamide-alpha-2,3-sialyltransferase 4 OS=Rattus norvegicus GN=St3gal4 PE=2 SV=1	32	52	5.2	38247	5	7				997.578	996.571	996.492	0.0784	120	128	0	R	CVVVGNGHR	L
4	SIA4C_RAT	CMP-N-acetylneuraminate-beta-galactosamide-alpha-2,3-sialyltransferase 4 OS=Rattus norvegicus GN=St3gal4 PE=2 SV=1	32	52	5.2	38247	5	11				1153.61	1152.6	1152.59	0.0088	119	128	1	R	RCVVVGNGHR	L
4	SIA4C_RAT	CMP-N-acetylneuraminate-beta-galactosamide-alpha-2,3-sialyltransferase 4 OS=Rattus norvegicus GN=St3gal4 PE=2 SV=1	32	52	5.2	38247	5	17				1244.75	1243.74	1243.64	0.0964	54	64	1	R	QASKIFGNHSR	E
4	SIA4C_RAT	CMP-N-acetylneuraminate-beta-galactosamide-alpha-2,3-sialyltransferase 4 OS=Rattus norvegicus GN=St3gal4 PE=2 SV=1	32	52	5.2	38247	5	32				1636.84	1635.83	1635.73	0.1016	44	57	1	K	EPCFQGEAERQASK	I
4	SIA4C_RAT	CMP-N-acetylneuraminate-beta-galactosamide-alpha-2,3-sialyltransferase 4 OS=Rattus norvegicus GN=St3gal4 PE=2 SV=1	32	52	5.2	38247	5	36				2166.09	2165.08	2165.1	-0.0218	100	118	0	R	VLAITSYSIPESIQSLECR	R
5	ERC2_RAT	ERC protein 2 OS=Rattus norvegicus GN=Erc2 PE=1 SV=1	29	52	9.1	110721	8	1				842.561	841.554	841.538	0.0154	541	547	1	K	INVLQKK	I
5	ERC2_RAT	ERC protein 2 OS=Rattus norvegicus GN=Erc2 PE=1 SV=1	29	52	9.1	110721	8	7				997.578	996.571	996.524	0.0468	364	372	0	R	SQLQPEPAK	T
5	ERC2_RAT	ERC protein 2 OS=Rattus norvegicus GN=Erc2 PE=1 SV=1	29	52	9.1	110721	8	11				1153.61	1152.6	1152.63	-0.0228	363	372	1	R	RSQLQPEPAK	T
5	ERC2_RAT	ERC protein 2 OS=Rattus norvegicus GN=Erc2 PE=1 SV=1	29	52	9.1	110721	8	13				1172.61	1171.6	1171.64	-0.0434	856	866	0	K	QEALLAAISEK	D
5	ERC2_RAT	ERC protein 2 OS=Rattus norvegicus GN=Erc2 PE=1 SV=1	29	52	9.1	110721	8	16				1236.58	1235.58	1235.6	-0.0211	697	706	1	R	MNPEFADRLK	Q	Oxidation (M)	0.1000000000.0
5	ERC2_RAT	ERC protein 2 OS=Rattus norvegicus GN=Erc2 PE=1 SV=1	29	52	9.1	110721	8	35				1941.02	1940.01	1939.97	0.0389	175	191	1	K	LGSSMNSIKTFWSPELK	K	Oxidation (M)	0.00001000000000000.0
5	ERC2_RAT	ERC protein 2 OS=Rattus norvegicus GN=Erc2 PE=1 SV=1	29	52	9.1	110721	8	39				2302.23	2301.22	2301.21	0.0066	847	866	1	K	QLEEILEMKQEALLAAISEK	D	Oxidation (M)	0.00000001000000000000.0
5	ERC2_RAT	ERC protein 2 OS=Rattus norvegicus GN=Erc2 PE=1 SV=1	29	52	9.1	110721	8	40				2605.46	2604.45	2604.22	0.2346	790	811	0	R	EFSMVDNSQHLQIEELMNALEK	T
6	T2R38_RAT	Taste receptor type 2 member 38 OS=Rattus norvegicus GN=T2r38 PE=2 SV=1	28	52	11	37892	4	32				1636.84	1635.83	1635.95	-0.1174	305	317	1	K	KVIVTILFWFQSR	Q
6	T2R38_RAT	Taste receptor type 2 member 38 OS=Rattus norvegicus GN=T2r38 PE=2 SV=1	28	52	11	37892	4	34				1666.07	1665.06	1664.91	0.1564	1	15	0	-	MLTLTPVLTVSYEAK	I
6	T2R38_RAT	Taste receptor type 2 member 38 OS=Rattus norvegicus GN=T2r38 PE=2 SV=1	28	52	11	37892	4	35				1941.02	1940.01	1940.02	-0.0067	124	139	1	R	FSHTFPLHLASWVSRR	F
6	T2R38_RAT	Taste receptor type 2 member 38 OS=Rattus norvegicus GN=T2r38 PE=2 SV=1	28	52	11	37892	4	40				2605.46	2604.45	2604.23	0.2233	166	187	0	R	SHTVVTSMLHMNNTEFNLQIEK	L	2 Oxidation (M)	0.0000000100100000000000.0
7	TM40L_RAT	Mitochondrial import receptor subunit TOM40B OS=Rattus norvegicus GN=Tomm40l PE=1 SV=1	27	52	14	34198	4	16				1236.58	1235.58	1235.59	-0.0099	39	49	0	K	DVFPAQMEGVK	L	Oxidation (M)	0.00000010000.0
7	TM40L_RAT	Mitochondrial import receptor subunit TOM40B OS=Rattus norvegicus GN=Tomm40l PE=1 SV=1	27	52	14	34198	4	26				1394.73	1393.73	1393.66	0.0699	297	308	1	R	NRFHCGFSITVG	-
7	TM40L_RAT	Mitochondrial import receptor subunit TOM40B OS=Rattus norvegicus GN=Tomm40l PE=1 SV=1	27	52	14	34198	4	27				1397.77	1396.77	1396.75	0.0173	2	15	0	M	GNTLGLAPMGTLPR	W
7	TM40L_RAT	Mitochondrial import receptor subunit TOM40B OS=Rattus norvegicus GN=Tomm40l PE=1 SV=1	27	52	14	34198	4	29				1528.8	1527.79	1527.79	-0.0022	1	15	0	-	MGNTLGLAPMGTLPR	W
8	UTP15_RAT	U3 small nucleolar RNA-associated protein 15 homolog OS=Rattus norvegicus GN=Utp15 PE=2 SV=1	27	52	17	59877	5	22				1341.76	1340.75	1340.67	0.0797	68	78	1	R	YSQEPVKTFSR	F
8	UTP15_RAT	U3 small nucleolar RNA-associated protein 15 homolog OS=Rattus norvegicus GN=Utp15 PE=2 SV=1	27	52	17	59877	5	24				1373.75	1372.74	1372.82	-0.0808	417	427	1	K	EITRVLNFLIR	N
8	UTP15_RAT	U3 small nucleolar RNA-associated protein 15 homolog OS=Rattus norvegicus GN=Utp15 PE=2 SV=1	27	52	17	59877	5	25				1379.75	1378.74	1378.63	0.1063	79	89	1	R	FKDTAYCATFR	Q
8	UTP15_RAT	U3 small nucleolar RNA-associated protein 15 homolog OS=Rattus norvegicus GN=Utp15 PE=2 SV=1	27	52	17	59877	5	27				1397.77	1396.77	1396.78	-0.0117	347	358	1	K	QRDDIVVTRPAK	K
8	UTP15_RAT	U3 small nucleolar RNA-associated protein 15 homolog OS=Rattus norvegicus GN=Utp15 PE=2 SV=1	27	52	17	59877	5	32				1636.84	1635.83	1635.83	0.007	156	168	1	K	EILTFKEHSDYVR	C
9	RUSD4_RAT	RNA pseudouridylate synthase domain-containing protein 4 OS=Rattus norvegicus GN=Rpusd4 PE=2 SV=1	26	52	18	42853	7	4				877.547	876.539	876.518	0.0212	86	93	0	R	VHPNVLAK	E
9	RUSD4_RAT	RNA pseudouridylate synthase domain-containing protein 4 OS=Rattus norvegicus GN=Rpusd4 PE=2 SV=1	26	52	18	42853	7	10				1067.73	1066.72	1066.65	0.0742	326	335	0	R	QLILPALGSR	T
9	RUSD4_RAT	RNA pseudouridylate synthase domain-containing protein 4 OS=Rattus norvegicus GN=Rpusd4 PE=2 SV=1	26	52	18	42853	7	15				1191.65	1190.64	1190.59	0.0537	368	377	1	R	SHEARHVEAR	-
9	RUSD4_RAT	RNA pseudouridylate synthase domain-containing protein 4 OS=Rattus norvegicus GN=Rpusd4 PE=2 SV=1	26	52	18	42853	7	23				1363.74	1362.73	1362.69	0.0439	155	166	0	K	ETTGVMVLAWEK	D
9	RUSD4_RAT	RNA pseudouridylate synthase domain-containing protein 4 OS=Rattus norvegicus GN=Rpusd4 PE=2 SV=1	26	52	18	42853	7	24				1373.75	1372.74	1372.66	0.0825	167	177	0	K	DMAHQVQELFR	T
9	RUSD4_RAT	RNA pseudouridylate synthase domain-containing protein 4 OS=Rattus norvegicus GN=Rpusd4 PE=2 SV=1	26	52	18	42853	7	25				1379.75	1378.74	1378.68	0.0601	155	166	0	K	ETTGVMVLAWEK	D	Oxidation (M)	0.000001000000.0
9	RUSD4_RAT	RNA pseudouridylate synthase domain-containing protein 4 OS=Rattus norvegicus GN=Rpusd4 PE=2 SV=1	26	52	18	42853	7	36				2166.09	2165.08	2165.09	-0.0092	208	225	1	K	EVAGQQQHHKMTLRPSYR	M
10	GRP78_RAT	78 kDa glucose-regulated protein OS=Rattus norvegicus GN=Hspa5 PE=1 SV=1	26	52	20	72473	6	7				997.578	996.571	996.51	0.0607	298	306	0	R	ALSSQHQAR	I
10	GRP78_RAT	78 kDa glucose-regulated protein OS=Rattus norvegicus GN=Hspa5 PE=1 SV=1	26	52	20	72473	6	11				1153.61	1152.6	1152.61	-0.0089	297	306	1	K	RALSSQHQAR	I
10	GRP78_RAT	78 kDa glucose-regulated protein OS=Rattus norvegicus GN=Hspa5 PE=1 SV=1	26	52	20	72473	6	15				1191.65	1190.64	1190.63	0.0146	465	474	0	K	VYEGERPLTK	D
10	GRP78_RAT	78 kDa glucose-regulated protein OS=Rattus norvegicus GN=Hspa5 PE=1 SV=1	26	52	20	72473	6	27				1397.77	1396.77	1396.78	-0.0143	622	633	0	K	ELEEIVQPIISK	L
10	GRP78_RAT	78 kDa glucose-regulated protein OS=Rattus norvegicus GN=Hspa5 PE=1 SV=1	26	52	20	72473	6	29				1528.8	1527.79	1527.74	0.0488	325	336	1	R	AKFEELNMDLFR	S	Oxidation (M)	0.000000010000.0
10	GRP78_RAT	78 kDa glucose-regulated protein OS=Rattus norvegicus GN=Hspa5 PE=1 SV=1	26	52	20	72473	6	37				2174.14	2173.13	2173.03	0.0958	602	619	1	K	IEWLESHQDADIEDFKAK	K
11	ACLY_RAT	ATP-citrate synthase OS=Rattus norvegicus GN=Acly PE=1 SV=1	25	52	23	121471	7	4				877.547	876.539	876.518	0.0212	1078	1084	1	R	LKQGLYR	H
11	ACLY_RAT	ATP-citrate synthase OS=Rattus norvegicus GN=Acly PE=1 SV=1	25	52	23	121471	7	8				1011.71	1010.7	1010.62	0.0781	266	274	1	K	LTLLNPKGR	I
11	ACLY_RAT	ATP-citrate synthase OS=Rattus norvegicus GN=Acly PE=1 SV=1	25	52	23	121471	7	15				1191.65	1190.64	1190.67	-0.0252	322	331	1	K	TILSLMTREK	H
11	ACLY_RAT	ATP-citrate synthase OS=Rattus norvegicus GN=Acly PE=1 SV=1	25	52	23	121471	7	22				1341.76	1340.75	1340.8	-0.0506	260	272	1	K	SGASLKLTLLNPK	G
11	ACLY_RAT	ATP-citrate synthase OS=Rattus norvegicus GN=Acly PE=1 SV=1	25	52	23	121471	7	30				1557.84	1556.83	1556.7	0.1348	835	847	0	R	KPASFMTSICDER	G	Oxidation (M)	0.0000010000000.0
11	ACLY_RAT	ATP-citrate synthase OS=Rattus norvegicus GN=Acly PE=1 SV=1	25	52	23	121471	7	33				1653.83	1652.82	1652.83	-0.0145	711	725	0	K	MIVVLGEIGGTEEYK	I	Oxidation (M)	0.100000000000000.0
11	ACLY_RAT	ATP-citrate synthase OS=Rattus norvegicus GN=Acly PE=1 SV=1	25	52	23	121471	7	36				2166.09	2165.08	2165.06	0.018	1045	1064	0	R	EEADEYVDIGALNGVFVLGR	S
12	DPP6_RAT	Dipeptidyl aminopeptidase-like protein 6 OS=Rattus norvegicus GN=Dpp6 PE=1 SV=1	25	52	24	97925	6	4				877.547	876.539	876.518	0.0211	698	705	1	K	TRVAVFGK	D
12	DPP6_RAT	Dipeptidyl aminopeptidase-like protein 6 OS=Rattus norvegicus GN=Dpp6 PE=1 SV=1	25	52	24	97925	6	15				1191.65	1190.64	1190.63	0.0146	183	192	1	R	AIRYEISPDK	E
12	DPP6_RAT	Dipeptidyl aminopeptidase-like protein 6 OS=Rattus norvegicus GN=Dpp6 PE=1 SV=1	25	52	24	97925	6	26				1394.73	1393.73	1393.76	-0.0359	440	451	1	K	FFFVRAIPQGGR	G
12	DPP6_RAT	Dipeptidyl aminopeptidase-like protein 6 OS=Rattus norvegicus GN=Dpp6 PE=1 SV=1	25	52	24	97925	6	29				1528.8	1527.79	1527.82	-0.0278	658	671	1	R	GSGFQGTKLLHEVR	R
12	DPP6_RAT	Dipeptidyl aminopeptidase-like protein 6 OS=Rattus norvegicus GN=Dpp6 PE=1 SV=1	25	52	24	97925	6	31				1607.84	1606.83	1606.78	0.051	566	578	1	R	RMFDLEANEQVQK	A
12	DPP6_RAT	Dipeptidyl aminopeptidase-like protein 6 OS=Rattus norvegicus GN=Dpp6 PE=1 SV=1	25	52	24	97925	6	40				2605.46	2604.45	2604.37	0.0886	766	788	1	K	LAHRVSALEDQQFLIIHATADEK	I
13	KLH25_RAT	Kelch-like protein 25 OS=Rattus norvegicus GN=Klhl25 PE=2 SV=1	25	52	27	66881	5	1				842.561	841.554	841.484	0.0696	371	378	0	K	AAPMLIAR	F
13	KLH25_RAT	Kelch-like protein 25 OS=Rattus norvegicus GN=Klhl25 PE=2 SV=1	25	52	27	66881	5	24				1373.75	1372.74	1372.62	0.1149	70	80	0	R	YFEAMFSHGLR	E	Oxidation (M)	0.00001000000.0
13	KLH25_RAT	Kelch-like protein 25 OS=Rattus norvegicus GN=Klhl25 PE=2 SV=1	25	52	27	66881	5	26				1394.73	1393.73	1393.67	0.06	13	25	0	R	SSTGSMNISVFHK	A
13	KLH25_RAT	Kelch-like protein 25 OS=Rattus norvegicus GN=Klhl25 PE=2 SV=1	25	52	27	66881	5	33				1653.83	1652.82	1652.79	0.0246	11	25	1	K	SRSSTGSMNISVFHK	A	Oxidation (M)	0.000000010000000.0
13	KLH25_RAT	Kelch-like protein 25 OS=Rattus norvegicus GN=Klhl25 PE=2 SV=1	25	52	27	66881	5	37				2174.14	2173.13	2173.04	0.0837	164	180	1	R	LYEFSCRMSLVHFETVR	Q
14	PLVAP_RAT	Plasmalemma vesicle-associated protein OS=Rattus norvegicus GN=Plvap PE=1 SV=1	24	52	32	50572	5	15				1191.65	1190.64	1190.66	-0.0139	164	173	1	K	VKTLEMEVVK	E	Oxidation (M)	0.0000010000.0
14	PLVAP_RAT	Plasmalemma vesicle-associated protein OS=Rattus norvegicus GN=Plvap PE=1 SV=1	24	52	32	50572	5	17				1244.75	1243.74	1243.62	0.1229	356	365	1	R	DDLERQLEAR	K
14	PLVAP_RAT	Plasmalemma vesicle-associated protein OS=Rattus norvegicus GN=Plvap PE=1 SV=1	24	52	32	50572	5	24				1373.75	1372.74	1372.66	0.08	208	218	0	K	QDQQVTEEQLR	K
14	PLVAP_RAT	Plasmalemma vesicle-associated protein OS=Rattus norvegicus GN=Plvap PE=1 SV=1	24	52	32	50572	5	30				1557.84	1556.83	1556.82	0.0078	219	231	1	R	KVQSLCLPLDQEK	F
14	PLVAP_RAT	Plasmalemma vesicle-associated protein OS=Rattus norvegicus GN=Plvap PE=1 SV=1	24	52	32	50572	5	39				2302.23	2301.22	2301.27	-0.0523	86	105	1	K	QLNISTLVKDTVMQQLLTTR	R
15	RSMN_RAT	Small nuclear ribonucleoprotein-associated protein N OS=Rattus norvegicus GN=Snrpn PE=2 SV=1	24	52	35	24769	4	4				877.547	876.539	876.482	0.0575	173	181	0	R	GTPPPPVGR	A
15	RSMN_RAT	Small nuclear ribonucleoprotein-associated protein N OS=Rattus norvegicus GN=Snrpn PE=2 SV=1	24	52	35	24769	4	5				882.636	881.629	881.606	0.0224	66	73	0	R	VLGLVLLR	G
15	RSMN_RAT	Small nuclear ribonucleoprotein-associated protein N OS=Rattus norvegicus GN=Snrpn PE=2 SV=1	24	52	35	24769	4	26				1394.73	1393.73	1393.66	0.0666	9	18	1	K	MLQHIDYRMR	C	2 Oxidation (M)	0.1000000010.0
15	RSMN_RAT	Small nuclear ribonucleoprotein-associated protein N OS=Rattus norvegicus GN=Snrpn PE=2 SV=1	24	52	35	24769	4	35				1941.02	1940.01	1940.01	-0.0023	210	228	0	R	GTPIGMPPPGMRPPPPGIR	G	Oxidation (M)	0.0000010000000000000.0
16	RS6_RAT	40S ribosomal protein S6 OS=Rattus norvegicus GN=Rps6 PE=1 SV=1	23	52	38	28834	4	14				1190.75	1189.75	1189.73	0.0176	179	188	1	R	LVTPRVLQHK	R
16	RS6_RAT	40S ribosomal protein S6 OS=Rattus norvegicus GN=Rps6 PE=1 SV=1	23	52	38	28834	4	17				1244.75	1243.74	1243.74	-0.0015	155	164	1	R	QYVVRKPLNK	E
16	RS6_RAT	40S ribosomal protein S6 OS=Rattus norvegicus GN=Rps6 PE=1 SV=1	23	52	38	28834	4	26				1394.73	1393.73	1393.67	0.06	52	64	1	R	ISGGNDKQGFPMK	Q	Oxidation (M)	0.0000000000010.0
16	RS6_RAT	40S ribosomal protein S6 OS=Rattus norvegicus GN=Rps6 PE=1 SV=1	23	52	38	28834	4	32				1636.84	1635.83	1635.74	0.0877	32	46	0	R	MATEVAADALGEEWK	G	Oxidation (M)	0.100000000000000.0
17	MP2K2_RAT	Dual specificity mitogen-activated protein kinase kinase 2 OS=Rattus norvegicus GN=Map2k2 PE=2 SV=1	23	52	38	44539	4	7				997.578	996.571	996.528	0.0428	265	273	0	R	YPIPPPDAK	E
17	MP2K2_RAT	Dual specificity mitogen-activated protein kinase kinase 2 OS=Rattus norvegicus GN=Map2k2 PE=2 SV=1	23	52	38	44539	4	11				1153.61	1152.6	1152.62	-0.0163	91	100	0	R	HRPSGLIMAR	K	Oxidation (M)	0.0000000100.0
17	MP2K2_RAT	Dual specificity mitogen-activated protein kinase kinase 2 OS=Rattus norvegicus GN=Map2k2 PE=2 SV=1	23	52	38	44539	4	22				1341.76	1340.75	1340.74	0.0109	194	205	0	R	DVKPSNILVNSR	G
17	MP2K2_RAT	Dual specificity mitogen-activated protein kinase kinase 2 OS=Rattus norvegicus GN=Map2k2 PE=2 SV=1	23	52	38	44539	4	29				1528.8	1527.79	1527.84	-0.0489	75	90	1	R	ISELGAGNGGVVTKAR	H
18	GPC5C_RAT	G-protein coupled receptor family C group 5 member C OS=Rattus norvegicus GN=Gprc5c PE=2 SV=2	22	52	47	48988	4	11				1153.61	1152.6	1152.51	0.0902	341	351	0	K	AFSMDEPASAK	R
18	GPC5C_RAT	G-protein coupled receptor family C group 5 member C OS=Rattus norvegicus GN=Gprc5c PE=2 SV=2	22	52	47	48988	4	24				1373.75	1372.74	1372.7	0.0396	380	392	0	K	GPSEGAYDVILPR	A
18	GPC5C_RAT	G-protein coupled receptor family C group 5 member C OS=Rattus norvegicus GN=Gprc5c PE=2 SV=2	22	52	47	48988	4	27				1397.77	1396.77	1396.63	0.1377	329	340	0	K	EQTGQSMFVENK	A
18	GPC5C_RAT	G-protein coupled receptor family C group 5 member C OS=Rattus norvegicus GN=Gprc5c PE=2 SV=2	22	52	47	48988	4	31				1607.84	1606.83	1606.77	0.055	393	408	0	R	ATANSQVMGSANSTLR	A
19	ENOB_RAT	Beta-enolase OS=Rattus norvegicus GN=Eno3 PE=1 SV=3	22	52	48	47326	4	4				877.547	876.539	876.543	-0.004	57	64	1	R	YLGKGVLK	A
19	ENOB_RAT	Beta-enolase OS=Rattus norvegicus GN=Eno3 PE=1 SV=3	22	52	48	47326	4	24				1373.75	1372.74	1372.73	0.0033	270	281	1	R	HISGEKLGELYK	S
19	ENOB_RAT	Beta-enolase OS=Rattus norvegicus GN=Eno3 PE=1 SV=3	22	52	48	47326	4	30				1557.84	1556.83	1556.75	0.0793	359	372	0	K	LAQSNGWGVMVSHR	S	Oxidation (M)	0.00000000010000.0
19	ENOB_RAT	Beta-enolase OS=Rattus norvegicus GN=Eno3 PE=1 SV=3	22	52	48	47326	4	33				1653.83	1652.82	1652.85	-0.027	180	193	1	K	EAMRIGAEVYHHLK	G
20	AASD1_RAT	Alanyl-tRNA editing protein Aarsd1 OS=Rattus norvegicus GN=Aarsd1 PE=2 SV=1	22	52	48	45464	4	14				1190.75	1189.75	1189.65	0.1016	127	136	1	K	TTSWELGKLR	C
20	AASD1_RAT	Alanyl-tRNA editing protein Aarsd1 OS=Rattus norvegicus GN=Aarsd1 PE=2 SV=1	22	52	48	45464	4	21				1338.89	1337.88	1337.81	0.0705	284	294	1	K	LLQKNNLNLLR	D
20	AASD1_RAT	Alanyl-tRNA editing protein Aarsd1 OS=Rattus norvegicus GN=Aarsd1 PE=2 SV=1	22	52	48	45464	4	29				1528.8	1527.79	1527.74	0.0463	172	184	0	R	ELSLDDPEVEQVR	G
20	AASD1_RAT	Alanyl-tRNA editing protein Aarsd1 OS=Rattus norvegicus GN=Aarsd1 PE=2 SV=1	22	52	48	45464	4	35				1941.02	1940.01	1940	0.0065	259	276	1	K	ALTSLLKCGAEDHVEAVK	K
