# Supplementary material for: The proteome of Hypobaric Induced Hypoxic Lung: Insights from Temporal Proteomic Profiling for Biomarker Discovery
Source: Sci Rep. 2015 May 29;5:10681. doi: 10.1038/srep10681 (PMC4448130; doi:10.1038/srep10681)
Supplement: Supplementary Dataset 15 [file srep10681-s14.xls]

## Sheet: SPOT 15
Header	--------------------------------------------------------
Search title
Timestamp	2015-01-15T04:55:05Z
User	yasmin
Email	yasminchem@gmail.com
Report URI	http://www.matrixscience.com/cgi/master_results.pl?file=../data/20150115/FTgpIzEaT.dat
Peak list data path
Peak list format	Mascot generic
Search type	PMF
Mascot version	2.5.1
Database	SwissProt
Fasta file	SwissProt_2015_01.fasta
Total sequences	547357
Total residues	194874700
Sequences after taxonomy filter	7930
Number of queries	33
Decoy	--------------------------------------------------------
Number of matches above identity threshold in search of real database	2
Number of matches above identity threshold in search of decoy database	0
Highest score in search of real database	130
Highest score in search of decoy database	47
Fixed modifications	--------------------------------------------------------
Identifier	Name	Delta	Neutral loss
1	Carbamidomethyl (C)	57.0215
Variable modifications	--------------------------------------------------------
Identifier	Name	Delta	Neutral loss(es)
1	Oxidation (M)	15.9949	0	63.9983
Search Parameters	--------------------------------------------------------
Taxonomy filter	. . . . . . . . . . . . . . . . Rattus
Enzyme	Trypsin
Maximum Missed Cleavages	1
Fixed modifications	Carbamidomethyl (C)
Variable modifications	Oxidation (M)
Peptide Mass Tolerance	100
Peptide Mass Tolerance Units	ppm
Peptide Charge State	1+
Mass values	Monoisotopic
Decoy database also searched	1
USER00	PEP_INT(842.583284:68165.029509,877.108425:15931.352324,882.660087:31765.279301,945.633890:53812.545475,976.539080:39219.807656,1011.738591:67913.906797,1051.819368:19884.205377,1132.614925:75852.680977,1165.845802:23955.874321,1190.791528:14439.932666,1198.800892:41109.681801,1320.679214:26478.254781,1338.919901:32613.262045,1499.757531:96666.651023,1515.820774:416939.817621,1517.814970:117764.2…
Format parameters	--------------------------------------------------------
Significance threshold	0.05
Max. number of hits	20
Include same-set proteins	0
Include sub-set proteins	0
Show duplicate peptides	1
Protein hits	--------------------------------------------------------
prot_hit_num	prot_acc	prot_desc	prot_score	prot_thresh	prot_expect	prot_mass	prot_matches	pep_query	pep_rank	pep_isbold	pep_isunique	pep_exp_mz	pep_exp_mr	pep_calc_mr	pep_delta	pep_start	pep_end	pep_miss	pep_res_before	pep_seq	pep_res_after	pep_var_mod	pep_var_mod_pos	pep_summed_mod_pos	pep_local_mod_pos
1	ACTB_RAT	Actin, cytoplasmic 1 OS=Rattus norvegicus GN=Actb PE=1 SV=1	130	52	7.9e-10	42052	10	5				976.539	975.532	975.441	0.0908	19	28	0	K	AGFAGDDAPR	A
1	ACTB_RAT	Actin, cytoplasmic 1 OS=Rattus norvegicus GN=Actb PE=1 SV=1	130	52	7.9e-10	42052	10	8				1132.61	1131.61	1131.52	0.088	197	206	0	R	GYSFTTTAER	E
1	ACTB_RAT	Actin, cytoplasmic 1 OS=Rattus norvegicus GN=Actb PE=1 SV=1	130	52	7.9e-10	42052	10	11				1198.8	1197.79	1197.7	0.0954	29	39	0	R	AVFPSIVGRPR	H
1	ACTB_RAT	Actin, cytoplasmic 1 OS=Rattus norvegicus GN=Actb PE=1 SV=1	130	52	7.9e-10	42052	10	15				1515.82	1514.81	1514.74	0.0716	85	95	0	K	IWHHTFYNELR	V
1	ACTB_RAT	Actin, cytoplasmic 1 OS=Rattus norvegicus GN=Actb PE=1 SV=1	130	52	7.9e-10	42052	10	19				1790.99	1789.98	1789.88	0.0947	239	254	0	K	SYELPDGQVITIGNER	F
1	ACTB_RAT	Actin, cytoplasmic 1 OS=Rattus norvegicus GN=Actb PE=1 SV=1	130	52	7.9e-10	42052	10	22				1954.19	1953.18	1953.06	0.1222	96	113	0	R	VAPEEHPVLLTEAPLNPK	A
1	ACTB_RAT	Actin, cytoplasmic 1 OS=Rattus norvegicus GN=Actb PE=1 SV=1	130	52	7.9e-10	42052	10	25				2215.19	2214.19	2214.06	0.1229	292	312	0	K	DLYANTVLSGGTTMYPGIADR	M
1	ACTB_RAT	Actin, cytoplasmic 1 OS=Rattus norvegicus GN=Actb PE=1 SV=1	130	52	7.9e-10	42052	10	31				2730.5	2729.49	2729.43	0.0673	336	359	1	R	KYSVWIGGSILASLSTFQQMWISK	Q
1	ACTB_RAT	Actin, cytoplasmic 1 OS=Rattus norvegicus GN=Actb PE=1 SV=1	130	52	7.9e-10	42052	10	32				2807.51	2806.51	2806.3	0.2019	214	238	1	K	EKLCYVALDFEQEMATAASSSSLEK	S
1	ACTB_RAT	Actin, cytoplasmic 1 OS=Rattus norvegicus GN=Actb PE=1 SV=1	130	52	7.9e-10	42052	10	33				3183.92	3182.91	3182.61	0.3069	148	177	0	R	TTGIVMDSGDGVTHTVPIYEGYALPHAILR	L
2	ACTC_RAT	Actin, alpha cardiac muscle 1 OS=Rattus norvegicus GN=Actc1 PE=2 SV=1	62	52	0.0046	42334	6	5				976.539	975.532	975.441	0.0908	21	30	0	K	AGFAGDDAPR	A
2	ACTC_RAT	Actin, alpha cardiac muscle 1 OS=Rattus norvegicus GN=Actc1 PE=2 SV=1	62	52	0.0046	42334	6	11				1198.8	1197.79	1197.7	0.0954	31	41	0	R	AVFPSIVGRPR	H
2	ACTC_RAT	Actin, alpha cardiac muscle 1 OS=Rattus norvegicus GN=Actc1 PE=2 SV=1	62	52	0.0046	42334	6	15				1515.82	1514.81	1514.74	0.0716	87	97	0	K	IWHHTFYNELR	V
2	ACTC_RAT	Actin, alpha cardiac muscle 1 OS=Rattus norvegicus GN=Actc1 PE=2 SV=1	62	52	0.0046	42334	6	19				1790.99	1789.98	1789.88	0.0947	241	256	0	K	SYELPDGQVITIGNER	F
2	ACTC_RAT	Actin, alpha cardiac muscle 1 OS=Rattus norvegicus GN=Actc1 PE=2 SV=1	62	52	0.0046	42334	6	23				1961.02	1960.01	1959.9	0.1112	71	86	0	K	YPIEHGIITNWDDMEK	I
2	ACTC_RAT	Actin, alpha cardiac muscle 1 OS=Rattus norvegicus GN=Actc1 PE=2 SV=1	62	52	0.0046	42334	6	31				2730.5	2729.49	2729.43	0.0673	338	361	1	R	KYSVWIGGSILASLSTFQQMWISK	Q
3	IFT80_RAT	Intraflagellar transport protein 80 homolog OS=Rattus norvegicus GN=Ift80 PE=2 SV=1	38	52	1.4	88409	5	5				976.539	975.532	975.55	-0.0183	479	486	1	K	IAFIDKNR	D
3	IFT80_RAT	Intraflagellar transport protein 80 homolog OS=Rattus norvegicus GN=Ift80 PE=2 SV=1	38	52	1.4	88409	5	16				1517.82	1516.81	1516.79	0.0192	322	334	0	R	NVLNDAVDLLEFR	D
3	IFT80_RAT	Intraflagellar transport protein 80 homolog OS=Rattus norvegicus GN=Ift80 PE=2 SV=1	38	52	1.4	88409	5	19				1790.99	1789.98	1789.86	0.1191	613	628	0	K	EQSLWACLAAMAVANR	D
3	IFT80_RAT	Intraflagellar transport protein 80 homolog OS=Rattus norvegicus GN=Ift80 PE=2 SV=1	38	52	1.4	88409	5	27				2323.37	2322.36	2322.19	0.1755	74	94	1	K	QTQAESFVLTSSDGKFHLISK	L
3	IFT80_RAT	Intraflagellar transport protein 80 homolog OS=Rattus norvegicus GN=Ift80 PE=2 SV=1	38	52	1.4	88409	5	32				2807.51	2806.51	2806.4	0.11	136	161	1	K	TGMLRSTLAQQGIPVYSVAWGPDSEK	V	Oxidation (M)	0.00100000000000000000000000.0
4	CL2DB_RAT	C-type lectin domain family 2 member D11 OS=Rattus norvegicus GN=Clec2d11 PE=2 SV=1	32	52	5.4	23978	4	14				1499.76	1498.75	1498.69	0.0563	118	129	0	R	FDTEEELNFLSR	Y
4	CL2DB_RAT	C-type lectin domain family 2 member D11 OS=Rattus norvegicus GN=Clec2d11 PE=2 SV=1	32	52	5.4	23978	4	18				1772.98	1771.97	1771.83	0.1411	193	207	1	K	LNSYSLQCKTPFSPM	-
4	CL2DB_RAT	C-type lectin domain family 2 member D11 OS=Rattus norvegicus GN=Clec2d11 PE=2 SV=1	32	52	5.4	23978	4	19				1790.99	1789.98	1789.85	0.1271	118	131	1	R	FDTEEELNFLSRYK	G
4	CL2DB_RAT	C-type lectin domain family 2 member D11 OS=Rattus norvegicus GN=Clec2d11 PE=2 SV=1	32	52	5.4	23978	4	31				2730.5	2729.49	2729.46	0.0354	42	66	0	K	LYCCYGVIMVLSVAVVALSVALSVK	M	Oxidation (M)	0.0000000010000000000000000.0
5	CLCN4_RAT	H(+)/Cl(-) exchange transporter 4 OS=Rattus norvegicus GN=Clcn4 PE=2 SV=1	30	52	7.9	84559	4	19				1790.99	1789.98	1789.92	0.0575	451	468	0	K	IPSGLFIPSMAVGAMAGR	M	Oxidation (M)	0.000000000100000000.0
5	CLCN4_RAT	H(+)/Cl(-) exchange transporter 4 OS=Rattus norvegicus GN=Clcn4 PE=2 SV=1	30	52	7.9	84559	4	23				1961.02	1960.01	1959.96	0.0564	575	590	1	K	DEFTHRTLATDVMRPR	R	Oxidation (M)	0.0000000000001000.0
5	CLCN4_RAT	H(+)/Cl(-) exchange transporter 4 OS=Rattus norvegicus GN=Clcn4 PE=2 SV=1	30	52	7.9	84559	4	25				2215.19	2214.19	2214.11	0.0747	556	574	0	K	EGIYEAHIHLNGYPFLDVK	D
5	CLCN4_RAT	H(+)/Cl(-) exchange transporter 4 OS=Rattus norvegicus GN=Clcn4 PE=2 SV=1	30	52	7.9	84559	4	33				3183.92	3182.91	3182.7	0.2095	518	547	0	R	MTVSLVVIMFELTGGLEYIVPLMAAAVTSK	W
6	ITPR2_RAT	Inositol 1,4,5-trisphosphate receptor type 2 OS=Rattus norvegicus GN=Itpr2 PE=1 SV=1	28	52	12	310055	9	8				1132.61	1131.61	1131.54	0.0669	171	181	0	R	SEGDNIVVGDK	V
6	ITPR2_RAT	Inositol 1,4,5-trisphosphate receptor type 2 OS=Rattus norvegicus GN=Itpr2 PE=1 SV=1	28	52	12	310055	9	14				1499.76	1498.75	1498.69	0.0594	2560	2571	1	K	TTCFICGLERDK	F
6	ITPR2_RAT	Inositol 1,4,5-trisphosphate receptor type 2 OS=Rattus norvegicus GN=Itpr2 PE=1 SV=1	28	52	12	310055	9	15				1515.82	1514.81	1514.78	0.0294	790	802	1	R	DPQESVVPVRYAR	L
6	ITPR2_RAT	Inositol 1,4,5-trisphosphate receptor type 2 OS=Rattus norvegicus GN=Itpr2 PE=1 SV=1	28	52	12	310055	9	16				1517.82	1516.81	1516.77	0.0331	1935	1946	1	R	ELQNFLRNQNNK	T
6	ITPR2_RAT	Inositol 1,4,5-trisphosphate receptor type 2 OS=Rattus norvegicus GN=Itpr2 PE=1 SV=1	28	52	12	310055	9	18				1772.98	1771.97	1771.84	0.1252	776	789	1	R	ASFCRLMLHMHVDR	D
6	ITPR2_RAT	Inositol 1,4,5-trisphosphate receptor type 2 OS=Rattus norvegicus GN=Itpr2 PE=1 SV=1	28	52	12	310055	9	23				1961.02	1960.01	1960.03	-0.0191	1548	1565	0	R	GIAIPVDLDSQVNTLFMK	N
6	ITPR2_RAT	Inositol 1,4,5-trisphosphate receptor type 2 OS=Rattus norvegicus GN=Itpr2 PE=1 SV=1	28	52	12	310055	9	24				1976.12	1975.11	1974.96	0.153	955	972	1	K	QASPGEQEDVTVMDTKLK	V
6	ITPR2_RAT	Inositol 1,4,5-trisphosphate receptor type 2 OS=Rattus norvegicus GN=Itpr2 PE=1 SV=1	28	52	12	310055	9	32				2807.51	2806.51	2806.4	0.1066	1397	1420	1	K	CNSLLPLDDIVRVVTHDDCIPEVK	I
6	ITPR2_RAT	Inositol 1,4,5-trisphosphate receptor type 2 OS=Rattus norvegicus GN=Itpr2 PE=1 SV=1	28	52	12	310055	9	33				3183.92	3182.91	3182.7	0.2117	1248	1275	1	R	GNPQNQVLLHKHLNLFLTPGLLEAETMR	H
7	ALKB3_RAT	Alpha-ketoglutarate-dependent dioxygenase alkB homolog 3 OS=Rattus norvegicus GN=Alkbh3 PE=2 SV=1	28	52	12	34275	3	5				976.539	975.532	975.452	0.0796	262	268	1	K	EYHSRER	R
7	ALKB3_RAT	Alpha-ketoglutarate-dependent dioxygenase alkB homolog 3 OS=Rattus norvegicus GN=Alkbh3 PE=2 SV=1	28	52	12	34275	3	25				2215.19	2214.19	2214.02	0.1692	165	182	0	R	IEENTGHTFNSLLCNFYR	D
7	ALKB3_RAT	Alpha-ketoglutarate-dependent dioxygenase alkB homolog 3 OS=Rattus norvegicus GN=Alkbh3 PE=2 SV=1	28	52	12	34275	3	27				2323.37	2322.36	2322.17	0.1893	90	108	1	R	VCLYPGFVDLKEADWILER	L
8	V1R95_RAT	Vomeronasal type-1 receptor 95 OS=Rattus norvegicus GN=Vom1r95 PE=2 SV=1	27	52	15	36335	3	4				945.634	944.627	944.56	0.067	86	92	0	K	LFIFLHR	F
8	V1R95_RAT	Vomeronasal type-1 receptor 95 OS=Rattus norvegicus GN=Vom1r95 PE=2 SV=1	27	52	15	36335	3	16				1517.82	1516.81	1516.74	0.0699	294	305	1	K	RLTSLMISMYDR	I	2 Oxidation (M)	0.000001001000.0
8	V1R95_RAT	Vomeronasal type-1 receptor 95 OS=Rattus norvegicus GN=Vom1r95 PE=2 SV=1	27	52	15	36335	3	31				2730.5	2729.49	2729.35	0.1399	192	214	1	R	NVFLIGLMGLSTCYMATLLCRHK	T	2 Oxidation (M)	0.00000001000000100000000.0
9	RNZ2_RAT	Zinc phosphodiesterase ELAC protein 2 OS=Rattus norvegicus GN=Elac2 PE=2 SV=1	26	52	22	93593	4	14				1499.76	1498.75	1498.81	-0.0576	418	429	1	R	GECLLKYHVRPK	R
9	RNZ2_RAT	Zinc phosphodiesterase ELAC protein 2 OS=Rattus norvegicus GN=Elac2 PE=2 SV=1	26	52	22	93593	4	22				1954.19	1953.18	1952.99	0.1876	477	494	0	R	SQYPEIVFLGTGSAIPMK	I	Oxidation (M)	0.000000000000000010.0
9	RNZ2_RAT	Zinc phosphodiesterase ELAC protein 2 OS=Rattus norvegicus GN=Elac2 PE=2 SV=1	26	52	22	93593	4	23				1961.02	1960.01	1959.95	0.0676	169	184	1	K	DETMTVYQVPIHSERR	C
9	RNZ2_RAT	Zinc phosphodiesterase ELAC protein 2 OS=Rattus norvegicus GN=Elac2 PE=2 SV=1	26	52	22	93593	4	25				2215.19	2214.19	2214.16	0.025	762	780	1	K	LIPPLKALFADDIEEMVER	R	Oxidation (M)	0.0000000000000001000.0
10	CBPQ_RAT	Carboxypeptidase Q OS=Rattus norvegicus GN=Cpq PE=1 SV=1	25	52	24	52066	3	23				1961.02	1960.01	1960.07	-0.0588	383	399	1	R	AIMKEVMSLLQPLNITK	V	2 Oxidation (M)	0.00100010000000000.0
10	CBPQ_RAT	Carboxypeptidase Q OS=Rattus norvegicus GN=Cpq PE=1 SV=1	25	52	24	52066	3	27				2323.37	2322.36	2322.21	0.1505	38	58	1	K	EEIANYEDVAKAIINLAVYGK	Y
10	CBPQ_RAT	Carboxypeptidase Q OS=Rattus norvegicus GN=Cpq PE=1 SV=1	25	52	24	52066	3	32				2807.51	2806.51	2806.35	0.1576	357	382	1	K	YSLVMEADSGTFLPTGLQFTGSDKAR	A	Oxidation (M)	0.00001000000000000000000000.0
11	FUT8_RAT	Alpha-(1,6)-fucosyltransferase OS=Rattus norvegicus GN=Fut8 PE=2 SV=1	24	52	29	66899	4	1				842.583	841.576	841.538	0.0375	46	52	1	K	ILAKLER	L
11	FUT8_RAT	Alpha-(1,6)-fucosyltransferase OS=Rattus norvegicus GN=Fut8 PE=2 SV=1	24	52	29	66899	4	5				976.539	975.532	975.539	-0.0071	195	202	0	R	ITYLQNPK	D
11	FUT8_RAT	Alpha-(1,6)-fucosyltransferase OS=Rattus norvegicus GN=Fut8 PE=2 SV=1	24	52	29	66899	4	8				1132.61	1131.61	1131.64	-0.0324	194	202	1	R	RITYLQNPK	D
11	FUT8_RAT	Alpha-(1,6)-fucosyltransferase OS=Rattus norvegicus GN=Fut8 PE=2 SV=1	24	52	29	66899	4	31				2730.5	2729.49	2729.23	0.2645	517	541	0	R	TDEEIPMEPGDIIGVAGNHWDGYSK	G
12	SC65_RAT	Synaptonemal complex protein SC65 (Fragment) OS=Rattus norvegicus GN=Leprel4 PE=2 SV=2	24	52	31	48212	3	15				1515.82	1514.81	1514.72	0.0947	303	314	0	K	DSVMQQNLVYYR	F
12	SC65_RAT	Synaptonemal complex protein SC65 (Fragment) OS=Rattus norvegicus GN=Leprel4 PE=2 SV=2	24	52	31	48212	3	23				1961.02	1960.01	1959.92	0.0919	268	282	0	K	FVATMYHYLQFAYYK	L	Oxidation (M)	0.000010000000000.0
12	SC65_RAT	Synaptonemal complex protein SC65 (Fragment) OS=Rattus norvegicus GN=Leprel4 PE=2 SV=2	24	52	31	48212	3	25				2215.19	2214.19	2214.02	0.1659	199	217	1	R	SSTEHMERALADYMTVFAR	C
13	ATAT_RAT	Alpha-tubulin N-acetyltransferase 1 OS=Rattus norvegicus GN=Atat1 PE=3 SV=1	24	52	34	47469	4	15				1515.82	1514.81	1514.87	-0.0546	15	27	0	R	ITVLDQHLRPPAR	R
13	ATAT_RAT	Alpha-tubulin N-acetyltransferase 1 OS=Rattus norvegicus GN=Atat1 PE=3 SV=1	24	52	34	47469	4	19				1790.99	1789.98	1789.82	0.1588	324	338	0	R	ETPWGLVAQSCHYSR	H
13	ATAT_RAT	Alpha-tubulin N-acetyltransferase 1 OS=Rattus norvegicus GN=Atat1 PE=3 SV=1	24	52	34	47469	4	20				1794.92	1793.91	1793.98	-0.0698	241	255	1	R	EFLKVAVEPPWPLNR	A
13	ATAT_RAT	Alpha-tubulin N-acetyltransferase 1 OS=Rattus norvegicus GN=Atat1 PE=3 SV=1	24	52	34	47469	4	21				1941.05	1940.04	1940.12	-0.0761	149	165	1	R	VEPHQLAIDRPSPKLLK	F
14	GPR85_RAT	Probable G-protein coupled receptor 85 OS=Rattus norvegicus GN=Gpr85 PE=2 SV=1	24	52	35	42765	4	5				976.539	975.532	975.564	-0.0323	271	278	0	R	LLVLDEFK	M
14	GPR85_RAT	Probable G-protein coupled receptor 85 OS=Rattus norvegicus GN=Gpr85 PE=2 SV=1	24	52	35	42765	4	8				1132.61	1131.61	1131.67	-0.0575	270	278	1	R	RLLVLDEFK	M
14	GPR85_RAT	Probable G-protein coupled receptor 85 OS=Rattus norvegicus GN=Gpr85 PE=2 SV=1	24	52	35	42765	4	12				1320.68	1319.67	1319.6	0.0717	349	358	0	R	CFSTTLLYCR	K
14	GPR85_RAT	Probable G-protein coupled receptor 85 OS=Rattus norvegicus GN=Gpr85 PE=2 SV=1	24	52	35	42765	4	15				1515.82	1514.81	1514.76	0.0543	70	82	0	R	SAICFPFVFNSVK	N
15	SYDC_RAT	Aspartate--tRNA ligase, cytoplasmic OS=Rattus norvegicus GN=Dars PE=2 SV=1	22	52	54	57546	3	8				1132.61	1131.61	1131.6	0.004	442	451	0	R	ALHHGIDLEK	I
15	SYDC_RAT	Aspartate--tRNA ligase, cytoplasmic OS=Rattus norvegicus GN=Dars PE=2 SV=1	22	52	54	57546	3	19				1790.99	1789.98	1789.93	0.0471	316	330	1	K	GLQERFQTEIQTVNK	Q
15	SYDC_RAT	Aspartate--tRNA ligase, cytoplasmic OS=Rattus norvegicus GN=Dars PE=2 SV=1	22	52	54	57546	3	23				1961.02	1960.01	1959.99	0.0207	223	241	0	K	IISAASEGGANVFTVSYFK	S
16	ILRL2_RAT	Interleukin-1 receptor-like 2 OS=Rattus norvegicus GN=Il1rl2 PE=2 SV=1	22	52	55	65070	3	4				945.634	944.627	944.533	0.0935	229	236	0	R	IPNITYPK	N
16	ILRL2_RAT	Interleukin-1 receptor-like 2 OS=Rattus norvegicus GN=Il1rl2 PE=2 SV=1	22	52	55	65070	3	21				1941.05	1940.04	1940.04	0.0005	450	466	1	R	RLMVLVAPETSSFSFLK	N	Oxidation (M)	0.00100000000000000.0
16	ILRL2_RAT	Interleukin-1 receptor-like 2 OS=Rattus norvegicus GN=Il1rl2 PE=2 SV=1	22	52	55	65070	3	32				2807.51	2806.51	2806.57	-0.0687	339	363	0	R	AYLIGGLMAFLLLAVSILYIYNTFK	V
17	DCDC2_RAT	Doublecortin domain-containing protein 2 OS=Rattus norvegicus GN=Dcdc2 PE=3 SV=1	22	52	56	52058	3	5				976.539	975.532	975.473	0.0585	313	321	1	K	AGAERSETR	G
17	DCDC2_RAT	Doublecortin domain-containing protein 2 OS=Rattus norvegicus GN=Dcdc2 PE=3 SV=1	22	52	56	52058	3	16				1517.82	1516.81	1516.74	0.0708	261	275	0	K	STIGSSDNSSPQPLK	R
17	DCDC2_RAT	Doublecortin domain-containing protein 2 OS=Rattus norvegicus GN=Dcdc2 PE=3 SV=1	22	52	56	52058	3	21				1941.05	1940.04	1939.9	0.1436	380	397	1	K	VADAPEEEEGIPDQGEKK	A
18	VPS54_RAT	Vacuolar protein sorting-associated protein 54 OS=Rattus norvegicus GN=Vps54 PE=2 SV=1	22	52	56	109913	5	5				976.539	975.532	975.55	-0.0184	135	142	0	R	TLLHIHDK	S
18	VPS54_RAT	Vacuolar protein sorting-associated protein 54 OS=Rattus norvegicus GN=Vps54 PE=2 SV=1	22	52	56	109913	5	15				1515.82	1514.81	1514.78	0.0307	409	422	0	K	VAQVEEIDTDAVVK	L
18	VPS54_RAT	Vacuolar protein sorting-associated protein 54 OS=Rattus norvegicus GN=Vps54 PE=2 SV=1	22	52	56	109913	5	16				1517.82	1516.81	1516.81	-0.0035	429	440	0	R	MLNFPQWIDLLK	D
18	VPS54_RAT	Vacuolar protein sorting-associated protein 54 OS=Rattus norvegicus GN=Vps54 PE=2 SV=1	22	52	56	109913	5	25				2215.19	2214.19	2214.02	0.1699	583	601	0	K	LASNIQELLCNASDVCHDR	A
18	VPS54_RAT	Vacuolar protein sorting-associated protein 54 OS=Rattus norvegicus GN=Vps54 PE=2 SV=1	22	52	56	109913	5	26				2230.26	2229.26	2229.13	0.126	409	428	1	K	VAQVEEIDTDAVVKLADQMR	M
19	DJC27_RAT	DnaJ homolog subfamily C member 27 OS=Rattus norvegicus GN=Dnajc27 PE=2 SV=1	21	52	57	31329	3	1				842.583	841.576	841.502	0.0739	10	16	1	K	EPLKSLR	I
19	DJC27_RAT	DnaJ homolog subfamily C member 27 OS=Rattus norvegicus GN=Dnajc27 PE=2 SV=1	21	52	57	31329	3	5				976.539	975.532	975.481	0.0511	1	8	1	-	MESNVPKR	K	Oxidation (M)	0.10000000.0
19	DJC27_RAT	DnaJ homolog subfamily C member 27 OS=Rattus norvegicus GN=Dnajc27 PE=2 SV=1	21	52	57	31329	3	19				1790.99	1789.98	1789.88	0.1013	249	265	1	K	CVAPGSEDAFKAVVNAR	T
20	AT2A2_RAT	Sarcoplasmic/endoplasmic reticulum calcium ATPase 2 OS=Rattus norvegicus GN=Atp2a2 PE=1 SV=1	21	52	60	116347	4	5				976.539	975.532	975.481	0.0511	468	476	0	R	ANACNSVIK	Q
20	AT2A2_RAT	Sarcoplasmic/endoplasmic reticulum calcium ATPase 2 OS=Rattus norvegicus GN=Atp2a2 PE=1 SV=1	21	52	60	116347	4	15				1515.82	1514.81	1514.82	-0.0104	615	628	1	R	QAGIRVIMITGDNK	G
20	AT2A2_RAT	Sarcoplasmic/endoplasmic reticulum calcium ATPase 2 OS=Rattus norvegicus GN=Atp2a2 PE=1 SV=1	21	52	60	116347	4	21				1941.05	1940.04	1939.96	0.0806	638	655	1	R	IGIFGQDEDVTSKAFTGR	E
20	AT2A2_RAT	Sarcoplasmic/endoplasmic reticulum calcium ATPase 2 OS=Rattus norvegicus GN=Atp2a2 PE=1 SV=1	21	52	60	116347	4	23				1961.02	1960.01	1960.11	-0.0918	972	988	1	K	ISLPVILMDETLKFVAR	N	Oxidation (M)	0.00000001000000000.0
