# Supplementary material for: The proteome of Hypobaric Induced Hypoxic Lung: Insights from Temporal Proteomic Profiling for Biomarker Discovery
Source: Sci Rep. 2015 May 29;5:10681. doi: 10.1038/srep10681 (PMC4448130; doi:10.1038/srep10681)
Supplement: Supplementary Dataset 16 [file srep10681-s15.xls]

## Sheet: SPOT 16
Header	--------------------------------------------------------
Search title
Timestamp	2015-01-15T04:57:01Z
User	yasmin
Email	yasminchem@gmail.com
Report URI	http://www.matrixscience.com/cgi/master_results.pl?file=../data/20150115/FTgpIzEaE.dat
Peak list data path
Peak list format	Mascot generic
Search type	PMF
Mascot version	2.5.1
Database	SwissProt
Fasta file	SwissProt_2015_01.fasta
Total sequences	547357
Total residues	194874700
Sequences after taxonomy filter	7930
Number of queries	42
Decoy	--------------------------------------------------------
Number of matches above identity threshold in search of real database	3
Number of matches above identity threshold in search of decoy database	1
Highest score in search of real database	89
Highest score in search of decoy database	53
Fixed modifications	--------------------------------------------------------
Identifier	Name	Delta	Neutral loss
1	Carbamidomethyl (C)	57.0215
Variable modifications	--------------------------------------------------------
Identifier	Name	Delta	Neutral loss(es)
1	Oxidation (M)	15.9949	0	63.9983
Search Parameters	--------------------------------------------------------
Taxonomy filter	. . . . . . . . . . . . . . . . Rattus
Enzyme	Trypsin
Maximum Missed Cleavages	1
Fixed modifications	Carbamidomethyl (C)
Variable modifications	Oxidation (M)
Peptide Mass Tolerance	100
Peptide Mass Tolerance Units	ppm
Peptide Charge State	1+
Mass values	Monoisotopic
Decoy database also searched	1
USER00	PEP_INT(842.577887:71497.072690,864.585799:14064.335328,877.118693:10381.586528,882.650514:16881.054361,945.624669:167900.236134,976.526030:132838.561518,1130.630401:68737.357973,1132.610804:254038.790634,1152.627072:15888.854318,1171.663708:15034.529525,1198.787001:155295.116563,1225.815910:12483.162299,1275.640071:14733.033839,1291.868580:17938.229384,1472.813162:13348.166130,1499.751350:324959…
Format parameters	--------------------------------------------------------
Significance threshold	0.05
Max. number of hits	20
Include same-set proteins	0
Include sub-set proteins	0
Show duplicate peptides	1
Protein hits	--------------------------------------------------------
prot_hit_num	prot_acc	prot_desc	prot_score	prot_thresh	prot_expect	prot_mass	prot_matches	pep_query	pep_rank	pep_isbold	pep_isunique	pep_exp_mz	pep_exp_mr	pep_calc_mr	pep_delta	pep_start	pep_end	pep_miss	pep_res_before	pep_seq	pep_res_after	pep_var_mod	pep_var_mod_pos	pep_summed_mod_pos	pep_local_mod_pos
1	ACTG_RAT	Actin, cytoplasmic 2 OS=Rattus norvegicus GN=Actg1 PE=1 SV=1	89	52	9.8e-06	42108	11	6				976.526	975.519	975.441	0.0777	19	28	0	K	AGFAGDDAPR	A
1	ACTG_RAT	Actin, cytoplasmic 2 OS=Rattus norvegicus GN=Actg1 PE=1 SV=1	89	52	9.8e-06	42108	11	8				1132.61	1131.6	1131.52	0.0839	197	206	0	R	GYSFTTTAER	E
1	ACTG_RAT	Actin, cytoplasmic 2 OS=Rattus norvegicus GN=Actg1 PE=1 SV=1	89	52	9.8e-06	42108	11	10				1171.66	1170.66	1170.56	0.0926	40	50	0	R	HQGVMVGMGQK	D
1	ACTG_RAT	Actin, cytoplasmic 2 OS=Rattus norvegicus GN=Actg1 PE=1 SV=1	89	52	9.8e-06	42108	11	11				1198.79	1197.78	1197.7	0.0815	29	39	0	R	AVFPSIVGRPR	H
1	ACTG_RAT	Actin, cytoplasmic 2 OS=Rattus norvegicus GN=Actg1 PE=1 SV=1	89	52	9.8e-06	42108	11	18				1515.8	1514.79	1514.74	0.0463	85	95	0	K	IWHHTFYNELR	V
1	ACTG_RAT	Actin, cytoplasmic 2 OS=Rattus norvegicus GN=Actg1 PE=1 SV=1	89	52	9.8e-06	42108	11	25				1790.98	1789.97	1789.88	0.0863	239	254	0	K	SYELPDGQVITIGNER	F
1	ACTG_RAT	Actin, cytoplasmic 2 OS=Rattus norvegicus GN=Actg1 PE=1 SV=1	89	52	9.8e-06	42108	11	31				1954.19	1953.18	1953.06	0.1275	96	113	0	R	VAPEEHPVLLTEAPLNPK	A
1	ACTG_RAT	Actin, cytoplasmic 2 OS=Rattus norvegicus GN=Actg1 PE=1 SV=1	89	52	9.8e-06	42108	11	34				1983.02	1982.01	1981.88	0.1354	1	18	0	-	MEEEIAALVIDNGSGMCK	A	Oxidation (M)	0.100000000000000000.0
1	ACTG_RAT	Actin, cytoplasmic 2 OS=Rattus norvegicus GN=Actg1 PE=1 SV=1	89	52	9.8e-06	42108	11	36				2215.21	2214.2	2214.06	0.1402	292	312	0	K	DLYANTVLSGGTTMYPGIADR	M
1	ACTG_RAT	Actin, cytoplasmic 2 OS=Rattus norvegicus GN=Actg1 PE=1 SV=1	89	52	9.8e-06	42108	11	38				2231.23	2230.22	2230.06	0.165	292	312	0	K	DLYANTVLSGGTTMYPGIADR	M	Oxidation (M)	0.000000000000010000000.0
1	ACTG_RAT	Actin, cytoplasmic 2 OS=Rattus norvegicus GN=Actg1 PE=1 SV=1	89	52	9.8e-06	42108	11	40				2730.54	2729.53	2729.43	0.1039	336	359	1	R	KYSVWIGGSILASLSTFQQMWISK	Q
2	ACTA_RAT	Actin, aortic smooth muscle OS=Rattus norvegicus GN=Acta2 PE=2 SV=1	77	52	0.00015	42381	9	6				976.526	975.519	975.441	0.0777	21	30	0	K	AGFAGDDAPR	A
2	ACTA_RAT	Actin, aortic smooth muscle OS=Rattus norvegicus GN=Acta2 PE=2 SV=1	77	52	0.00015	42381	9	7				1130.63	1129.62	1129.54	0.0827	199	208	0	R	GYSFVTTAER	E
2	ACTA_RAT	Actin, aortic smooth muscle OS=Rattus norvegicus GN=Acta2 PE=2 SV=1	77	52	0.00015	42381	9	10				1171.66	1170.66	1170.56	0.0926	42	52	0	R	HQGVMVGMGQK	D
2	ACTA_RAT	Actin, aortic smooth muscle OS=Rattus norvegicus GN=Acta2 PE=2 SV=1	77	52	0.00015	42381	9	11				1198.79	1197.78	1197.7	0.0815	31	41	0	R	AVFPSIVGRPR	H
2	ACTA_RAT	Actin, aortic smooth muscle OS=Rattus norvegicus GN=Acta2 PE=2 SV=1	77	52	0.00015	42381	9	17				1501.8	1500.8	1500.73	0.0701	87	97	0	K	IWHHSFYNELR	V
2	ACTA_RAT	Actin, aortic smooth muscle OS=Rattus norvegicus GN=Acta2 PE=2 SV=1	77	52	0.00015	42381	9	25				1790.98	1789.97	1789.88	0.0863	241	256	0	K	SYELPDGQVITIGNER	F
2	ACTA_RAT	Actin, aortic smooth muscle OS=Rattus norvegicus GN=Acta2 PE=2 SV=1	77	52	0.00015	42381	9	32				1961.03	1960.02	1959.9	0.1213	71	86	0	K	YPIEHGIITNWDDMEK	I
2	ACTA_RAT	Actin, aortic smooth muscle OS=Rattus norvegicus GN=Acta2 PE=2 SV=1	77	52	0.00015	42381	9	37				2228.21	2227.2	2227.06	0.1417	294	314	0	K	DLYANNVLSGGTTMYPGIADR	M
2	ACTA_RAT	Actin, aortic smooth muscle OS=Rattus norvegicus GN=Acta2 PE=2 SV=1	77	52	0.00015	42381	9	40				2730.54	2729.53	2729.43	0.1039	338	361	1	R	KYSVWIGGSILASLSTFQQMWISK	Q
3	ACTC_RAT	Actin, alpha cardiac muscle 1 OS=Rattus norvegicus GN=Actc1 PE=2 SV=1	77	52	0.00015	42334	9	6				976.526	975.519	975.441	0.0777	21	30	0	K	AGFAGDDAPR	A
3	ACTC_RAT	Actin, alpha cardiac muscle 1 OS=Rattus norvegicus GN=Actc1 PE=2 SV=1	77	52	0.00015	42334	9	7				1130.63	1129.62	1129.54	0.0827	199	208	0	R	GYSFVTTAER	E
3	ACTC_RAT	Actin, alpha cardiac muscle 1 OS=Rattus norvegicus GN=Actc1 PE=2 SV=1	77	52	0.00015	42334	9	10				1171.66	1170.66	1170.56	0.0926	42	52	0	R	HQGVMVGMGQK	D
3	ACTC_RAT	Actin, alpha cardiac muscle 1 OS=Rattus norvegicus GN=Actc1 PE=2 SV=1	77	52	0.00015	42334	9	11				1198.79	1197.78	1197.7	0.0815	31	41	0	R	AVFPSIVGRPR	H
3	ACTC_RAT	Actin, alpha cardiac muscle 1 OS=Rattus norvegicus GN=Actc1 PE=2 SV=1	77	52	0.00015	42334	9	18				1515.8	1514.79	1514.74	0.0463	87	97	0	K	IWHHTFYNELR	V
3	ACTC_RAT	Actin, alpha cardiac muscle 1 OS=Rattus norvegicus GN=Actc1 PE=2 SV=1	77	52	0.00015	42334	9	25				1790.98	1789.97	1789.88	0.0863	241	256	0	K	SYELPDGQVITIGNER	F
3	ACTC_RAT	Actin, alpha cardiac muscle 1 OS=Rattus norvegicus GN=Actc1 PE=2 SV=1	77	52	0.00015	42334	9	32				1961.03	1960.02	1959.9	0.1213	71	86	0	K	YPIEHGIITNWDDMEK	I
3	ACTC_RAT	Actin, alpha cardiac muscle 1 OS=Rattus norvegicus GN=Actc1 PE=2 SV=1	77	52	0.00015	42334	9	37				2228.21	2227.2	2227.06	0.1417	294	314	0	K	DLYANNVLSGGTTMYPGIADR	M
3	ACTC_RAT	Actin, alpha cardiac muscle 1 OS=Rattus norvegicus GN=Actc1 PE=2 SV=1	77	52	0.00015	42334	9	40				2730.54	2729.53	2729.43	0.1039	338	361	1	R	KYSVWIGGSILASLSTFQQMWISK	Q
4	MFN1_RAT	Mitofusin-1 OS=Rattus norvegicus GN=Mfn1 PE=1 SV=1	35	52	2.6	84649	7	1				842.578	841.571	841.517	0.0532	10	16	1	K	HFVLAKK	A
4	MFN1_RAT	Mitofusin-1 OS=Rattus norvegicus GN=Mfn1 PE=1 SV=1	35	52	2.6	84649	7	6				976.526	975.519	975.55	-0.0314	631	638	1	R	LTWTTRAK	E
4	MFN1_RAT	Mitofusin-1 OS=Rattus norvegicus GN=Mfn1 PE=1 SV=1	35	52	2.6	84649	7	16				1499.75	1498.74	1498.69	0.0494	448	460	1	K	HIEDGMGRNLADR	C	Oxidation (M)	0.0000010000000.0
4	MFN1_RAT	Mitofusin-1 OS=Rattus norvegicus GN=Mfn1 PE=1 SV=1	35	52	2.6	84649	7	17				1501.8	1500.8	1500.7	0.0973	443	455	1	K	SELNKHIEDGMGR	N	Oxidation (M)	0.0000000000100.0
4	MFN1_RAT	Mitofusin-1 OS=Rattus norvegicus GN=Mfn1 PE=1 SV=1	35	52	2.6	84649	7	22				1573.84	1572.83	1572.79	0.0349	641	653	1	R	AFKQQFVNYATEK	L
4	MFN1_RAT	Mitofusin-1 OS=Rattus norvegicus GN=Mfn1 PE=1 SV=1	35	52	2.6	84649	7	34				1983.02	1982.01	1982	0.0184	380	395	1	R	LDFIRNQMNLLTMDVK	K	2 Oxidation (M)	0.0000000100001000.0
4	MFN1_RAT	Mitofusin-1 OS=Rattus norvegicus GN=Mfn1 PE=1 SV=1	35	52	2.6	84649	7	35				1992.13	1991.12	1991.04	0.0775	614	630	0	K	LISVTLSMYGALYLYER	L
5	IDHP_RAT	Isocitrate dehydrogenase [NADP], mitochondrial OS=Rattus norvegicus GN=Idh2 PE=1 SV=2	34	52	3.1	51391	7	6				976.526	975.519	975.55	-0.0314	141	149	0	R	NILGGTVFR	E
5	IDHP_RAT	Isocitrate dehydrogenase [NADP], mitochondrial OS=Rattus norvegicus GN=Idh2 PE=1 SV=2	34	52	3.1	51391	7	15				1472.81	1471.81	1471.71	0.0929	181	193	1	K	ATDFVVDRAGMFK	L	Oxidation (M)	0.0000000000100.0
5	IDHP_RAT	Isocitrate dehydrogenase [NADP], mitochondrial OS=Rattus norvegicus GN=Idh2 PE=1 SV=2	34	52	3.1	51391	7	16				1499.75	1498.74	1498.74	0.0056	1	13	1	-	MAGYLRAVSSLCR	A	Oxidation (M)	0.1000000000000.0
5	IDHP_RAT	Isocitrate dehydrogenase [NADP], mitochondrial OS=Rattus norvegicus GN=Idh2 PE=1 SV=2	34	52	3.1	51391	7	20				1531.84	1530.83	1530.91	-0.0855	68	80	1	K	EKLILPHVDVQLK	Y
5	IDHP_RAT	Isocitrate dehydrogenase [NADP], mitochondrial OS=Rattus norvegicus GN=Idh2 PE=1 SV=2	34	52	3.1	51391	7	30				1848.03	1847.03	1846.89	0.1347	90	106	0	R	DQTNDQVTIDSALATQK	Y
5	IDHP_RAT	Isocitrate dehydrogenase [NADP], mitochondrial OS=Rattus norvegicus GN=Idh2 PE=1 SV=2	34	52	3.1	51391	7	33				1976.14	1975.13	1974.98	0.1535	44	60	1	R	IKVEKPVVEMDGDEMTR	I
5	IDHP_RAT	Isocitrate dehydrogenase [NADP], mitochondrial OS=Rattus norvegicus GN=Idh2 PE=1 SV=2	34	52	3.1	51391	7	35				1992.13	1991.12	1990.97	0.1509	44	60	1	R	IKVEKPVVEMDGDEMTR	I	Oxidation (M)	0.00000000010000000.0
6	KLC3_RAT	Kinesin light chain 3 OS=Rattus norvegicus GN=Klc3 PE=1 SV=1	34	52	3.5	55849	7	7				1130.63	1129.62	1129.59	0.0351	112	120	0	R	LAQENTWLR	E
6	KLC3_RAT	Kinesin light chain 3 OS=Rattus norvegicus GN=Klc3 PE=1 SV=1	34	52	3.5	55849	7	10				1171.66	1170.66	1170.56	0.1008	391	399	0	K	YQQAEELYK	E
6	KLC3_RAT	Kinesin light chain 3 OS=Rattus norvegicus GN=Klc3 PE=1 SV=1	34	52	3.5	55849	7	11				1198.79	1197.78	1197.66	0.1179	145	154	0	K	SHLQFLGQLR	Q
6	KLC3_RAT	Kinesin light chain 3 OS=Rattus norvegicus GN=Klc3 PE=1 SV=1	34	52	3.5	55849	7	13				1275.64	1274.63	1274.65	-0.0138	494	505	0	R	TLSASTQDLSPR	-
6	KLC3_RAT	Kinesin light chain 3 OS=Rattus norvegicus GN=Klc3 PE=1 SV=1	34	52	3.5	55849	7	22				1573.84	1572.83	1572.79	0.0421	464	477	1	K	RAMSLNMLNVDGPR	A
6	KLC3_RAT	Kinesin light chain 3 OS=Rattus norvegicus GN=Klc3 PE=1 SV=1	34	52	3.5	55849	7	28				1813	1811.99	1811.91	0.0836	478	493	1	R	AARMQLSTQHLNEASR	T
6	KLC3_RAT	Kinesin light chain 3 OS=Rattus norvegicus GN=Klc3 PE=1 SV=1	34	52	3.5	55849	7	29				1828.98	1827.97	1827.9	0.0711	478	493	1	R	AARMQLSTQHLNEASR	T	Oxidation (M)	0.0001000000000000.0
7	CL2DB_RAT	C-type lectin domain family 2 member D11 OS=Rattus norvegicus GN=Clec2d11 PE=2 SV=1	33	52	4.3	23978	4	16				1499.75	1498.74	1498.69	0.0501	118	129	0	R	FDTEEELNFLSR	Y
7	CL2DB_RAT	C-type lectin domain family 2 member D11 OS=Rattus norvegicus GN=Clec2d11 PE=2 SV=1	33	52	4.3	23978	4	24				1772.97	1771.97	1771.83	0.1404	193	207	1	K	LNSYSLQCKTPFSPM	-
7	CL2DB_RAT	C-type lectin domain family 2 member D11 OS=Rattus norvegicus GN=Clec2d11 PE=2 SV=1	33	52	4.3	23978	4	25				1790.98	1789.97	1789.85	0.1187	118	131	1	R	FDTEEELNFLSRYK	G
7	CL2DB_RAT	C-type lectin domain family 2 member D11 OS=Rattus norvegicus GN=Clec2d11 PE=2 SV=1	33	52	4.3	23978	4	40				2730.54	2729.53	2729.46	0.072	42	66	0	K	LYCCYGVIMVLSVAVVALSVALSVK	M	Oxidation (M)	0.0000000010000000000000000.0
8	CLCN4_RAT	H(+)/Cl(-) exchange transporter 4 OS=Rattus norvegicus GN=Clcn4 PE=2 SV=1	32	52	4.9	84559	6	14				1291.87	1290.86	1290.77	0.0913	184	194	1	R	GYLGKWTLLIK	T
8	CLCN4_RAT	H(+)/Cl(-) exchange transporter 4 OS=Rattus norvegicus GN=Clcn4 PE=2 SV=1	32	52	4.9	84559	6	21				1537.81	1536.8	1536.9	-0.1009	175	188	1	K	TILSGFIIRGYLGK	W
8	CLCN4_RAT	H(+)/Cl(-) exchange transporter 4 OS=Rattus norvegicus GN=Clcn4 PE=2 SV=1	32	52	4.9	84559	6	25				1790.98	1789.97	1789.92	0.049	451	468	0	K	IPSGLFIPSMAVGAMAGR	M	Oxidation (M)	0.000000000100000000.0
8	CLCN4_RAT	H(+)/Cl(-) exchange transporter 4 OS=Rattus norvegicus GN=Clcn4 PE=2 SV=1	32	52	4.9	84559	6	32				1961.03	1960.02	1959.96	0.0664	575	590	1	K	DEFTHRTLATDVMRPR	R	Oxidation (M)	0.0000000000001000.0
8	CLCN4_RAT	H(+)/Cl(-) exchange transporter 4 OS=Rattus norvegicus GN=Clcn4 PE=2 SV=1	32	52	4.9	84559	6	36				2215.21	2214.2	2214.11	0.092	556	574	0	K	EGIYEAHIHLNGYPFLDVK	D
8	CLCN4_RAT	H(+)/Cl(-) exchange transporter 4 OS=Rattus norvegicus GN=Clcn4 PE=2 SV=1	32	52	4.9	84559	6	41				3183.96	3182.95	3182.7	0.2486	518	547	0	R	MTVSLVVIMFELTGGLEYIVPLMAAAVTSK	W
9	ITPR2_RAT	Inositol 1,4,5-trisphosphate receptor type 2 OS=Rattus norvegicus GN=Itpr2 PE=1 SV=1	32	52	5.4	310055	14	8				1132.61	1131.6	1131.54	0.0627	171	181	0	R	SEGDNIVVGDK	V
9	ITPR2_RAT	Inositol 1,4,5-trisphosphate receptor type 2 OS=Rattus norvegicus GN=Itpr2 PE=1 SV=1	32	52	5.4	310055	14	15				1472.81	1471.81	1471.84	-0.034	511	523	0	R	EQNILAQVFGILK	A
9	ITPR2_RAT	Inositol 1,4,5-trisphosphate receptor type 2 OS=Rattus norvegicus GN=Itpr2 PE=1 SV=1	32	52	5.4	310055	14	16				1499.75	1498.74	1498.69	0.0532	2560	2571	1	K	TTCFICGLERDK	F
9	ITPR2_RAT	Inositol 1,4,5-trisphosphate receptor type 2 OS=Rattus norvegicus GN=Itpr2 PE=1 SV=1	32	52	5.4	310055	14	17				1501.8	1500.8	1500.85	-0.0548	2378	2390	1	R	EETLLNVIKSVTR	N
9	ITPR2_RAT	Inositol 1,4,5-trisphosphate receptor type 2 OS=Rattus norvegicus GN=Itpr2 PE=1 SV=1	32	52	5.4	310055	14	18				1515.8	1514.79	1514.78	0.004	790	802	1	R	DPQESVVPVRYAR	L
9	ITPR2_RAT	Inositol 1,4,5-trisphosphate receptor type 2 OS=Rattus norvegicus GN=Itpr2 PE=1 SV=1	32	52	5.4	310055	14	19				1517.81	1516.8	1516.77	0.0288	1935	1946	1	R	ELQNFLRNQNNK	T
9	ITPR2_RAT	Inositol 1,4,5-trisphosphate receptor type 2 OS=Rattus norvegicus GN=Itpr2 PE=1 SV=1	32	52	5.4	310055	14	23				1747	1745.99	1745.84	0.1549	530	545	1	K	AGEGSMLRLEDLGDQR	Y
9	ITPR2_RAT	Inositol 1,4,5-trisphosphate receptor type 2 OS=Rattus norvegicus GN=Itpr2 PE=1 SV=1	32	52	5.4	310055	14	24				1772.97	1771.97	1771.84	0.1244	776	789	1	R	ASFCRLMLHMHVDR	D
9	ITPR2_RAT	Inositol 1,4,5-trisphosphate receptor type 2 OS=Rattus norvegicus GN=Itpr2 PE=1 SV=1	32	52	5.4	310055	14	28				1813	1811.99	1812	-0.0151	2320	2335	1	K	IVFLVSFVGNRGTFTR	G
9	ITPR2_RAT	Inositol 1,4,5-trisphosphate receptor type 2 OS=Rattus norvegicus GN=Itpr2 PE=1 SV=1	32	52	5.4	310055	14	32				1961.03	1960.02	1960.03	-0.009	1548	1565	0	R	GIAIPVDLDSQVNTLFMK	N
9	ITPR2_RAT	Inositol 1,4,5-trisphosphate receptor type 2 OS=Rattus norvegicus GN=Itpr2 PE=1 SV=1	32	52	5.4	310055	14	33				1976.14	1975.13	1974.96	0.1721	955	972	1	K	QASPGEQEDVTVMDTKLK	V
9	ITPR2_RAT	Inositol 1,4,5-trisphosphate receptor type 2 OS=Rattus norvegicus GN=Itpr2 PE=1 SV=1	32	52	5.4	310055	14	35				1992.13	1991.12	1990.95	0.1695	955	972	1	K	QASPGEQEDVTVMDTKLK	V	Oxidation (M)	0.000000000000100000.0
9	ITPR2_RAT	Inositol 1,4,5-trisphosphate receptor type 2 OS=Rattus norvegicus GN=Itpr2 PE=1 SV=1	32	52	5.4	310055	14	38				2231.23	2230.22	2230.18	0.0447	1546	1565	1	K	NRGIAIPVDLDSQVNTLFMK	N
9	ITPR2_RAT	Inositol 1,4,5-trisphosphate receptor type 2 OS=Rattus norvegicus GN=Itpr2 PE=1 SV=1	32	52	5.4	310055	14	41				3183.96	3182.95	3182.7	0.2508	1248	1275	1	R	GNPQNQVLLHKHLNLFLTPGLLEAETMR	H
10	DOPD_RAT	D-dopachrome decarboxylase OS=Rattus norvegicus GN=Ddt PE=1 SV=3	30	52	7.2	13239	3	15				1472.81	1471.81	1471.77	0.0388	2	14	0	M	PFVELETNLPASR	I
10	DOPD_RAT	D-dopachrome decarboxylase OS=Rattus norvegicus GN=Ddt PE=1 SV=3	30	52	7.2	13239	3	32				1961.03	1960.02	1960.06	-0.038	84	99	1	K	FLTEELSLDQDRIIIR	F
10	DOPD_RAT	D-dopachrome decarboxylase OS=Rattus norvegicus GN=Ddt PE=1 SV=3	30	52	7.2	13239	3	39				2323.38	2322.37	2322.23	0.1411	2	22	1	M	PFVELETNLPASRIPAGLENR	L
11	RS2_RAT	40S ribosomal protein S2 OS=Rattus norvegicus GN=Rps2 PE=1 SV=1	30	52	7.6	31497	4	11				1198.79	1197.78	1197.69	0.0927	59	68	1	K	EWIPVTKLGR	L
11	RS2_RAT	40S ribosomal protein S2 OS=Rattus norvegicus GN=Rps2 PE=1 SV=1	30	52	7.6	31497	4	26				1793.03	1792.02	1792.04	-0.0204	75	89	1	K	IKSLEEIYLFSLPIK	E
11	RS2_RAT	40S ribosomal protein S2 OS=Rattus norvegicus GN=Rps2 PE=1 SV=1	30	52	7.6	31497	4	35				1992.13	1991.12	1991.06	0.0583	124	142	1	R	FKAFVAIGDYNGHVGLGVK	C
11	RS2_RAT	40S ribosomal protein S2 OS=Rattus norvegicus GN=Rps2 PE=1 SV=1	30	52	7.6	31497	4	37				2228.21	2227.2	2227.02	0.1807	1	26	1	-	MADDAGAAGGPGGPGGPGLGGRGGFR	G	Oxidation (M)	0.10000000000000000000000000.0
12	VAPB_RAT	Vesicle-associated membrane protein-associated protein B OS=Rattus norvegicus GN=Vapb PE=1 SV=3	30	52	8.9	27127	4	17				1501.8	1500.8	1500.76	0.0357	201	216	0	K	ALPSNSPMAALAASGK	E	Oxidation (M)	0.0000000100000000.0
12	VAPB_RAT	Vesicle-associated membrane protein-associated protein B OS=Rattus norvegicus GN=Vapb PE=1 SV=3	30	52	8.9	27127	4	20				1531.84	1530.83	1530.77	0.0566	108	120	1	K	EAKPEDLMDSKLR	C
12	VAPB_RAT	Vesicle-associated membrane protein-associated protein B OS=Rattus norvegicus GN=Vapb PE=1 SV=3	30	52	8.9	27127	4	30				1848.03	1847.03	1847.02	0.0103	2	17	1	M	AKVEQVLSLEPQHELK	F
12	VAPB_RAT	Vesicle-associated membrane protein-associated protein B OS=Rattus norvegicus GN=Vapb PE=1 SV=3	30	52	8.9	27127	4	37				2228.21	2227.2	2227.13	0.073	201	223	1	K	ALPSNSPMAALAASGKEEGLSAR	L
13	PSMF1_RAT	Proteasome inhibitor PI31 subunit OS=Rattus norvegicus GN=Psmf1 PE=2 SV=1	29	52	9.8	30007	5	17				1501.8	1500.8	1500.79	0.0092	206	219	1	R	GGMIVDPLRSGFPR	A
13	PSMF1_RAT	Proteasome inhibitor PI31 subunit OS=Rattus norvegicus GN=Psmf1 PE=2 SV=1	29	52	9.8	30007	5	18				1515.8	1514.79	1514.77	0.0153	50	62	1	K	KSELLPAEWNSNK	E
13	PSMF1_RAT	Proteasome inhibitor PI31 subunit OS=Rattus norvegicus GN=Psmf1 PE=2 SV=1	29	52	9.8	30007	5	19				1517.81	1516.8	1516.78	0.0213	206	219	1	R	GGMIVDPLRSGFPR	A	Oxidation (M)	0.00100000000000.0
13	PSMF1_RAT	Proteasome inhibitor PI31 subunit OS=Rattus norvegicus GN=Psmf1 PE=2 SV=1	29	52	9.8	30007	5	21				1537.81	1536.8	1536.79	0.0083	136	148	0	R	SGIITPIHEQWEK	V
13	PSMF1_RAT	Proteasome inhibitor PI31 subunit OS=Rattus norvegicus GN=Psmf1 PE=2 SV=1	29	52	9.8	30007	5	26				1793.03	1792.02	1791.96	0.055	136	150	1	R	SGIITPIHEQWEKVR	L
14	NLRC4_RAT	NLR family CARD domain-containing protein 4 OS=Rattus norvegicus GN=Nlrc4 PE=3 SV=2	28	52	12	117322	8	10				1171.66	1170.66	1170.64	0.0208	862	873	0	K	AGSEALQGLIGR	L
14	NLRC4_RAT	NLR family CARD domain-containing protein 4 OS=Rattus norvegicus GN=Nlrc4 PE=3 SV=2	28	52	12	117322	8	13				1275.64	1274.63	1274.61	0.0212	377	388	1	R	RHSGGTSGDFVR	S
14	NLRC4_RAT	NLR family CARD domain-containing protein 4 OS=Rattus norvegicus GN=Nlrc4 PE=3 SV=2	28	52	12	117322	8	16				1499.75	1498.74	1498.74	0.0025	614	626	1	K	LDFYGRATVSQDK	T
14	NLRC4_RAT	NLR family CARD domain-containing protein 4 OS=Rattus norvegicus GN=Nlrc4 PE=3 SV=2	28	52	12	117322	8	20				1531.84	1530.83	1530.83	-0.0049	149	162	0	R	VEQMTLGSLLEALK	S
14	NLRC4_RAT	NLR family CARD domain-containing protein 4 OS=Rattus norvegicus GN=Nlrc4 PE=3 SV=2	28	52	12	117322	8	21				1537.81	1536.8	1536.76	0.0379	273	285	0	K	NMVIVTTTTECLR	H
14	NLRC4_RAT	NLR family CARD domain-containing protein 4 OS=Rattus norvegicus GN=Nlrc4 PE=3 SV=2	28	52	12	117322	8	28				1813	1811.99	1811.93	0.0622	271	285	1	R	FKNMVIVTTTTECLR	H
14	NLRC4_RAT	NLR family CARD domain-containing protein 4 OS=Rattus norvegicus GN=Nlrc4 PE=3 SV=2	28	52	12	117322	8	29				1828.98	1827.97	1827.92	0.0498	271	285	1	R	FKNMVIVTTTTECLR	H	Oxidation (M)	0.000100000000000.0
14	NLRC4_RAT	NLR family CARD domain-containing protein 4 OS=Rattus norvegicus GN=Nlrc4 PE=3 SV=2	28	52	12	117322	8	34				1983.02	1982.01	1981.97	0.0435	508	525	0	R	HLAMVCEHGSLQGLSVTK	R	Oxidation (M)	0.000100000000000000.0
15	RM38_RAT	39S ribosomal protein L38, mitochondrial OS=Rattus norvegicus GN=Mrpl38 PE=2 SV=2	28	52	14	45095	5	6				976.526	975.519	975.587	-0.0678	88	96	0	R	INIGLPPPR	V
15	RM38_RAT	39S ribosomal protein L38, mitochondrial OS=Rattus norvegicus GN=Mrpl38 PE=2 SV=2	28	52	14	45095	5	8				1132.61	1131.6	1131.53	0.0767	115	124	1	R	ANSEEERAAR	L
15	RM38_RAT	39S ribosomal protein L38, mitochondrial OS=Rattus norvegicus GN=Mrpl38 PE=2 SV=2	28	52	14	45095	5	10				1171.66	1170.66	1170.57	0.0855	297	305	0	R	TFHTLDFYK	K
15	RM38_RAT	39S ribosomal protein L38, mitochondrial OS=Rattus norvegicus GN=Mrpl38 PE=2 SV=2	28	52	14	45095	5	19				1517.81	1516.8	1516.7	0.1074	61	72	0	R	AEQEAHAPHWWR	T
15	RM38_RAT	39S ribosomal protein L38, mitochondrial OS=Rattus norvegicus GN=Mrpl38 PE=2 SV=2	28	52	14	45095	5	35				1992.13	1991.12	1990.95	0.1707	306	322	1	K	KHQEAMTPAGLAFFQCR	W
16	MTEF3_RAT	Transcription termination factor 3, mitochondrial OS=Rattus norvegicus GN=Mterf3 PE=2 SV=1	28	52	14	46808	5	5				945.625	944.617	944.554	0.0632	260	267	1	K	ELELSVKK	T
16	MTEF3_RAT	Transcription termination factor 3, mitochondrial OS=Rattus norvegicus GN=Mterf3 PE=2 SV=1	28	52	14	46808	5	7				1130.63	1129.62	1129.63	-0.0046	1	10	0	-	MALLAQQLSR	W
16	MTEF3_RAT	Transcription termination factor 3, mitochondrial OS=Rattus norvegicus GN=Mterf3 PE=2 SV=1	28	52	14	46808	5	19				1517.81	1516.8	1516.87	-0.0692	161	173	1	K	IEKHPDVANLLLR	L
16	MTEF3_RAT	Transcription termination factor 3, mitochondrial OS=Rattus norvegicus GN=Mterf3 PE=2 SV=1	28	52	14	46808	5	21				1537.81	1536.8	1536.86	-0.0533	254	266	1	R	LGFFQKELELSVK	K
16	MTEF3_RAT	Transcription termination factor 3, mitochondrial OS=Rattus norvegicus GN=Mterf3 PE=2 SV=1	28	52	14	46808	5	28				1813	1811.99	1811.91	0.0842	204	218	1	K	NYAIFSEDLENLKTR	V
17	AMOL2_RAT	Angiomotin-like protein 2 OS=Rattus norvegicus GN=Amotl2 PE=3 SV=1	28	52	14	85820	8	1				842.578	841.571	841.488	0.0824	515	521	1	K	ALRAQQR	Q
17	AMOL2_RAT	Angiomotin-like protein 2 OS=Rattus norvegicus GN=Amotl2 PE=3 SV=1	28	52	14	85820	8	7				1130.63	1129.62	1129.63	-0.0046	432	440	1	K	LEREMALLR	G
17	AMOL2_RAT	Angiomotin-like protein 2 OS=Rattus norvegicus GN=Amotl2 PE=3 SV=1	28	52	14	85820	8	14				1291.87	1290.86	1290.8	0.059	625	635	1	R	LKVLHAQILEK	D
17	AMOL2_RAT	Angiomotin-like protein 2 OS=Rattus norvegicus GN=Amotl2 PE=3 SV=1	28	52	14	85820	8	16				1499.75	1498.74	1498.77	-0.0299	450	463	0	R	AELLEQALGNAQSR	A
17	AMOL2_RAT	Angiomotin-like protein 2 OS=Rattus norvegicus GN=Amotl2 PE=3 SV=1	28	52	14	85820	8	17				1501.8	1500.8	1500.77	0.0245	435	447	1	R	EMALLRGAIEDQR	R
17	AMOL2_RAT	Angiomotin-like protein 2 OS=Rattus norvegicus GN=Amotl2 PE=3 SV=1	28	52	14	85820	8	19				1517.81	1516.8	1516.77	0.0366	435	447	1	R	EMALLRGAIEDQR	R	Oxidation (M)	0.0100000000000.0
17	AMOL2_RAT	Angiomotin-like protein 2 OS=Rattus norvegicus GN=Amotl2 PE=3 SV=1	28	52	14	85820	8	21				1537.81	1536.8	1536.71	0.095	112	125	0	K	AHSQYYAAQQAGSR	L
17	AMOL2_RAT	Angiomotin-like protein 2 OS=Rattus norvegicus GN=Amotl2 PE=3 SV=1	28	52	14	85820	8	28				1813	1811.99	1811.84	0.1489	574	590	1	R	AMRQFAMDAAATAAAQR	D	2 Oxidation (M)	0.01000010000000000.0
18	SPT31_RAT	Spermatogenesis-associated protein 31 OS=Rattus norvegicus GN=Spata31 PE=1 SV=1	28	52	14	120672	9	1				842.578	841.571	841.502	0.0685	292	298	0	R	ERPLVTK	Q
18	SPT31_RAT	Spermatogenesis-associated protein 31 OS=Rattus norvegicus GN=Spata31 PE=1 SV=1	28	52	14	120672	9	9				1152.63	1151.62	1151.64	-0.0213	779	788	1	K	HQVSQKGQIK	M
18	SPT31_RAT	Spermatogenesis-associated protein 31 OS=Rattus norvegicus GN=Spata31 PE=1 SV=1	28	52	14	120672	9	17				1501.8	1500.8	1500.77	0.0245	484	497	0	K	SGQINQGLTPLSMR	Q
18	SPT31_RAT	Spermatogenesis-associated protein 31 OS=Rattus norvegicus GN=Spata31 PE=1 SV=1	28	52	14	120672	9	19				1517.81	1516.8	1516.77	0.0366	484	497	0	K	SGQINQGLTPLSMR	Q	Oxidation (M)	0.00000000000010.0
18	SPT31_RAT	Spermatogenesis-associated protein 31 OS=Rattus norvegicus GN=Spata31 PE=1 SV=1	28	52	14	120672	9	21				1537.81	1536.8	1536.76	0.0413	789	801	1	K	MLVPTYQGEDTKR	Q
18	SPT31_RAT	Spermatogenesis-associated protein 31 OS=Rattus norvegicus GN=Spata31 PE=1 SV=1	28	52	14	120672	9	22				1573.84	1572.83	1572.77	0.058	685	697	0	K	DEMETEEVLLLPR	M
18	SPT31_RAT	Spermatogenesis-associated protein 31 OS=Rattus norvegicus GN=Spata31 PE=1 SV=1	28	52	14	120672	9	28				1813	1811.99	1811.87	0.1197	61	74	0	R	KPQIQMTWQSQYMK	K	Oxidation (M)	0.00000100000000.0
18	SPT31_RAT	Spermatogenesis-associated protein 31 OS=Rattus norvegicus GN=Spata31 PE=1 SV=1	28	52	14	120672	9	29				1828.98	1827.97	1827.87	0.0988	912	926	1	K	MMQHQHHASKVNQPR	V
18	SPT31_RAT	Spermatogenesis-associated protein 31 OS=Rattus norvegicus GN=Spata31 PE=1 SV=1	28	52	14	120672	9	32				1961.03	1960.02	1959.96	0.0665	993	1009	1	R	HMYPKSALNVVNSSQNR	T	Oxidation (M)	0.01000000000000000.0
19	RFX2_RAT	DNA-binding protein RFX2 OS=Rattus norvegicus GN=Rfx2 PE=2 SV=1	28	52	14	76945	6	1				842.578	841.571	841.491	0.0797	672	679	0	R	SLGEPLVK	R
19	RFX2_RAT	DNA-binding protein RFX2 OS=Rattus norvegicus GN=Rfx2 PE=2 SV=1	28	52	14	76945	6	6				976.526	975.519	975.542	-0.0235	398	405	1	K	DKLISLCK	C
19	RFX2_RAT	DNA-binding protein RFX2 OS=Rattus norvegicus GN=Rfx2 PE=2 SV=1	28	52	14	76945	6	8				1132.61	1131.6	1131.59	0.0111	203	213	0	K	LEPVNAASFGK	L
19	RFX2_RAT	DNA-binding protein RFX2 OS=Rattus norvegicus GN=Rfx2 PE=2 SV=1	28	52	14	76945	6	9				1152.63	1151.62	1151.57	0.0475	188	196	0	R	SSLYNHYLR	H
19	RFX2_RAT	DNA-binding protein RFX2 OS=Rattus norvegicus GN=Rfx2 PE=2 SV=1	28	52	14	76945	6	13				1275.64	1274.63	1274.61	0.021	586	595	0	K	WSFYSSMVIR	D
19	RFX2_RAT	DNA-binding protein RFX2 OS=Rattus norvegicus GN=Rfx2 PE=2 SV=1	28	52	14	76945	6	35				1992.13	1991.12	1991.04	0.0835	235	250	1	K	YHYYGIRLKPDSPLNR	L
20	MYO5A_RAT	Unconventional myosin-Va OS=Rattus norvegicus GN=Myo5a PE=1 SV=1	27	52	15	213283	12	6				976.526	975.519	975.451	0.0679	1209	1216	0	R	QELESENK	K
20	MYO5A_RAT	Unconventional myosin-Va OS=Rattus norvegicus GN=Myo5a PE=1 SV=1	27	52	15	213283	12	7				1130.63	1129.62	1129.51	0.1117	1445	1453	0	K	DFQGMLEYK	R
20	MYO5A_RAT	Unconventional myosin-Va OS=Rattus norvegicus GN=Myo5a PE=1 SV=1	27	52	15	213283	12	8				1132.61	1131.6	1131.55	0.0516	1208	1216	1	K	RQELESENK	K
20	MYO5A_RAT	Unconventional myosin-Va OS=Rattus norvegicus GN=Myo5a PE=1 SV=1	27	52	15	213283	12	13				1275.64	1274.63	1274.63	0.0039	1170	1179	1	K	QLMQDELDRK	E
20	MYO5A_RAT	Unconventional myosin-Va OS=Rattus norvegicus GN=Myo5a PE=1 SV=1	27	52	15	213283	12	16				1499.75	1498.74	1498.75	-0.0096	888	898	1	K	AIIYLQCCFRR	M
20	MYO5A_RAT	Unconventional myosin-Va OS=Rattus norvegicus GN=Myo5a PE=1 SV=1	27	52	15	213283	12	20				1531.84	1530.83	1530.88	-0.0566	1148	1160	1	K	VPLDMSLFLKLQK	R
20	MYO5A_RAT	Unconventional myosin-Va OS=Rattus norvegicus GN=Myo5a PE=1 SV=1	27	52	15	213283	12	21				1537.81	1536.8	1536.83	-0.0315	234	246	1	R	IIGANMRTYLLEK	S	Oxidation (M)	0.0000010000000.0
20	MYO5A_RAT	Unconventional myosin-Va OS=Rattus norvegicus GN=Myo5a PE=1 SV=1	27	52	15	213283	12	23				1747	1745.99	1745.85	0.1372	153	169	1	R	DERNQSIIVSGESGAGK	T
20	MYO5A_RAT	Unconventional myosin-Va OS=Rattus norvegicus GN=Myo5a PE=1 SV=1	27	52	15	213283	12	30				1848.03	1847.03	1846.93	0.091	1247	1262	0	R	VLMEQLTAVSEELDVR	K	Oxidation (M)	0.0010000000000000.0
20	MYO5A_RAT	Unconventional myosin-Va OS=Rattus norvegicus GN=Myo5a PE=1 SV=1	27	52	15	213283	12	31				1954.19	1953.18	1953.06	0.1275	30	46	1	K	DYKPGDKVLLLHLEEGK	D
20	MYO5A_RAT	Unconventional myosin-Va OS=Rattus norvegicus GN=Myo5a PE=1 SV=1	27	52	15	213283	12	33				1976.14	1975.13	1975.03	0.0994	1247	1263	1	R	VLMEQLTAVSEELDVRK	E	Oxidation (M)	0.00100000000000000.0
20	MYO5A_RAT	Unconventional myosin-Va OS=Rattus norvegicus GN=Myo5a PE=1 SV=1	27	52	15	213283	12	34				1983.02	1982.01	1981.97	0.0449	1287	1303	1	K	NTMTDSTILLEDVQKMK	D	Oxidation (M)	0.00100000000000000.0
