# Supplementary material for: The proteome of Hypobaric Induced Hypoxic Lung: Insights from Temporal Proteomic Profiling for Biomarker Discovery
Source: Sci Rep. 2015 May 29;5:10681. doi: 10.1038/srep10681 (PMC4448130; doi:10.1038/srep10681)
Supplement: Supplementary Dataset 17 [file srep10681-s16.xls]

## Sheet: SPOT 17
Header	--------------------------------------------------------
Search title
Timestamp	2015-01-15T05:00:28Z
User	yasmin
Email	yasminchem@gmail.com
Report URI	http://www.matrixscience.com/cgi/master_results.pl?file=../data/20150115/FTgpIzEnh.dat
Peak list data path
Peak list format	Mascot generic
Search type	PMF
Mascot version	2.5.1
Database	SwissProt
Fasta file	SwissProt_2015_01.fasta
Total sequences	547357
Total residues	194874700
Sequences after taxonomy filter	7930
Number of queries	44
Fixed modifications	--------------------------------------------------------
Identifier	Name	Delta	Neutral loss
1	Carbamidomethyl (C)	57.0215
Variable modifications	--------------------------------------------------------
Identifier	Name	Delta	Neutral loss(es)
1	Oxidation (M)	15.9949	0	63.9983
Search Parameters	--------------------------------------------------------
Taxonomy filter	. . . . . . . . . . . . . . . . Rattus
Enzyme	Trypsin
Maximum Missed Cleavages	1
Fixed modifications	Carbamidomethyl (C)
Variable modifications	Oxidation (M)
Peptide Mass Tolerance	100
Peptide Mass Tolerance Units	ppm
Peptide Charge State	1+
Mass values	Monoisotopic
USER00	PEP_INT(861.076277:665.948434,877.036576:876.691252,893.026906:368.198991,945.562794:1877.578827,976.469834:957.475729,1132.557157:1790.252257,1471.790702:1240.207654,1497.773562:5052.765637,1499.708472:2032.786371,1501.135734:726.562183,1501.763296:403.660933,1515.788416:36225.361898,1520.745103:456.198899,1527.784311:551.065448,1529.786246:549.782279,1531.789541:984.569046,1537.766506:879.61989…
Format parameters	--------------------------------------------------------
Significance threshold	0.05
Max. number of hits	20
Include same-set proteins	0
Include sub-set proteins	0
Show duplicate peptides	1
Protein hits	--------------------------------------------------------
prot_hit_num	prot_acc	prot_desc	prot_score	prot_thresh	prot_expect	prot_mass	prot_matches	pep_query	pep_rank	pep_isbold	pep_isunique	pep_exp_mz	pep_exp_mr	pep_calc_mr	pep_delta	pep_start	pep_end	pep_miss	pep_res_before	pep_seq	pep_res_after	pep_var_mod	pep_var_mod_pos	pep_summed_mod_pos	pep_local_mod_pos
1	ACTG_RAT	Actin, cytoplasmic 2 OS=Rattus norvegicus GN=Actg1 PE=1 SV=1	135	52	2.5e-10	42108	15	5				976.47	975.463	975.441	0.0215	19	28	0	K	AGFAGDDAPR	A
1	ACTG_RAT	Actin, cytoplasmic 2 OS=Rattus norvegicus GN=Actg1 PE=1 SV=1	135	52	2.5e-10	42108	15	6				1132.56	1131.55	1131.52	0.0302	197	206	0	R	GYSFTTTAER	E
1	ACTG_RAT	Actin, cytoplasmic 2 OS=Rattus norvegicus GN=Actg1 PE=1 SV=1	135	52	2.5e-10	42108	15	12				1515.79	1514.78	1514.74	0.0393	85	95	0	K	IWHHTFYNELR	V
1	ACTG_RAT	Actin, cytoplasmic 2 OS=Rattus norvegicus GN=Actg1 PE=1 SV=1	135	52	2.5e-10	42108	15	24				1790.94	1789.93	1789.88	0.0434	239	254	0	K	SYELPDGQVITIGNER	F
1	ACTG_RAT	Actin, cytoplasmic 2 OS=Rattus norvegicus GN=Actg1 PE=1 SV=1	135	52	2.5e-10	42108	15	27				1954.1	1953.09	1953.06	0.0364	96	113	0	R	VAPEEHPVLLTEAPLNPK	A
1	ACTG_RAT	Actin, cytoplasmic 2 OS=Rattus norvegicus GN=Actg1 PE=1 SV=1	135	52	2.5e-10	42108	15	30				1982.92	1981.92	1981.88	0.0362	1	18	0	-	MEEEIAALVIDNGSGMCK	A	Oxidation (M)	0.100000000000000000.0
1	ACTG_RAT	Actin, cytoplasmic 2 OS=Rattus norvegicus GN=Actg1 PE=1 SV=1	135	52	2.5e-10	42108	15	31				1998.91	1997.9	1997.87	0.0262	1	18	0	-	MEEEIAALVIDNGSGMCK	A	2 Oxidation (M)	0.100000000000000100.0
1	ACTG_RAT	Actin, cytoplasmic 2 OS=Rattus norvegicus GN=Actg1 PE=1 SV=1	135	52	2.5e-10	42108	15	34				2215.12	2214.11	2214.06	0.0466	292	312	0	K	DLYANTVLSGGTTMYPGIADR	M
1	ACTG_RAT	Actin, cytoplasmic 2 OS=Rattus norvegicus GN=Actg1 PE=1 SV=1	135	52	2.5e-10	42108	15	35				2231.13	2230.12	2230.06	0.0636	292	312	0	K	DLYANTVLSGGTTMYPGIADR	M	Oxidation (M)	0.000000000000010000000.0
1	ACTG_RAT	Actin, cytoplasmic 2 OS=Rattus norvegicus GN=Actg1 PE=1 SV=1	135	52	2.5e-10	42108	15	37				2343.22	2342.22	2342.16	0.0589	291	312	1	R	KDLYANTVLSGGTTMYPGIADR	M
1	ACTG_RAT	Actin, cytoplasmic 2 OS=Rattus norvegicus GN=Actg1 PE=1 SV=1	135	52	2.5e-10	42108	15	39				2550.2	2549.2	2549.17	0.031	216	238	0	K	LCYVALDFEQEMATAASSSSLEK	S
1	ACTG_RAT	Actin, cytoplasmic 2 OS=Rattus norvegicus GN=Actg1 PE=1 SV=1	135	52	2.5e-10	42108	15	40				2730.35	2729.34	2729.43	-0.084	336	359	1	R	KYSVWIGGSILASLSTFQQMWISK	Q
1	ACTG_RAT	Actin, cytoplasmic 2 OS=Rattus norvegicus GN=Actg1 PE=1 SV=1	135	52	2.5e-10	42108	15	41				3183.68	3182.67	3182.61	0.0676	148	177	0	R	TTGIVMDSGDGVTHTVPIYEGYALPHAILR	L
1	ACTG_RAT	Actin, cytoplasmic 2 OS=Rattus norvegicus GN=Actg1 PE=1 SV=1	135	52	2.5e-10	42108	15	43				3231.52	3230.51	3230.45	0.055	257	284	0	R	CPEALFQPSFLGMESCGIHETTFNSIMK	C
1	ACTG_RAT	Actin, cytoplasmic 2 OS=Rattus norvegicus GN=Actg1 PE=1 SV=1	135	52	2.5e-10	42108	15	44				3253.5	3252.49	3252.6	-0.1091	119	147	0	K	MTQIMFETFNTPAMYVAIQAVLSLYASGR	T
2	CHST7_RAT	Carbohydrate sulfotransferase 7 OS=Rattus norvegicus GN=Chst7 PE=2 SV=1	66	52	0.002	55627	8	4				945.563	944.556	944.606	-0.0504	242	249	1	R	KYPVVVIK	D
2	CHST7_RAT	Carbohydrate sulfotransferase 7 OS=Rattus norvegicus GN=Chst7 PE=2 SV=1	66	52	0.002	55627	8	5				976.47	975.463	975.481	-0.0182	235	242	1	R	ALEAECRK	Y
2	CHST7_RAT	Carbohydrate sulfotransferase 7 OS=Rattus norvegicus GN=Chst7 PE=2 SV=1	66	52	0.002	55627	8	16				1531.79	1530.78	1530.73	0.0508	472	485	1	R	KGETPLETNANWAT	-
2	CHST7_RAT	Carbohydrate sulfotransferase 7 OS=Rattus norvegicus GN=Chst7 PE=2 SV=1	66	52	0.002	55627	8	19				1545.81	1544.81	1544.85	-0.0396	354	366	1	R	DLLFTRGAPTWLR	R
2	CHST7_RAT	Carbohydrate sulfotransferase 7 OS=Rattus norvegicus GN=Chst7 PE=2 SV=1	66	52	0.002	55627	8	25				1802.93	1801.93	1801.83	0.0926	66	81	1	R	EQGAEVRFQAEGNPDR	S
2	CHST7_RAT	Carbohydrate sulfotransferase 7 OS=Rattus norvegicus GN=Chst7 PE=2 SV=1	66	52	0.002	55627	8	28				1960.95	1959.95	1959.97	-0.0207	444	460	1	R	QVEAACDPAMRLLAYPR	S
2	CHST7_RAT	Carbohydrate sulfotransferase 7 OS=Rattus norvegicus GN=Chst7 PE=2 SV=1	66	52	0.002	55627	8	37				2343.22	2342.22	2342.14	0.0729	44	65	1	R	DCPGLQRSLGVWSLEAAAAGER	E
2	CHST7_RAT	Carbohydrate sulfotransferase 7 OS=Rattus norvegicus GN=Chst7 PE=2 SV=1	66	52	0.002	55627	8	43				3231.52	3230.51	3230.82	-0.3071	14	43	1	K	FTLLLALYTLLLLLVPSVLDSGSEQDKGGR	D
3	KINH_RAT	Kinesin-1 heavy chain OS=Rattus norvegicus GN=Kif5b PE=1 SV=1	39	52	1	110204	8	8				1497.77	1496.77	1496.68	0.0873	191	203	0	R	HVAVTNMNEHSSR	S	Oxidation (M)	0.0000001000000.0
3	KINH_RAT	Kinesin-1 heavy chain OS=Rattus norvegicus GN=Kif5b PE=1 SV=1	39	52	1	110204	8	14				1527.78	1526.78	1526.79	-0.017	561	575	0	K	DLAEIGIAVGNNDVK	Q
3	KINH_RAT	Kinesin-1 heavy chain OS=Rattus norvegicus GN=Kif5b PE=1 SV=1	39	52	1	110204	8	15				1529.79	1528.78	1528.77	0.0043	942	956	0	R	GGGSFVQNNQPVGLR	G
3	KINH_RAT	Kinesin-1 heavy chain OS=Rattus norvegicus GN=Kif5b PE=1 SV=1	39	52	1	110204	8	17				1537.77	1536.76	1536.65	0.1053	814	829	0	K	SAEVDSDDTGGSAAQK	Q
3	KINH_RAT	Kinesin-1 heavy chain OS=Rattus norvegicus GN=Kif5b PE=1 SV=1	39	52	1	110204	8	19				1545.81	1544.81	1544.82	-0.0171	132	143	1	K	VSYFEIYLDKIR	D
3	KINH_RAT	Kinesin-1 heavy chain OS=Rattus norvegicus GN=Kif5b PE=1 SV=1	39	52	1	110204	8	24				1790.94	1789.93	1789.9	0.0288	451	465	1	K	TQMLDQEELLASTRR	D
3	KINH_RAT	Kinesin-1 heavy chain OS=Rattus norvegicus GN=Kif5b PE=1 SV=1	39	52	1	110204	8	26				1812.99	1811.98	1811.93	0.055	144	159	1	R	DLLDVSKTNLSVHEDK	N
3	KINH_RAT	Kinesin-1 heavy chain OS=Rattus norvegicus GN=Kif5b PE=1 SV=1	39	52	1	110204	8	34				2215.12	2214.11	2213.96	0.1524	172	190	1	R	FVCSPDEVMDTIDEGKSNR	H	Oxidation (M)	0.0000000010000000000.0
4	CLCN4_RAT	H(+)/Cl(-) exchange transporter 4 OS=Rattus norvegicus GN=Clcn4 PE=2 SV=1	38	52	1.2	84559	6	17				1537.77	1536.76	1536.9	-0.1436	175	188	1	K	TILSGFIIRGYLGK	W
4	CLCN4_RAT	H(+)/Cl(-) exchange transporter 4 OS=Rattus norvegicus GN=Clcn4 PE=2 SV=1	38	52	1.2	84559	6	24				1790.94	1789.93	1789.92	0.0061	451	468	0	K	IPSGLFIPSMAVGAMAGR	M	Oxidation (M)	0.000000000100000000.0
4	CLCN4_RAT	H(+)/Cl(-) exchange transporter 4 OS=Rattus norvegicus GN=Clcn4 PE=2 SV=1	38	52	1.2	84559	6	28				1960.95	1959.95	1959.96	-0.0134	575	590	1	K	DEFTHRTLATDVMRPR	R	Oxidation (M)	0.0000000000001000.0
4	CLCN4_RAT	H(+)/Cl(-) exchange transporter 4 OS=Rattus norvegicus GN=Clcn4 PE=2 SV=1	38	52	1.2	84559	6	34				2215.12	2214.11	2214.11	-0.0016	556	574	0	K	EGIYEAHIHLNGYPFLDVK	D
4	CLCN4_RAT	H(+)/Cl(-) exchange transporter 4 OS=Rattus norvegicus GN=Clcn4 PE=2 SV=1	38	52	1.2	84559	6	41				3183.68	3182.67	3182.7	-0.0298	518	547	0	R	MTVSLVVIMFELTGGLEYIVPLMAAAVTSK	W
4	CLCN4_RAT	H(+)/Cl(-) exchange transporter 4 OS=Rattus norvegicus GN=Clcn4 PE=2 SV=1	38	52	1.2	84559	6	43				3231.52	3230.51	3230.45	0.0552	1	26	1	-	MDFLDEPFPDVGTYEDFHTIDWLREK	S	Oxidation (M)	0.10000000000000000000000000.0
5	DOC2B_RAT	Double C2-like domain-containing protein beta OS=Rattus norvegicus GN=Doc2b PE=1 SV=2	37	52	1.4	46269	6	8				1497.77	1496.77	1496.73	0.0331	62	77	1	R	SPAATAGPRSPSDGAR	D
5	DOC2B_RAT	Double C2-like domain-containing protein beta OS=Rattus norvegicus GN=Doc2b PE=1 SV=2	37	52	1.4	46269	6	20				1547.79	1546.78	1546.88	-0.1034	276	289	1	K	YSSQKQGLLVGIVR	C
5	DOC2B_RAT	Double C2-like domain-containing protein beta OS=Rattus norvegicus GN=Doc2b PE=1 SV=2	37	52	1.4	46269	6	26				1812.99	1811.98	1811.96	0.0173	43	61	1	R	GLPPTAAPRASAPPDAPAR	S
5	DOC2B_RAT	Double C2-like domain-containing protein beta OS=Rattus norvegicus GN=Doc2b PE=1 SV=2	37	52	1.4	46269	6	27				1954.1	1953.09	1953.01	0.0793	150	167	1	K	AKGLKPMDHNGLADPYVK	L
5	DOC2B_RAT	Double C2-like domain-containing protein beta OS=Rattus norvegicus GN=Doc2b PE=1 SV=2	37	52	1.4	46269	6	30				1982.92	1981.92	1981.87	0.0495	290	307	0	R	CAHLAAMDANGYSDPYVK	T
5	DOC2B_RAT	Double C2-like domain-containing protein beta OS=Rattus norvegicus GN=Doc2b PE=1 SV=2	37	52	1.4	46269	6	31				1998.91	1997.9	1997.86	0.0395	290	307	0	R	CAHLAAMDANGYSDPYVK	T	Oxidation (M)	0.000000100000000000.0
6	BRCA1_RAT	Breast cancer type 1 susceptibility protein homolog OS=Rattus norvegicus GN=Brca1 PE=1 SV=1	37	52	1.7	203004	11	6				1132.56	1131.55	1131.54	0.0078	958	967	0	K	SGISQNSHFR	Q
6	BRCA1_RAT	Breast cancer type 1 susceptibility protein homolog OS=Rattus norvegicus GN=Brca1 PE=1 SV=1	37	52	1.7	203004	11	14				1527.78	1526.78	1526.82	-0.0468	610	622	1	K	STRCVLPLEPISR	N
6	BRCA1_RAT	Breast cancer type 1 susceptibility protein homolog OS=Rattus norvegicus GN=Brca1 PE=1 SV=1	37	52	1.7	203004	11	17				1537.77	1536.76	1536.81	-0.049	8	20	0	R	IQEVQNVLHAMQK	I
6	BRCA1_RAT	Breast cancer type 1 susceptibility protein homolog OS=Rattus norvegicus GN=Brca1 PE=1 SV=1	37	52	1.7	203004	11	21				1553.75	1552.75	1552.8	-0.0568	8	20	0	R	IQEVQNVLHAMQK	I	Oxidation (M)	0.0000000000100.0
6	BRCA1_RAT	Breast cancer type 1 susceptibility protein homolog OS=Rattus norvegicus GN=Brca1 PE=1 SV=1	37	52	1.7	203004	11	23				1772.92	1771.91	1771.84	0.066	319	333	1	R	WADSKETCNGRPVPR	T
6	BRCA1_RAT	Breast cancer type 1 susceptibility protein homolog OS=Rattus norvegicus GN=Brca1 PE=1 SV=1	37	52	1.7	203004	11	27				1954.1	1953.09	1952.92	0.1739	1792	1807	1	R	CRDLDAYLVQNITCGR	D
6	BRCA1_RAT	Breast cancer type 1 susceptibility protein homolog OS=Rattus norvegicus GN=Brca1 PE=1 SV=1	37	52	1.7	203004	11	30				1982.92	1981.92	1981.92	-0.0007	1434	1452	1	K	SQPQPPDGLPSGDKESGMR	R
6	BRCA1_RAT	Breast cancer type 1 susceptibility protein homolog OS=Rattus norvegicus GN=Brca1 PE=1 SV=1	37	52	1.7	203004	11	31				1998.91	1997.9	1997.91	-0.0106	1434	1452	1	K	SQPQPPDGLPSGDKESGMR	R	Oxidation (M)	0.0000000000000000010.0
6	BRCA1_RAT	Breast cancer type 1 susceptibility protein homolog OS=Rattus norvegicus GN=Brca1 PE=1 SV=1	37	52	1.7	203004	11	34				2215.12	2214.11	2214.23	-0.1167	1618	1636	1	K	YRLALTDVITEETTHVIIK	T
6	BRCA1_RAT	Breast cancer type 1 susceptibility protein homolog OS=Rattus norvegicus GN=Brca1 PE=1 SV=1	37	52	1.7	203004	11	36				2323.3	2322.29	2322.08	0.2108	1083	1102	0	K	AVSADFSPCLFSDHLEKPMR	S	Oxidation (M)	0.00000000000000000010.0
6	BRCA1_RAT	Breast cancer type 1 susceptibility protein homolog OS=Rattus norvegicus GN=Brca1 PE=1 SV=1	37	52	1.7	203004	11	44				3253.5	3252.49	3252.39	0.1035	523	551	0	R	ISENLNQGTDQMEPNDQAMSITSNGQENR	A	2 Oxidation (M)	0.00000000000100000010000000000.0
7	ACTC_RAT	Actin, alpha cardiac muscle 1 OS=Rattus norvegicus GN=Actc1 PE=2 SV=1	36	52	2	42334	5	5				976.47	975.463	975.441	0.0215	21	30	0	K	AGFAGDDAPR	A
7	ACTC_RAT	Actin, alpha cardiac muscle 1 OS=Rattus norvegicus GN=Actc1 PE=2 SV=1	36	52	2	42334	5	12				1515.79	1514.78	1514.74	0.0393	87	97	0	K	IWHHTFYNELR	V
7	ACTC_RAT	Actin, alpha cardiac muscle 1 OS=Rattus norvegicus GN=Actc1 PE=2 SV=1	36	52	2	42334	5	24				1790.94	1789.93	1789.88	0.0434	241	256	0	K	SYELPDGQVITIGNER	F
7	ACTC_RAT	Actin, alpha cardiac muscle 1 OS=Rattus norvegicus GN=Actc1 PE=2 SV=1	36	52	2	42334	5	28				1960.95	1959.95	1959.9	0.0415	71	86	0	K	YPIEHGIITNWDDMEK	I
7	ACTC_RAT	Actin, alpha cardiac muscle 1 OS=Rattus norvegicus GN=Actc1 PE=2 SV=1	36	52	2	42334	5	40				2730.35	2729.34	2729.43	-0.084	338	361	1	R	KYSVWIGGSILASLSTFQQMWISK	Q
8	CL2DB_RAT	C-type lectin domain family 2 member D11 OS=Rattus norvegicus GN=Clec2d11 PE=2 SV=1	36	52	2.2	23978	4	9				1499.71	1498.7	1498.69	0.0072	118	129	0	R	FDTEEELNFLSR	Y
8	CL2DB_RAT	C-type lectin domain family 2 member D11 OS=Rattus norvegicus GN=Clec2d11 PE=2 SV=1	36	52	2.2	23978	4	23				1772.92	1771.91	1771.83	0.0811	193	207	1	K	LNSYSLQCKTPFSPM	-
8	CL2DB_RAT	C-type lectin domain family 2 member D11 OS=Rattus norvegicus GN=Clec2d11 PE=2 SV=1	36	52	2.2	23978	4	24				1790.94	1789.93	1789.85	0.0757	118	131	1	R	FDTEEELNFLSRYK	G
8	CL2DB_RAT	C-type lectin domain family 2 member D11 OS=Rattus norvegicus GN=Clec2d11 PE=2 SV=1	36	52	2.2	23978	4	40				2730.35	2729.34	2729.46	-0.1159	42	66	0	K	LYCCYGVIMVLSVAVVALSVALSVK	M	Oxidation (M)	0.0000000010000000000000000.0
9	SC65_RAT	Synaptonemal complex protein SC65 (Fragment) OS=Rattus norvegicus GN=Leprel4 PE=2 SV=2	35	52	2.4	48212	6	5				976.47	975.463	975.408	0.0546	199	206	0	R	SSTEHMER	A
9	SC65_RAT	Synaptonemal complex protein SC65 (Fragment) OS=Rattus norvegicus GN=Leprel4 PE=2 SV=2	35	52	2.4	48212	6	12				1515.79	1514.78	1514.72	0.0624	303	314	0	K	DSVMQQNLVYYR	F
9	SC65_RAT	Synaptonemal complex protein SC65 (Fragment) OS=Rattus norvegicus GN=Leprel4 PE=2 SV=2	35	52	2.4	48212	6	16				1531.79	1530.78	1530.83	-0.0484	98	110	1	K	RTLPAFQVPYPSR	Q
9	SC65_RAT	Synaptonemal complex protein SC65 (Fragment) OS=Rattus norvegicus GN=Leprel4 PE=2 SV=2	35	52	2.4	48212	6	28				1960.95	1959.95	1959.92	0.0222	268	282	0	K	FVATMYHYLQFAYYK	L	Oxidation (M)	0.000010000000000.0
9	SC65_RAT	Synaptonemal complex protein SC65 (Fragment) OS=Rattus norvegicus GN=Leprel4 PE=2 SV=2	35	52	2.4	48212	6	34				2215.12	2214.11	2214.02	0.0896	199	217	1	R	SSTEHMERALADYMTVFAR	C
9	SC65_RAT	Synaptonemal complex protein SC65 (Fragment) OS=Rattus norvegicus GN=Leprel4 PE=2 SV=2	35	52	2.4	48212	6	35				2231.13	2230.12	2230.01	0.1065	199	217	1	R	SSTEHMERALADYMTVFAR	C	Oxidation (M)	0.0000010000000000000.0
10	CC175_RAT	Coiled-coil domain-containing protein 175 OS=Rattus norvegicus GN=Ccdc175 PE=1 SV=2	32	52	4.5	97287	7	8				1497.77	1496.77	1496.73	0.037	190	202	0	K	AVATICINDTYTR	I
10	CC175_RAT	Coiled-coil domain-containing protein 175 OS=Rattus norvegicus GN=Ccdc175 PE=1 SV=2	32	52	4.5	97287	7	9				1499.71	1498.7	1498.77	-0.0655	592	603	0	K	QEETLLSTYIFR	Y
10	CC175_RAT	Coiled-coil domain-containing protein 175 OS=Rattus norvegicus GN=Ccdc175 PE=1 SV=2	32	52	4.5	97287	7	18				1543.79	1542.78	1542.84	-0.0565	742	755	0	K	IESISAWLLGGIER	L
10	CC175_RAT	Coiled-coil domain-containing protein 175 OS=Rattus norvegicus GN=Ccdc175 PE=1 SV=2	32	52	4.5	97287	7	20				1547.79	1546.78	1546.8	-0.0227	374	386	1	K	ITLKEEEAMSLQR	Q
10	CC175_RAT	Coiled-coil domain-containing protein 175 OS=Rattus norvegicus GN=Ccdc175 PE=1 SV=2	32	52	4.5	97287	7	26				1812.99	1811.98	1811.81	0.1732	1	15	1	-	MAMRSWTPDQGFVDR	K	Oxidation (M)	0.100000000000000.0
10	CC175_RAT	Coiled-coil domain-containing protein 175 OS=Rattus norvegicus GN=Ccdc175 PE=1 SV=2	32	52	4.5	97287	7	35				2231.13	2230.12	2230.12	0.0061	208	226	1	K	EEIGLQKQCLQDATDLIEK	H
10	CC175_RAT	Coiled-coil domain-containing protein 175 OS=Rattus norvegicus GN=Ccdc175 PE=1 SV=2	32	52	4.5	97287	7	42				3214.49	3213.48	3213.62	-0.145	742	770	1	K	IESISAWLLGGIERLHSLMEEESPSSLSK	E	Oxidation (M)	0.00000000000000000010000000000.0
11	ABCC9_RAT	ATP-binding cassette sub-family C member 9 OS=Rattus norvegicus GN=Abcc9 PE=2 SV=1	32	52	5.6	175375	11	6				1132.56	1131.55	1131.61	-0.0637	889	898	1	R	EGTLKDIQTK	D
11	ABCC9_RAT	ATP-binding cassette sub-family C member 9 OS=Rattus norvegicus GN=Abcc9 PE=2 SV=1	32	52	5.6	175375	11	8				1497.77	1496.77	1496.83	-0.0648	657	669	1	R	RLRPAETEDVAIK	V
11	ABCC9_RAT	ATP-binding cassette sub-family C member 9 OS=Rattus norvegicus GN=Abcc9 PE=2 SV=1	32	52	5.6	175375	11	12				1515.79	1514.78	1514.81	-0.0315	1264	1277	1	R	NLADLEVQMGAVKK	V
11	ABCC9_RAT	ATP-binding cassette sub-family C member 9 OS=Rattus norvegicus GN=Abcc9 PE=2 SV=1	32	52	5.6	175375	11	13				1520.75	1519.74	1519.73	0.0078	908	919	1	K	TLMNRQDQELEK	D	Oxidation (M)	0.001000000000.0
11	ABCC9_RAT	ATP-binding cassette sub-family C member 9 OS=Rattus norvegicus GN=Abcc9 PE=2 SV=1	32	52	5.6	175375	11	14				1527.78	1526.78	1526.7	0.0794	155	166	0	K	YWQLGWGMSDLR	F	Oxidation (M)	0.000000010000.0
11	ABCC9_RAT	ATP-binding cassette sub-family C member 9 OS=Rattus norvegicus GN=Abcc9 PE=2 SV=1	32	52	5.6	175375	11	16				1531.79	1530.78	1530.81	-0.0253	1264	1277	1	R	NLADLEVQMGAVKK	V	Oxidation (M)	0.00000000100000.0
11	ABCC9_RAT	ATP-binding cassette sub-family C member 9 OS=Rattus norvegicus GN=Abcc9 PE=2 SV=1	32	52	5.6	175375	11	22				1746.94	1745.93	1745.82	0.1073	643	656	1	K	QPGRYHLDNYEQAR	R
11	ABCC9_RAT	ATP-binding cassette sub-family C member 9 OS=Rattus norvegicus GN=Abcc9 PE=2 SV=1	32	52	5.6	175375	11	25				1802.93	1801.93	1801.99	-0.059	708	724	0	K	SSLLLAILGEMQTLEGK	V
11	ABCC9_RAT	ATP-binding cassette sub-family C member 9 OS=Rattus norvegicus GN=Abcc9 PE=2 SV=1	32	52	5.6	175375	11	28				1960.95	1959.95	1959.97	-0.0273	1409	1424	1	K	CTDDRLWEALEIAQLK	N
11	ABCC9_RAT	ATP-binding cassette sub-family C member 9 OS=Rattus norvegicus GN=Abcc9 PE=2 SV=1	32	52	5.6	175375	11	31				1998.91	1997.9	1997.99	-0.0887	275	291	1	K	AADHPNRTPSIWLAMYR	A
11	ABCC9_RAT	ATP-binding cassette sub-family C member 9 OS=Rattus norvegicus GN=Abcc9 PE=2 SV=1	32	52	5.6	175375	11	40				2730.35	2729.34	2729.46	-0.1163	305	329	1	R	YLADLLGFAGPLCISGIVQRVNEPK	N
12	CAPON_RAT	Carboxyl-terminal PDZ ligand of neuronal nitric oxide synthase protein OS=Rattus norvegicus GN=Nos1ap PE=1 SV=1	31	52	6.2	56115	5	5				976.47	975.463	975.528	-0.0658	147	154	1	K	SQAMRIVR	T	Oxidation (M)	0.00010000.0
12	CAPON_RAT	Carboxyl-terminal PDZ ligand of neuronal nitric oxide synthase protein OS=Rattus norvegicus GN=Nos1ap PE=1 SV=1	31	52	6.2	56115	5	14				1527.78	1526.78	1526.73	0.047	130	142	1	R	DGASNIFRCNVFK	S
12	CAPON_RAT	Carboxyl-terminal PDZ ligand of neuronal nitric oxide synthase protein OS=Rattus norvegicus GN=Nos1ap PE=1 SV=1	31	52	6.2	56115	5	19				1545.81	1544.81	1544.76	0.0484	5	17	1	K	TKYNLVDDGHDLR	I
12	CAPON_RAT	Carboxyl-terminal PDZ ligand of neuronal nitric oxide synthase protein OS=Rattus norvegicus GN=Nos1ap PE=1 SV=1	31	52	6.2	56115	5	37				2343.22	2342.22	2342.07	0.1454	93	110	1	K	EWTWDESKMLVMQDPIYR	I	Oxidation (M)	0.000000001000000000.0
12	CAPON_RAT	Carboxyl-terminal PDZ ligand of neuronal nitric oxide synthase protein OS=Rattus norvegicus GN=Nos1ap PE=1 SV=1	31	52	6.2	56115	5	40				2730.35	2729.34	2729.32	0.0218	101	122	1	K	MLVMQDPIYRIFYVSHDSQDLK	I	2 Oxidation (M)	0.1001000000000000000000.0
13	TCPA_RAT	T-complex protein 1 subunit alpha OS=Rattus norvegicus GN=Tcp1 PE=1 SV=1	30	52	8.3	60835	5	5				976.47	975.463	975.499	-0.0359	265	272	1	R	QRESDITK	E
13	TCPA_RAT	T-complex protein 1 subunit alpha OS=Rattus norvegicus GN=Tcp1 PE=1 SV=1	30	52	8.3	60835	5	19				1545.81	1544.81	1544.82	-0.0131	497	510	1	R	DNKQAGVFEPTIVK	V
13	TCPA_RAT	T-complex protein 1 subunit alpha OS=Rattus norvegicus GN=Tcp1 PE=1 SV=1	30	52	8.3	60835	5	24				1790.94	1789.93	1789.9	0.0321	2	18	1	M	EGPLSVFGDRSTGEAIR	S
13	TCPA_RAT	T-complex protein 1 subunit alpha OS=Rattus norvegicus GN=Tcp1 PE=1 SV=1	30	52	8.3	60835	5	33				2176.21	2175.21	2175.13	0.0771	278	298	0	K	ILATGANVILTTGGIDDMCLK	Y
13	TCPA_RAT	T-complex protein 1 subunit alpha OS=Rattus norvegicus GN=Tcp1 PE=1 SV=1	30	52	8.3	60835	5	35				2231.13	2230.12	2230.17	-0.0528	12	33	1	R	STGEAIRSQNVMAAASIANIVK	S
14	PGM1_RAT	Phosphoglucomutase-1 OS=Rattus norvegicus GN=Pgm1 PE=1 SV=2	29	52	10	61650	6	8				1497.77	1496.77	1496.7	0.0626	441	452	1	K	MMKDLEALMLDR	S	2 Oxidation (M)	0.110000000000.0
14	PGM1_RAT	Phosphoglucomutase-1 OS=Rattus norvegicus GN=Pgm1 PE=1 SV=2	29	52	10	61650	6	9				1499.71	1498.7	1498.79	-0.0842	65	76	0	R	FYMTEAIQLIVR	I	Oxidation (M)	0.001000000000.0
14	PGM1_RAT	Phosphoglucomutase-1 OS=Rattus norvegicus GN=Pgm1 PE=1 SV=2	29	52	10	61650	6	15				1529.79	1528.78	1528.81	-0.0282	222	235	1	R	IDAMHGVVGPYVKK	I	Oxidation (M)	0.00010000000000.0
14	PGM1_RAT	Phosphoglucomutase-1 OS=Rattus norvegicus GN=Pgm1 PE=1 SV=2	29	52	10	61650	6	22				1746.94	1745.93	1745.91	0.0247	9	24	1	K	TQAYPDQKPGTSGLRK	R
14	PGM1_RAT	Phosphoglucomutase-1 OS=Rattus norvegicus GN=Pgm1 PE=1 SV=2	29	52	10	61650	6	25				1802.93	1801.93	1801.96	-0.0305	165	180	1	K	VDLGVLGKQQFDLENK	F
14	PGM1_RAT	Phosphoglucomutase-1 OS=Rattus norvegicus GN=Pgm1 PE=1 SV=2	29	52	10	61650	6	36				2323.3	2322.29	2322.25	0.0363	65	85	1	R	FYMTEAIQLIVRIAAANGIGR	L	Oxidation (M)	0.001000000000000000000.0
15	RPP40_RAT	Ribonuclease P protein subunit p40 OS=Rattus norvegicus GN=Rpp40 PE=2 SV=2	29	52	10	42240	5	16				1531.79	1530.78	1530.71	0.0724	58	70	0	K	DLVMEMGPYYSVK	K
15	RPP40_RAT	Ribonuclease P protein subunit p40 OS=Rattus norvegicus GN=Rpp40 PE=2 SV=2	29	52	10	42240	5	20				1547.79	1546.78	1546.7	0.075	58	70	0	K	DLVMEMGPYYSVK	K	Oxidation (M)	0.0001000000000.0
15	RPP40_RAT	Ribonuclease P protein subunit p40 OS=Rattus norvegicus GN=Rpp40 PE=2 SV=2	29	52	10	42240	5	23				1772.92	1771.91	1771.89	0.0195	56	70	1	K	LKDLVMEMGPYYSVK	K
15	RPP40_RAT	Ribonuclease P protein subunit p40 OS=Rattus norvegicus GN=Rpp40 PE=2 SV=2	29	52	10	42240	5	37				2343.22	2342.22	2342.19	0.0304	141	160	1	K	SMRFIISIDLMDLSLNLDSK	K	2 Oxidation (M)	0.01000000001000000000.0
15	RPP40_RAT	Ribonuclease P protein subunit p40 OS=Rattus norvegicus GN=Rpp40 PE=2 SV=2	29	52	10	42240	5	43				3231.52	3230.51	3230.56	-0.0474	173	199	1	K	KPLKFDFLLAWHHTGTEESTMMSYFSK	Y
16	UBP2_RAT	Ubiquitin carboxyl-terminal hydrolase 2 OS=Rattus norvegicus GN=Usp2 PE=1 SV=1	28	52	11	70118	5	4				945.563	944.556	944.493	0.0628	131	139	0	R	DQGVTLGQK	K
16	UBP2_RAT	Ubiquitin carboxyl-terminal hydrolase 2 OS=Rattus norvegicus GN=Usp2 PE=1 SV=1	28	52	11	70118	5	6				1132.56	1131.55	1131.61	-0.065	354	362	1	K	TQIQRYAPR	F
16	UBP2_RAT	Ubiquitin carboxyl-terminal hydrolase 2 OS=Rattus norvegicus GN=Usp2 PE=1 SV=1	28	52	11	70118	5	28				1960.95	1959.95	1959.93	0.0195	462	477	1	R	GYPEVTLMDCMRLFTK	E
16	UBP2_RAT	Ubiquitin carboxyl-terminal hydrolase 2 OS=Rattus norvegicus GN=Usp2 PE=1 SV=1	28	52	11	70118	5	34				2215.12	2214.11	2214.13	-0.0187	389	408	0	R	VAARPKPSPESLDHLPDEEK	G
16	UBP2_RAT	Ubiquitin carboxyl-terminal hydrolase 2 OS=Rattus norvegicus GN=Usp2 PE=1 SV=1	28	52	11	70118	5	41				3183.68	3182.67	3182.5	0.1769	191	217	1	K	ELCALQGLYQAASRSEYLTDYLENYGR	K
17	CG050_RAT	Uncharacterized protein C7orf50 homolog OS=Rattus norvegicus PE=2 SV=1	28	52	11	22113	3	20				1547.79	1546.78	1546.72	0.0612	162	175	0	K	AETLMQELDGTDPK	A
17	CG050_RAT	Uncharacterized protein C7orf50 homolog OS=Rattus norvegicus PE=2 SV=1	28	52	11	22113	3	24				1790.94	1789.93	1789.85	0.0764	162	177	1	K	AETLMQELDGTDPKAR	S	Oxidation (M)	0.0000100000000000.0
17	CG050_RAT	Uncharacterized protein C7orf50 homolog OS=Rattus norvegicus PE=2 SV=1	28	52	11	22113	3	44				3253.5	3252.49	3252.69	-0.2001	88	116	1	K	VQTPPAKPSAAVLALEYLQGWAEKQESWR	F
18	SMC1A_RAT	Structural maintenance of chromosomes protein 1A OS=Rattus norvegicus GN=Smc1a PE=1 SV=1	28	52	13	143743	8	12				1515.79	1514.78	1514.83	-0.0506	63	77	0	R	DLIHGAPVGKPAANR	A
18	SMC1A_RAT	Structural maintenance of chromosomes protein 1A OS=Rattus norvegicus GN=Smc1a PE=1 SV=1	28	52	13	143743	8	17				1537.77	1536.76	1536.7	0.0635	178	189	1	K	AEEDTQFNYHRK	K
18	SMC1A_RAT	Structural maintenance of chromosomes protein 1A OS=Rattus norvegicus GN=Smc1a PE=1 SV=1	28	52	13	143743	8	19				1545.81	1544.81	1544.86	-0.0495	817	829	1	R	LGIQLDFEKNQLK	E
18	SMC1A_RAT	Structural maintenance of chromosomes protein 1A OS=Rattus norvegicus GN=Smc1a PE=1 SV=1	28	52	13	143743	8	23				1772.92	1771.91	1771.82	0.0884	830	843	1	K	EDQDKVHMWEQTVK	K
18	SMC1A_RAT	Structural maintenance of chromosomes protein 1A OS=Rattus norvegicus GN=Smc1a PE=1 SV=1	28	52	13	143743	8	31				1998.91	1997.9	1997.84	0.0622	348	363	1	R	QEFEERMEEESQSQGR	D
18	SMC1A_RAT	Structural maintenance of chromosomes protein 1A OS=Rattus norvegicus GN=Smc1a PE=1 SV=1	28	52	13	143743	8	33				2176.21	2175.21	2175.05	0.1567	1215	1233	1	K	VLTFDLTKYPDANPNPNEQ	-
18	SMC1A_RAT	Structural maintenance of chromosomes protein 1A OS=Rattus norvegicus GN=Smc1a PE=1 SV=1	28	52	13	143743	8	34				2215.12	2214.11	2214.09	0.0143	470	488	1	R	IDEINKELNQVMEQLGDAR	I
18	SMC1A_RAT	Structural maintenance of chromosomes protein 1A OS=Rattus norvegicus GN=Smc1a PE=1 SV=1	28	52	13	143743	8	35				2231.13	2230.12	2230.09	0.0312	470	488	1	R	IDEINKELNQVMEQLGDAR	I	Oxidation (M)	0.0000000000010000000.0
19	K1C20_RAT	Keratin, type I cytoskeletal 20 OS=Rattus norvegicus GN=Krt20 PE=2 SV=2	28	52	13	49414	4	20				1547.79	1546.78	1546.84	-0.0557	251	263	1	K	YEILAQKNLQEAK	E
19	K1C20_RAT	Keratin, type I cytoskeletal 20 OS=Rattus norvegicus GN=Krt20 PE=2 SV=2	28	52	13	49414	4	25				1802.93	1801.93	1801.97	-0.0404	407	423	1	K	TVVEEVVDGKVVSSEVK	E
19	K1C20_RAT	Keratin, type I cytoskeletal 20 OS=Rattus norvegicus GN=Krt20 PE=2 SV=2	28	52	13	49414	4	34				2215.12	2214.11	2213.96	0.1445	56	76	0	K	TTMSYGNHLSNGGDLFGGNEK	L	Oxidation (M)	0.001000000000000000000.0
19	K1C20_RAT	Keratin, type I cytoskeletal 20 OS=Rattus norvegicus GN=Krt20 PE=2 SV=2	28	52	13	49414	4	42				3214.49	3213.48	3213.56	-0.0868	326	353	1	R	YASQLAAIQEMLSSLEAQLMQIRSDTER	Q	2 Oxidation (M)	0.0000000000100000000100000000.0
20	TMX2_RAT	Thioredoxin-related transmembrane protein 2 OS=Rattus norvegicus GN=Tmx2 PE=2 SV=1	28	52	13	34243	4	6				1132.56	1131.55	1131.56	-0.0061	199	207	1	R	YTDVSTRYK	V
20	TMX2_RAT	Thioredoxin-related transmembrane protein 2 OS=Rattus norvegicus GN=Tmx2 PE=2 SV=1	28	52	13	34243	4	17				1537.77	1536.76	1536.76	0.002	241	253	0	R	AVSWTFSEENVIR	E
20	TMX2_RAT	Thioredoxin-related transmembrane protein 2 OS=Rattus norvegicus GN=Tmx2 PE=2 SV=1	28	52	13	34243	4	20				1547.79	1546.78	1546.9	-0.1187	99	111	1	K	VANAILFFRLDIR	M
20	TMX2_RAT	Thioredoxin-related transmembrane protein 2 OS=Rattus norvegicus GN=Tmx2 PE=2 SV=1	28	52	13	34243	4	37				2343.22	2342.22	2342.03	0.1833	270	292	0	K	GGDMSEEKPGNPTPTAVPDGENK	K	Oxidation (M)	0.00010000000000000000000.0
