# Supplementary material for: The proteome of Hypobaric Induced Hypoxic Lung: Insights from Temporal Proteomic Profiling for Biomarker Discovery
Source: Sci Rep. 2015 May 29;5:10681. doi: 10.1038/srep10681 (PMC4448130; doi:10.1038/srep10681)
Supplement: Supplementary Dataset 18 [file srep10681-s17.xls]

## Sheet: SPOT 18
Header	--------------------------------------------------------
Search title
Timestamp	2015-01-15T04:58:38Z
User	yasmin
Email	yasminchem@gmail.com
Report URI	http://www.matrixscience.com/cgi/master_results.pl?file=../data/20150115/FTgpIzEae.dat
Peak list data path
Peak list format	Mascot generic
Search type	PMF
Mascot version	2.5.1
Database	SwissProt
Fasta file	SwissProt_2015_01.fasta
Total sequences	547357
Total residues	194874700
Sequences after taxonomy filter	7930
Number of queries	55
Decoy	--------------------------------------------------------
Number of matches above identity threshold in search of real database	2
Number of matches above identity threshold in search of decoy database	0
Highest score in search of real database	121
Highest score in search of decoy database	51
Fixed modifications	--------------------------------------------------------
Identifier	Name	Delta	Neutral loss
1	Carbamidomethyl (C)	57.0215
Variable modifications	--------------------------------------------------------
Identifier	Name	Delta	Neutral loss(es)
1	Oxidation (M)	15.9949	0	63.9983
Search Parameters	--------------------------------------------------------
Taxonomy filter	. . . . . . . . . . . . . . . . Rattus
Enzyme	Trypsin
Maximum Missed Cleavages	1
Fixed modifications	Carbamidomethyl (C)
Variable modifications	Oxidation (M)
Peptide Mass Tolerance	100
Peptide Mass Tolerance Units	ppm
Peptide Charge State	1+
Mass values	Monoisotopic
Decoy database also searched	1
USER00	PEP_INT(861.103525:4891.615210,864.529597:6806.147607,877.083215:5578.695666,882.615438:6442.057634,945.593208:54912.490640,976.495666:35688.458240,1011.683570:16304.699619,1130.596969:135230.218720,1140.743115:8257.887484,1152.586693:5020.773541,1171.630531:7650.992437,1198.756351:76827.766228,1291.837799:14138.655283,1320.646171:5439.332884,1338.875164:10005.367083,1456.784341:5451.422368,1483.…
Format parameters	--------------------------------------------------------
Significance threshold	0.05
Max. number of hits	20
Include same-set proteins	0
Include sub-set proteins	0
Show duplicate peptides	1
Protein hits	--------------------------------------------------------
prot_hit_num	prot_acc	prot_desc	prot_score	prot_thresh	prot_expect	prot_mass	prot_matches	pep_query	pep_rank	pep_isbold	pep_isunique	pep_exp_mz	pep_exp_mr	pep_calc_mr	pep_delta	pep_start	pep_end	pep_miss	pep_res_before	pep_seq	pep_res_after	pep_var_mod	pep_var_mod_pos	pep_summed_mod_pos	pep_local_mod_pos
1	ACTA_RAT	Actin, aortic smooth muscle OS=Rattus norvegicus GN=Acta2 PE=2 SV=1	121	52	6.3e-09	42381	13	6				976.496	975.488	975.441	0.0474	21	30	0	K	AGFAGDDAPR	A
1	ACTA_RAT	Actin, aortic smooth muscle OS=Rattus norvegicus GN=Acta2 PE=2 SV=1	121	52	6.3e-09	42381	13	8				1130.6	1129.59	1129.54	0.0493	199	208	0	R	GYSFVTTAER	E
1	ACTA_RAT	Actin, aortic smooth muscle OS=Rattus norvegicus GN=Acta2 PE=2 SV=1	121	52	6.3e-09	42381	13	11				1171.63	1170.62	1170.56	0.0595	42	52	0	R	HQGVMVGMGQK	D
1	ACTA_RAT	Actin, aortic smooth muscle OS=Rattus norvegicus GN=Acta2 PE=2 SV=1	121	52	6.3e-09	42381	13	12				1198.76	1197.75	1197.7	0.0508	31	41	0	R	AVFPSIVGRPR	H
1	ACTA_RAT	Actin, aortic smooth muscle OS=Rattus norvegicus GN=Acta2 PE=2 SV=1	121	52	6.3e-09	42381	13	18				1500.76	1499.76	1499.7	0.0571	362	374	0	K	QEYDEAGPSIVHR	K
1	ACTA_RAT	Actin, aortic smooth muscle OS=Rattus norvegicus GN=Acta2 PE=2 SV=1	121	52	6.3e-09	42381	13	19				1501.77	1500.76	1500.73	0.0344	87	97	0	K	IWHHSFYNELR	V
1	ACTA_RAT	Actin, aortic smooth muscle OS=Rattus norvegicus GN=Acta2 PE=2 SV=1	121	52	6.3e-09	42381	13	32				1790.94	1789.93	1789.88	0.0483	241	256	0	K	SYELPDGQVITIGNER	F
1	ACTA_RAT	Actin, aortic smooth muscle OS=Rattus norvegicus GN=Acta2 PE=2 SV=1	121	52	6.3e-09	42381	13	37				1956.12	1955.11	1955.04	0.0719	98	115	0	R	VAPEEHPTLLTEAPLNPK	A
1	ACTA_RAT	Actin, aortic smooth muscle OS=Rattus norvegicus GN=Acta2 PE=2 SV=1	121	52	6.3e-09	42381	13	44				2228.14	2227.13	2227.06	0.0769	294	314	0	K	DLYANNVLSGGTTMYPGIADR	M
1	ACTA_RAT	Actin, aortic smooth muscle OS=Rattus norvegicus GN=Acta2 PE=2 SV=1	121	52	6.3e-09	42381	13	45				2244.15	2243.14	2243.05	0.0895	294	314	0	K	DLYANNVLSGGTTMYPGIADR	M	Oxidation (M)	0.000000000000010000000.0
1	ACTA_RAT	Actin, aortic smooth muscle OS=Rattus norvegicus GN=Acta2 PE=2 SV=1	121	52	6.3e-09	42381	13	49				2356.26	2355.25	2355.15	0.0958	293	314	1	R	KDLYANNVLSGGTTMYPGIADR	M
1	ACTA_RAT	Actin, aortic smooth muscle OS=Rattus norvegicus GN=Acta2 PE=2 SV=1	121	52	6.3e-09	42381	13	54				3188.71	3187.7	3187.47	0.2354	259	286	0	R	CPETLFQPSFIGMESAGIHETTYNSIMK	C
1	ACTA_RAT	Actin, aortic smooth muscle OS=Rattus norvegicus GN=Acta2 PE=2 SV=1	121	52	6.3e-09	42381	13	55				3196.84	3195.83	3195.6	0.2322	150	179	0	R	TTGIVLDSGDGVTHNVPIYEGYALPHAIMR	L
2	ACTC_RAT	Actin, alpha cardiac muscle 1 OS=Rattus norvegicus GN=Actc1 PE=2 SV=1	121	52	6.3e-09	42334	13	6				976.496	975.488	975.441	0.0474	21	30	0	K	AGFAGDDAPR	A
2	ACTC_RAT	Actin, alpha cardiac muscle 1 OS=Rattus norvegicus GN=Actc1 PE=2 SV=1	121	52	6.3e-09	42334	13	8				1130.6	1129.59	1129.54	0.0493	199	208	0	R	GYSFVTTAER	E
2	ACTC_RAT	Actin, alpha cardiac muscle 1 OS=Rattus norvegicus GN=Actc1 PE=2 SV=1	121	52	6.3e-09	42334	13	11				1171.63	1170.62	1170.56	0.0595	42	52	0	R	HQGVMVGMGQK	D
2	ACTC_RAT	Actin, alpha cardiac muscle 1 OS=Rattus norvegicus GN=Actc1 PE=2 SV=1	121	52	6.3e-09	42334	13	12				1198.76	1197.75	1197.7	0.0508	31	41	0	R	AVFPSIVGRPR	H
2	ACTC_RAT	Actin, alpha cardiac muscle 1 OS=Rattus norvegicus GN=Actc1 PE=2 SV=1	121	52	6.3e-09	42334	13	18				1500.76	1499.76	1499.7	0.0571	362	374	0	K	QEYDEAGPSIVHR	K
2	ACTC_RAT	Actin, alpha cardiac muscle 1 OS=Rattus norvegicus GN=Actc1 PE=2 SV=1	121	52	6.3e-09	42334	13	21				1515.8	1514.79	1514.74	0.048	87	97	0	K	IWHHTFYNELR	V
2	ACTC_RAT	Actin, alpha cardiac muscle 1 OS=Rattus norvegicus GN=Actc1 PE=2 SV=1	121	52	6.3e-09	42334	13	32				1790.94	1789.93	1789.88	0.0483	241	256	0	K	SYELPDGQVITIGNER	F
2	ACTC_RAT	Actin, alpha cardiac muscle 1 OS=Rattus norvegicus GN=Actc1 PE=2 SV=1	121	52	6.3e-09	42334	13	37				1956.12	1955.11	1955.04	0.0719	98	115	0	R	VAPEEHPTLLTEAPLNPK	A
2	ACTC_RAT	Actin, alpha cardiac muscle 1 OS=Rattus norvegicus GN=Actc1 PE=2 SV=1	121	52	6.3e-09	42334	13	44				2228.14	2227.13	2227.06	0.0769	294	314	0	K	DLYANNVLSGGTTMYPGIADR	M
2	ACTC_RAT	Actin, alpha cardiac muscle 1 OS=Rattus norvegicus GN=Actc1 PE=2 SV=1	121	52	6.3e-09	42334	13	45				2244.15	2243.14	2243.05	0.0895	294	314	0	K	DLYANNVLSGGTTMYPGIADR	M	Oxidation (M)	0.000000000000010000000.0
2	ACTC_RAT	Actin, alpha cardiac muscle 1 OS=Rattus norvegicus GN=Actc1 PE=2 SV=1	121	52	6.3e-09	42334	13	49				2356.26	2355.25	2355.15	0.0958	293	314	1	R	KDLYANNVLSGGTTMYPGIADR	M
2	ACTC_RAT	Actin, alpha cardiac muscle 1 OS=Rattus norvegicus GN=Actc1 PE=2 SV=1	121	52	6.3e-09	42334	13	54				3188.71	3187.7	3187.47	0.2354	259	286	0	R	CPETLFQPSFIGMESAGIHETTYNSIMK	C
2	ACTC_RAT	Actin, alpha cardiac muscle 1 OS=Rattus norvegicus GN=Actc1 PE=2 SV=1	121	52	6.3e-09	42334	13	55				3196.84	3195.83	3195.6	0.2322	150	179	0	R	TTGIVLDSGDGVTHNVPIYEGYALPHAIMR	L
3	PDZD2_RAT	PDZ domain-containing protein 2 OS=Rattus norvegicus GN=Pdzd2 PE=1 SV=1	36	52	1.9	296389	15	8				1130.6	1129.59	1129.67	-0.0823	759	768	1	R	LVIGRHPNPK	V
3	PDZD2_RAT	PDZ domain-containing protein 2 OS=Rattus norvegicus GN=Pdzd2 PE=1 SV=1	36	52	1.9	296389	15	12				1198.76	1197.75	1197.66	0.0886	1810	1821	0	K	ASPEVPVAISTK	G
3	PDZD2_RAT	PDZ domain-containing protein 2 OS=Rattus norvegicus GN=Pdzd2 PE=1 SV=1	36	52	1.9	296389	15	14				1320.65	1319.64	1319.64	-0.0002	1738	1750	0	K	EQSSMLALGPGSK	A	Oxidation (M)	0.0000100000000.0
3	PDZD2_RAT	PDZ domain-containing protein 2 OS=Rattus norvegicus GN=Pdzd2 PE=1 SV=1	36	52	1.9	296389	15	18				1500.76	1499.76	1499.75	0.0108	294	307	1	R	VPKTEAPLSDSNDK	R
3	PDZD2_RAT	PDZ domain-containing protein 2 OS=Rattus norvegicus GN=Pdzd2 PE=1 SV=1	36	52	1.9	296389	15	19				1501.77	1500.76	1500.67	0.0866	2020	2032	1	K	NACGDRPPESDRK	G
3	PDZD2_RAT	PDZ domain-containing protein 2 OS=Rattus norvegicus GN=Pdzd2 PE=1 SV=1	36	52	1.9	296389	15	22				1517.78	1516.77	1516.89	-0.1195	1709	1720	1	K	TISRRPILTWFK	E
3	PDZD2_RAT	PDZ domain-containing protein 2 OS=Rattus norvegicus GN=Pdzd2 PE=1 SV=1	36	52	1.9	296389	15	27				1558.8	1557.8	1557.8	0.0003	1830	1843	1	K	TLPSPQASHKMFSK	A
3	PDZD2_RAT	PDZ domain-containing protein 2 OS=Rattus norvegicus GN=Pdzd2 PE=1 SV=1	36	52	1.9	296389	15	32				1790.94	1789.93	1789.93	0.0007	2252	2267	1	R	IKSFENLANSDRPTAK	C
3	PDZD2_RAT	PDZ domain-containing protein 2 OS=Rattus norvegicus GN=Pdzd2 PE=1 SV=1	36	52	1.9	296389	15	36				1847.98	1846.97	1846.98	-0.0075	219	235	1	K	FGVISRPSISKTPEDSK	S
3	PDZD2_RAT	PDZ domain-containing protein 2 OS=Rattus norvegicus GN=Pdzd2 PE=1 SV=1	36	52	1.9	296389	15	38				1975	1973.99	1973.98	0.0098	2467	2486	1	R	AYTKGNSPPASEPAIATGSR	E
3	PDZD2_RAT	PDZ domain-containing protein 2 OS=Rattus norvegicus GN=Pdzd2 PE=1 SV=1	36	52	1.9	296389	15	41				1996.98	1995.97	1996.01	-0.0428	1886	1904	1	R	TSASDTSIRTFTSPLTSPK	L
3	PDZD2_RAT	PDZ domain-containing protein 2 OS=Rattus norvegicus GN=Pdzd2 PE=1 SV=1	36	52	1.9	296389	15	45				2244.15	2243.14	2243.11	0.032	1975	1995	1	R	ADLLVSEATQPQGICEKGAEK	K
3	PDZD2_RAT	PDZ domain-containing protein 2 OS=Rattus norvegicus GN=Pdzd2 PE=1 SV=1	36	52	1.9	296389	15	47				2285.19	2284.18	2284.11	0.0752	1738	1759	1	K	EQSSMLALGPGSKANMVNTGHR	K
3	PDZD2_RAT	PDZ domain-containing protein 2 OS=Rattus norvegicus GN=Pdzd2 PE=1 SV=1	36	52	1.9	296389	15	52				2725.48	2724.47	2724.42	0.0521	1260	1286	1	R	IAVPMSTGAAPATAIPQASLVSQERSR	G	Oxidation (M)	0.000010000000000000000000000.0
3	PDZD2_RAT	PDZ domain-containing protein 2 OS=Rattus norvegicus GN=Pdzd2 PE=1 SV=1	36	52	1.9	296389	15	53				2747.46	2746.46	2746.48	-0.0233	2	24	0	M	PITQDNALLHLPLLYEWLQNSLR	E
4	MTEF3_RAT	Transcription termination factor 3, mitochondrial OS=Rattus norvegicus GN=Mterf3 PE=2 SV=1	36	52	2.2	46808	6	5				945.593	944.586	944.554	0.0317	260	267	1	K	ELELSVKK	T
4	MTEF3_RAT	Transcription termination factor 3, mitochondrial OS=Rattus norvegicus GN=Mterf3 PE=2 SV=1	36	52	2.2	46808	6	8				1130.6	1129.59	1129.63	-0.038	1	10	0	-	MALLAQQLSR	W
4	MTEF3_RAT	Transcription termination factor 3, mitochondrial OS=Rattus norvegicus GN=Mterf3 PE=2 SV=1	36	52	2.2	46808	6	22				1517.78	1516.77	1516.87	-0.1042	161	173	1	K	IEKHPDVANLLLR	L
4	MTEF3_RAT	Transcription termination factor 3, mitochondrial OS=Rattus norvegicus GN=Mterf3 PE=2 SV=1	36	52	2.2	46808	6	27				1558.8	1557.8	1557.84	-0.0459	278	291	1	R	LLTGSLEPVKENMK	V
4	MTEF3_RAT	Transcription termination factor 3, mitochondrial OS=Rattus norvegicus GN=Mterf3 PE=2 SV=1	36	52	2.2	46808	6	35				1812.93	1811.92	1811.91	0.0153	204	218	1	K	NYAIFSEDLENLKTR	V
4	MTEF3_RAT	Transcription termination factor 3, mitochondrial OS=Rattus norvegicus GN=Mterf3 PE=2 SV=1	36	52	2.2	46808	6	55				3196.84	3195.83	3195.6	0.2369	189	216	1	K	DLGLEDNQLGPFLTKNYAIFSEDLENLK	T
5	UN13B_RAT	Protein unc-13 homolog B OS=Rattus norvegicus GN=Unc13b PE=1 SV=2	35	52	2.3	185999	14	8				1130.6	1129.59	1129.59	-0.0017	1248	1257	0	R	QMADILGQVR	G
5	UN13B_RAT	Protein unc-13 homolog B OS=Rattus norvegicus GN=Unc13b PE=1 SV=2	35	52	2.3	185999	14	14				1320.65	1319.64	1319.67	-0.0301	557	567	1	R	TQNIIMAMKDR	M
5	UN13B_RAT	Protein unc-13 homolog B OS=Rattus norvegicus GN=Unc13b PE=1 SV=2	35	52	2.3	185999	14	17				1483.73	1482.72	1482.72	0.0004	1194	1206	1	R	VQLEKMFEAMGGK	E	Oxidation (M)	0.0000010000000.0
5	UN13B_RAT	Protein unc-13 homolog B OS=Rattus norvegicus GN=Unc13b PE=1 SV=2	35	52	2.3	185999	14	19				1501.77	1500.76	1500.83	-0.0728	615	628	0	K	ITITVVCAQGLQAK	D
5	UN13B_RAT	Protein unc-13 homolog B OS=Rattus norvegicus GN=Unc13b PE=1 SV=2	35	52	2.3	185999	14	20				1505.78	1504.77	1504.68	0.0953	532	543	0	K	CQDLLNADCLQR	A
5	UN13B_RAT	Protein unc-13 homolog B OS=Rattus norvegicus GN=Unc13b PE=1 SV=2	35	52	2.3	185999	14	25				1533.78	1532.77	1532.82	-0.051	1388	1400	1	K	TFLEKSPDLQSLR	Y
5	UN13B_RAT	Protein unc-13 homolog B OS=Rattus norvegicus GN=Unc13b PE=1 SV=2	35	52	2.3	185999	14	29				1666.06	1665.05	1664.92	0.1274	920	934	1	K	VQELQSPPRASQVVK	D
5	UN13B_RAT	Protein unc-13 homolog B OS=Rattus norvegicus GN=Unc13b PE=1 SV=2	35	52	2.3	185999	14	30				1746.95	1745.94	1745.82	0.1252	551	565	1	K	HGAEDRTQNIIMAMK	D	2 Oxidation (M)	0.000000000001010.0
5	UN13B_RAT	Protein unc-13 homolog B OS=Rattus norvegicus GN=Unc13b PE=1 SV=2	35	52	2.3	185999	14	34				1802.96	1801.96	1801.98	-0.0232	68	83	0	K	GLIWDTMVGTVWIALK	T
5	UN13B_RAT	Protein unc-13 homolog B OS=Rattus norvegicus GN=Unc13b PE=1 SV=2	35	52	2.3	185999	14	42				2189.22	2188.21	2188.21	0.0006	68	86	1	K	GLIWDTMVGTVWIALKTIR	Q	Oxidation (M)	0.0000001000000000000.0
5	UN13B_RAT	Protein unc-13 homolog B OS=Rattus norvegicus GN=Unc13b PE=1 SV=2	35	52	2.3	185999	14	44				2228.14	2227.13	2227.16	-0.0291	1181	1198	1	R	LPCILMNNMQQLRVQLEK	M
5	UN13B_RAT	Protein unc-13 homolog B OS=Rattus norvegicus GN=Unc13b PE=1 SV=2	35	52	2.3	185999	14	45				2244.15	2243.14	2243.16	-0.0164	1181	1198	1	R	LPCILMNNMQQLRVQLEK	M	Oxidation (M)	0.000001000000000000.0
5	UN13B_RAT	Protein unc-13 homolog B OS=Rattus norvegicus GN=Unc13b PE=1 SV=2	35	52	2.3	185999	14	54				3188.71	3187.7	3187.61	0.0868	1444	1474	1	K	GAGVDDPVGEVSIQVDLFTHPGTGEHKVTVK	V
5	UN13B_RAT	Protein unc-13 homolog B OS=Rattus norvegicus GN=Unc13b PE=1 SV=2	35	52	2.3	185999	14	55				3196.84	3195.83	3195.76	0.0734	1311	1339	1	R	VVMNTMERVIVLPPLIDQTGTQLILTAAK	E	2 Oxidation (M)	0.00100100000000000000000000000.0
6	DSRAD_RAT	Double-stranded RNA-specific adenosine deaminase OS=Rattus norvegicus GN=Adar PE=2 SV=1	34	52	3.4	131198	8	8				1130.6	1129.59	1129.56	0.0341	934	942	0	R	HYPVFENPK	Q
6	DSRAD_RAT	Double-stranded RNA-specific adenosine deaminase OS=Rattus norvegicus GN=Adar PE=2 SV=1	34	52	3.4	131198	8	14				1320.65	1319.64	1319.68	-0.0444	883	894	1	K	NSIFELARGGEK	L
6	DSRAD_RAT	Double-stranded RNA-specific adenosine deaminase OS=Rattus norvegicus GN=Adar PE=2 SV=1	34	52	3.4	131198	8	17				1483.73	1482.72	1482.64	0.0846	921	933	1	K	SCSDRAVESTESR	H
6	DSRAD_RAT	Double-stranded RNA-specific adenosine deaminase OS=Rattus norvegicus GN=Adar PE=2 SV=1	34	52	3.4	131198	8	21				1515.8	1514.79	1514.74	0.046	251	262	1	K	EKICDYLFNVSK	S
6	DSRAD_RAT	Double-stranded RNA-specific adenosine deaminase OS=Rattus norvegicus GN=Adar PE=2 SV=1	34	52	3.4	131198	8	33				1792.96	1791.96	1791.94	0.0197	149	165	1	R	LEELGEGKATTAYALAR	E
6	DSRAD_RAT	Double-stranded RNA-specific adenosine deaminase OS=Rattus norvegicus GN=Adar PE=2 SV=1	34	52	3.4	131198	8	38				1975	1973.99	1974.02	-0.0266	279	295	1	R	DVNAVLIDLERQGDVYR	E
6	DSRAD_RAT	Double-stranded RNA-specific adenosine deaminase OS=Rattus norvegicus GN=Adar PE=2 SV=1	34	52	3.4	131198	8	42				2189.22	2188.21	2188.07	0.1383	1033	1051	1	R	DGNAFEDGLRYPFIVNHPK	V
6	DSRAD_RAT	Double-stranded RNA-specific adenosine deaminase OS=Rattus norvegicus GN=Adar PE=2 SV=1	34	52	3.4	131198	8	54				3188.71	3187.7	3187.46	0.2414	1	28	1	-	MSQGFRGPTGVFPHQTQPCLDPSYEHSK	W
7	MFN1_RAT	Mitofusin-1 OS=Rattus norvegicus GN=Mfn1 PE=1 SV=1	30	52	7.1	84649	7	6				976.496	975.488	975.55	-0.0618	631	638	1	R	LTWTTRAK	E
7	MFN1_RAT	Mitofusin-1 OS=Rattus norvegicus GN=Mfn1 PE=1 SV=1	30	52	7.1	84649	7	9				1140.74	1139.74	1139.64	0.0948	270	279	1	K	VVSPLEARNR	I
7	MFN1_RAT	Mitofusin-1 OS=Rattus norvegicus GN=Mfn1 PE=1 SV=1	30	52	7.1	84649	7	17				1483.73	1482.72	1482.7	0.0218	448	460	1	K	HIEDGMGRNLADR	C
7	MFN1_RAT	Mitofusin-1 OS=Rattus norvegicus GN=Mfn1 PE=1 SV=1	30	52	7.1	84649	7	19				1501.77	1500.76	1500.7	0.0615	443	455	1	K	SELNKHIEDGMGR	N	Oxidation (M)	0.0000000000100.0
7	MFN1_RAT	Mitofusin-1 OS=Rattus norvegicus GN=Mfn1 PE=1 SV=1	30	52	7.1	84649	7	27				1558.8	1557.8	1557.8	-0.0021	701	713	1	K	EIDQLEKIQNNSK	L
7	MFN1_RAT	Mitofusin-1 OS=Rattus norvegicus GN=Mfn1 PE=1 SV=1	30	52	7.1	84649	7	30				1746.95	1745.94	1745.82	0.1286	296	313	0	K	AQGMPEGGGALAEGFQAR	L
7	MFN1_RAT	Mitofusin-1 OS=Rattus norvegicus GN=Mfn1 PE=1 SV=1	30	52	7.1	84649	7	37				1956.12	1955.11	1955.02	0.0896	644	659	1	K	QQFVNYATEKLQMIVK	F	Oxidation (M)	0.0000000000001000.0
8	CS044_RAT	Uncharacterized protein C19orf44 homolog OS=Rattus norvegicus PE=2 SV=1	30	52	7.7	68430	6	6				976.496	975.488	975.401	0.0876	19	26	0	R	DMFFDSSK	M
8	CS044_RAT	Uncharacterized protein C19orf44 homolog OS=Rattus norvegicus PE=2 SV=1	30	52	7.7	68430	6	12				1198.76	1197.75	1197.71	0.041	74	84	0	R	LSLRPPTISSK	S
8	CS044_RAT	Uncharacterized protein C19orf44 homolog OS=Rattus norvegicus PE=2 SV=1	30	52	7.7	68430	6	18				1500.76	1499.76	1499.74	0.0153	6	18	0	R	RPFGPPHGAFDFR	D
8	CS044_RAT	Uncharacterized protein C19orf44 homolog OS=Rattus norvegicus PE=2 SV=1	30	52	7.7	68430	6	19				1501.77	1500.76	1500.81	-0.0477	37	50	1	R	SLGQMAPGQSRILK	R	Oxidation (M)	0.00001000000000.0
8	CS044_RAT	Uncharacterized protein C19orf44 homolog OS=Rattus norvegicus PE=2 SV=1	30	52	7.7	68430	6	25				1533.78	1532.77	1532.83	-0.0582	266	279	1	K	STSVSLRAQSLQTR	S
8	CS044_RAT	Uncharacterized protein C19orf44 homolog OS=Rattus norvegicus PE=2 SV=1	30	52	7.7	68430	6	27				1558.8	1557.8	1557.8	-0.0022	280	295	0	R	SGGDPASLTTSPSILR	D
9	ANR16_RAT	Ankyrin repeat domain-containing protein 16 OS=Rattus norvegicus GN=Ankrd16 PE=2 SV=1	30	52	7.7	41333	4	8				1130.6	1129.59	1129.57	0.017	255	265	0	R	AAVTGQDEAIR	F
9	ANR16_RAT	Ankyrin repeat domain-containing protein 16 OS=Rattus norvegicus GN=Ankrd16 PE=2 SV=1	30	52	7.7	41333	4	24				1531.79	1530.79	1530.73	0.0531	143	155	1	K	NKDGWNSFHIASR	E
9	ANR16_RAT	Ankyrin repeat domain-containing protein 16 OS=Rattus norvegicus GN=Ankrd16 PE=2 SV=1	30	52	7.7	41333	4	45				2244.15	2243.14	2243.23	-0.085	125	144	1	K	NLEVIQDLVEHGANPLLKNK	D
9	ANR16_RAT	Ankyrin repeat domain-containing protein 16 OS=Rattus norvegicus GN=Ankrd16 PE=2 SV=1	30	52	7.7	41333	4	51				2705.31	2704.31	2704.33	-0.021	293	317	1	K	EGQTSTVQTLLSLGADINSTDERNR	S
10	VPS54_RAT	Vacuolar protein sorting-associated protein 54 OS=Rattus norvegicus GN=Vps54 PE=2 SV=1	29	52	10	109913	8	6				976.496	975.488	975.55	-0.0618	135	142	0	R	TLLHIHDK	S
10	VPS54_RAT	Vacuolar protein sorting-associated protein 54 OS=Rattus norvegicus GN=Vps54 PE=2 SV=1	29	52	10	109913	8	19				1501.77	1500.76	1500.9	-0.1422	370	382	1	R	LVSLVFGLLEQRK	L
10	VPS54_RAT	Vacuolar protein sorting-associated protein 54 OS=Rattus norvegicus GN=Vps54 PE=2 SV=1	29	52	10	109913	8	21				1515.8	1514.79	1514.78	0.007	409	422	0	K	VAQVEEIDTDAVVK	L
10	VPS54_RAT	Vacuolar protein sorting-associated protein 54 OS=Rattus norvegicus GN=Vps54 PE=2 SV=1	29	52	10	109913	8	22				1517.78	1516.77	1516.81	-0.0429	429	440	0	R	MLNFPQWIDLLK	D
10	VPS54_RAT	Vacuolar protein sorting-associated protein 54 OS=Rattus norvegicus GN=Vps54 PE=2 SV=1	29	52	10	109913	8	25				1533.78	1532.77	1532.81	-0.0373	429	440	0	R	MLNFPQWIDLLK	D	Oxidation (M)	0.100000000000.0
10	VPS54_RAT	Vacuolar protein sorting-associated protein 54 OS=Rattus norvegicus GN=Vps54 PE=2 SV=1	29	52	10	109913	8	37				1956.12	1955.11	1954.95	0.159	629	644	1	R	LMETYIVDTEQICGRK	S
10	VPS54_RAT	Vacuolar protein sorting-associated protein 54 OS=Rattus norvegicus GN=Vps54 PE=2 SV=1	29	52	10	109913	8	42				2189.22	2188.21	2188.07	0.1403	554	574	0	K	EQTPASATLGGVDIIVSEDMR	L
10	VPS54_RAT	Vacuolar protein sorting-associated protein 54 OS=Rattus norvegicus GN=Vps54 PE=2 SV=1	29	52	10	109913	8	43				2215.14	2214.14	2214.02	0.1203	583	601	0	K	LASNIQELLCNASDVCHDR	A
11	SUV3_RAT	ATP-dependent RNA helicase SUPV3L1, mitochondrial OS=Rattus norvegicus GN=Supv3l1 PE=2 SV=1	28	52	11	87620	5	21				1515.8	1514.79	1514.74	0.0459	221	234	0	R	YLSATSGVYCGPLK	L
11	SUV3_RAT	ATP-dependent RNA helicase SUPV3L1, mitochondrial OS=Rattus norvegicus GN=Supv3l1 PE=2 SV=1	28	52	11	87620	5	31				1772.93	1771.92	1771.99	-0.0652	420	436	0	K	ILVATDAIGMGLNLSIR	R	Oxidation (M)	0.00000000010000000.0
11	SUV3_RAT	ATP-dependent RNA helicase SUPV3L1, mitochondrial OS=Rattus norvegicus GN=Supv3l1 PE=2 SV=1	28	52	11	87620	5	33				1792.96	1791.96	1791.84	0.1201	474	488	1	R	FSSHFKEGEVTTMHR	D
11	SUV3_RAT	ATP-dependent RNA helicase SUPV3L1, mitochondrial OS=Rattus norvegicus GN=Supv3l1 PE=2 SV=1	28	52	11	87620	5	44				2228.14	2227.13	2227.22	-0.0864	384	404	1	R	QIEIRGLESAVIYGSLPPGTK	L
11	SUV3_RAT	ATP-dependent RNA helicase SUPV3L1, mitochondrial OS=Rattus norvegicus GN=Supv3l1 PE=2 SV=1	28	52	11	87620	5	54				3188.71	3187.7	3187.64	0.0649	348	375	1	R	LTPISVLDRALESLDNLRPGDCIVCFSK	N
12	GMEB2_RAT	Glucocorticoid modulatory element-binding protein 2 OS=Rattus norvegicus GN=Gmeb2 PE=1 SV=1	28	52	14	57049	4	45				2244.15	2243.14	2243.23	-0.0924	276	295	1	R	DAVLLNNIVQNFGMLDLVKK	V
12	GMEB2_RAT	Glucocorticoid modulatory element-binding protein 2 OS=Rattus norvegicus GN=Gmeb2 PE=1 SV=1	28	52	14	57049	4	49				2356.26	2355.25	2355.17	0.0805	116	135	1	K	CVQYDEHVISPKEFVHLAGK	S
12	GMEB2_RAT	Glucocorticoid modulatory element-binding protein 2 OS=Rattus norvegicus GN=Gmeb2 PE=1 SV=1	28	52	14	57049	4	51				2705.31	2704.31	2704.45	-0.1463	336	359	1	K	SQHLSNVLMTLTPVSLPSPMKRPR	L	Oxidation (M)	0.000000001000000000000000.0
12	GMEB2_RAT	Glucocorticoid modulatory element-binding protein 2 OS=Rattus norvegicus GN=Gmeb2 PE=1 SV=1	28	52	14	57049	4	55				3196.84	3195.83	3195.55	0.2851	2	32	0	M	ATPDVSVHMEEVVVVTTPDTAVDGSGVEEVK	T
13	VKORL_RAT	Vitamin K epoxide reductase complex subunit 1-like protein 1 OS=Rattus norvegicus GN=Vkorc1l1 PE=1 SV=1	27	52	14	20051	3	13				1291.84	1290.83	1290.71	0.1221	160	169	1	R	LVYLNEAWKR	Q
13	VKORL_RAT	Vitamin K epoxide reductase complex subunit 1-like protein 1 OS=Rattus norvegicus GN=Vkorc1l1 PE=1 SV=1	27	52	14	20051	3	33				1792.96	1791.96	1791.87	0.0837	43	57	1	R	DPEHRALCDLGPWVK	C
13	VKORL_RAT	Vitamin K epoxide reductase complex subunit 1-like protein 1 OS=Rattus norvegicus GN=Vkorc1l1 PE=1 SV=1	27	52	14	20051	3	38				1975	1973.99	1973.98	0.0089	48	65	1	R	ALCDLGPWVKCSAALASR	W
14	CNTN3_RAT	Contactin-3 OS=Rattus norvegicus GN=Cntn3 PE=1 SV=1	27	52	15	113459	8	6				976.496	975.488	975.481	0.0076	46	53	0	K	ITLNCEAR	G
14	CNTN3_RAT	Contactin-3 OS=Rattus norvegicus GN=Cntn3 PE=1 SV=1	27	52	15	113459	8	8				1130.6	1129.59	1129.58	0.0057	446	455	1	K	GDTVVREQAR	I
14	CNTN3_RAT	Contactin-3 OS=Rattus norvegicus GN=Cntn3 PE=1 SV=1	27	52	15	113459	8	16				1456.78	1455.78	1455.8	-0.0202	229	241	0	K	IELQFPETLPAAK	G
14	CNTN3_RAT	Contactin-3 OS=Rattus norvegicus GN=Cntn3 PE=1 SV=1	27	52	15	113459	8	20				1505.78	1504.77	1504.7	0.067	31	44	0	K	EPSNSIFPVGSEDK	K
14	CNTN3_RAT	Contactin-3 OS=Rattus norvegicus GN=Cntn3 PE=1 SV=1	27	52	15	113459	8	21				1515.8	1514.79	1514.79	0.0017	116	127	1	K	LQFAYLENFKSR	M
14	CNTN3_RAT	Contactin-3 OS=Rattus norvegicus GN=Cntn3 PE=1 SV=1	27	52	15	113459	8	22				1517.78	1516.77	1516.85	-0.0831	341	353	1	R	ASGKPKPSYRWLK	N
14	CNTN3_RAT	Contactin-3 OS=Rattus norvegicus GN=Cntn3 PE=1 SV=1	27	52	15	113459	8	32				1790.94	1789.93	1789.94	-0.0027	554	570	1	K	VGGSSSGDLMIRNIQLK	H	Oxidation (M)	0.00000000010000000.0
14	CNTN3_RAT	Contactin-3 OS=Rattus norvegicus GN=Cntn3 PE=1 SV=1	27	52	15	113459	8	51				2705.31	2704.31	2704.26	0.0503	92	115	1	R	NWDTGSYQCFATNSLGTIVSREAK	L
15	RNS12_RAT	Probable inactive ribonuclease-like protein 12 OS=Rattus norvegicus GN=Rnase12 PE=3 SV=1	27	52	15	17421	3	18				1500.76	1499.76	1499.72	0.0351	101	113	1	K	FRMTVCQLTGGSK	Y	Oxidation (M)	0.0010000000000.0
15	RNS12_RAT	Probable inactive ribonuclease-like protein 12 OS=Rattus norvegicus GN=Rnase12 PE=3 SV=1	27	52	15	17421	3	22				1517.78	1516.77	1516.86	-0.0944	62	73	1	R	KVHVFIHERPQK	I
15	RNS12_RAT	Probable inactive ribonuclease-like protein 12 OS=Rattus norvegicus GN=Rnase12 PE=3 SV=1	27	52	15	17421	3	31				1772.93	1771.92	1772	-0.0744	63	76	1	K	VHVFIHERPQKINR	I
16	HPCA_RAT	Neuron-specific calcium-binding protein hippocalcin OS=Rattus norvegicus GN=Hpca PE=1 SV=2	27	52	16	22527	4	44				2228.14	2227.13	2227.13	0.0046	119	137	1	R	EEMLEIVQAIYKMVSSVMK	M
16	HPCA_RAT	Neuron-specific calcium-binding protein hippocalcin OS=Rattus norvegicus GN=Hpca PE=1 SV=2	27	52	16	22527	4	45				2244.15	2243.14	2243.13	0.0173	119	137	1	R	EEMLEIVQAIYKMVSSVMK	M	Oxidation (M)	0.0010000000000000000.0
16	HPCA_RAT	Neuron-specific calcium-binding protein hippocalcin OS=Rattus norvegicus GN=Hpca PE=1 SV=2	27	52	16	22527	4	51				2705.31	2704.31	2704.33	-0.029	71	94	1	R	TFDTNSDGTIDFREFIIALSVTSR	G
16	HPCA_RAT	Neuron-specific calcium-binding protein hippocalcin OS=Rattus norvegicus GN=Hpca PE=1 SV=2	27	52	16	22527	4	55				3196.84	3195.83	3195.55	0.2799	8	32	1	K	LRPEMLQDLRENTEFSELELQEWYK	G
17	ACTB_RAT	Actin, cytoplasmic 1 OS=Rattus norvegicus GN=Actb PE=1 SV=1	26	52	19	42052	6	6				976.496	975.488	975.441	0.0474	19	28	0	K	AGFAGDDAPR	A
17	ACTB_RAT	Actin, cytoplasmic 1 OS=Rattus norvegicus GN=Actb PE=1 SV=1	26	52	19	42052	6	11				1171.63	1170.62	1170.56	0.0595	40	50	0	R	HQGVMVGMGQK	D
17	ACTB_RAT	Actin, cytoplasmic 1 OS=Rattus norvegicus GN=Actb PE=1 SV=1	26	52	19	42052	6	12				1198.76	1197.75	1197.7	0.0508	29	39	0	R	AVFPSIVGRPR	H
17	ACTB_RAT	Actin, cytoplasmic 1 OS=Rattus norvegicus GN=Actb PE=1 SV=1	26	52	19	42052	6	21				1515.8	1514.79	1514.74	0.048	85	95	0	K	IWHHTFYNELR	V
17	ACTB_RAT	Actin, cytoplasmic 1 OS=Rattus norvegicus GN=Actb PE=1 SV=1	26	52	19	42052	6	32				1790.94	1789.93	1789.88	0.0483	239	254	0	K	SYELPDGQVITIGNER	F
17	ACTB_RAT	Actin, cytoplasmic 1 OS=Rattus norvegicus GN=Actb PE=1 SV=1	26	52	19	42052	6	43				2215.14	2214.14	2214.06	0.0733	292	312	0	K	DLYANTVLSGGTTMYPGIADR	M
18	SNAT_RAT	Serotonin N-acetyltransferase OS=Rattus norvegicus GN=Aanat PE=1 SV=1	26	52	19	23697	4	2				864.53	863.522	863.461	0.061	127	133	1	R	TFRQQGK	G
18	SNAT_RAT	Serotonin N-acetyltransferase OS=Rattus norvegicus GN=Aanat PE=1 SV=1	26	52	19	23697	4	25				1533.78	1532.77	1532.83	-0.0636	141	153	1	R	YLHHLGSQPAVRR	A
18	SNAT_RAT	Serotonin N-acetyltransferase OS=Rattus norvegicus GN=Aanat PE=1 SV=1	26	52	19	23697	4	37				1956.12	1955.11	1954.96	0.1438	153	168	1	R	RAVLMCENALVPFYEK	F	Oxidation (M)	0.0000100000000000.0
18	SNAT_RAT	Serotonin N-acetyltransferase OS=Rattus norvegicus GN=Aanat PE=1 SV=1	26	52	19	23697	4	42				2189.22	2188.21	2188.2	0.0067	134	152	1	K	GSVLLWRYLHHLGSQPAVR	R
19	VAMP7_RAT	Vesicle-associated membrane protein 7 OS=Rattus norvegicus GN=Vamp7 PE=1 SV=1	26	52	19	25102	4	10				1152.59	1151.58	1151.63	-0.0545	75	84	1	R	AFGFLNEVKK	R
19	VAMP7_RAT	Vesicle-associated membrane protein 7 OS=Rattus norvegicus GN=Vamp7 PE=1 SV=1	26	52	19	25102	4	18				1500.76	1499.76	1499.82	-0.0667	138	150	1	K	GIMVRNIDLVAQR	G	Oxidation (M)	0.0010000000000.0
19	VAMP7_RAT	Vesicle-associated membrane protein 7 OS=Rattus norvegicus GN=Vamp7 PE=1 SV=1	26	52	19	25102	4	32				1790.94	1789.93	1790.05	-0.1158	1	17	1	-	MAILFAVVARGTTILAK	H	Oxidation (M)	0.10000000000000000.0
19	VAMP7_RAT	Vesicle-associated membrane protein 7 OS=Rattus norvegicus GN=Vamp7 PE=1 SV=1	26	52	19	25102	4	49				2356.26	2355.25	2355.18	0.0706	94	115	0	R	AQTALPYAMNSEFSSVLAAQLK	H	Oxidation (M)	0.0000000010000000000000.0
20	RGS14_RAT	Regulator of G-protein signaling 14 OS=Rattus norvegicus GN=Rgs14 PE=1 SV=1	25	52	23	59968	4	19				1501.77	1500.76	1500.89	-0.131	334	347	1	R	GLSLPDIKVYLVGK	E
20	RGS14_RAT	Regulator of G-protein signaling 14 OS=Rattus norvegicus GN=Rgs14 PE=1 SV=1	25	52	23	59968	4	42				2189.22	2188.21	2188.07	0.1349	139	156	0	R	QAWLSEEVLAQPRPDMFR	A	Oxidation (M)	0.000000000000000100.0
20	RGS14_RAT	Regulator of G-protein signaling 14 OS=Rattus norvegicus GN=Rgs14 PE=1 SV=1	25	52	23	59968	4	45				2244.15	2243.14	2243.26	-0.1214	218	238	0	K	SLPLGVEELGQLPLAEGRPLR	K
20	RGS14_RAT	Regulator of G-protein signaling 14 OS=Rattus norvegicus GN=Rgs14 PE=1 SV=1	25	52	23	59968	4	52				2725.48	2724.47	2724.32	0.15	493	516	1	R	QTCDIEGLVELLNRVQSSGAHDQR	G
