# Supplementary material for: The proteome of Hypobaric Induced Hypoxic Lung: Insights from Temporal Proteomic Profiling for Biomarker Discovery
Source: Sci Rep. 2015 May 29;5:10681. doi: 10.1038/srep10681 (PMC4448130; doi:10.1038/srep10681)
Supplement: Supplementary Dataset 19 [file srep10681-s18.xls]

## Sheet: SPOT 19
Header	--------------------------------------------------------
Search title
Timestamp	2015-01-15T05:01:56Z
User	yasmin
Email	yasminchem@gmail.com
Report URI	http://www.matrixscience.com/cgi/master_results.pl?file=../data/20150115/FTgpIzEtL.dat
Peak list data path
Peak list format	Mascot generic
Search type	PMF
Mascot version	2.5.1
Database	SwissProt
Fasta file	SwissProt_2015_01.fasta
Total sequences	547357
Total residues	194874700
Sequences after taxonomy filter	7930
Number of queries	39
Decoy	--------------------------------------------------------
Number of matches above identity threshold in search of real database	1
Number of matches above identity threshold in search of decoy database	0
Highest score in search of real database	106
Highest score in search of decoy database	50
Fixed modifications	--------------------------------------------------------
Identifier	Name	Delta	Neutral loss
1	Carbamidomethyl (C)	57.0215
Variable modifications	--------------------------------------------------------
Identifier	Name	Delta	Neutral loss(es)
1	Oxidation (M)	15.9949	0	63.9983
Search Parameters	--------------------------------------------------------
Taxonomy filter	. . . . . . . . . . . . . . . . Rattus
Enzyme	Trypsin
Maximum Missed Cleavages	1
Fixed modifications	Carbamidomethyl (C)
Variable modifications	Oxidation (M)
Peptide Mass Tolerance	100
Peptide Mass Tolerance Units	ppm
Peptide Charge State	1+
Mass values	Monoisotopic
Decoy database also searched	1
USER00	PEP_INT(827.467533:7741.963983,841.104282:4458.026153,877.075765:6319.675532,882.604832:10199.433960,945.590563:7731.856002,976.496298:8870.900855,1011.686442:18891.492904,1107.582739:9044.479018,1109.536760:5583.899793,1118.554042:7532.376047,1132.570347:15484.911173,1165.712935:5419.456775,1190.746241:6423.864704,1198.750943:5969.494022,1282.734369:17919.196232,1320.620692:53896.155656,1338.868…
Format parameters	--------------------------------------------------------
Significance threshold	0.05
Max. number of hits	20
Include same-set proteins	0
Include sub-set proteins	0
Show duplicate peptides	1
Protein hits	--------------------------------------------------------
prot_hit_num	prot_acc	prot_desc	prot_score	prot_thresh	prot_expect	prot_mass	prot_matches	pep_query	pep_rank	pep_isbold	pep_isunique	pep_exp_mz	pep_exp_mr	pep_calc_mr	pep_delta	pep_start	pep_end	pep_miss	pep_res_before	pep_seq	pep_res_after	pep_var_mod	pep_var_mod_pos	pep_summed_mod_pos	pep_local_mod_pos
1	ACTB_RAT	Actin, cytoplasmic 1 OS=Rattus norvegicus GN=Actb PE=1 SV=1	106	52	2e-07	42052	10	6				976.496	975.489	975.441	0.048	19	28	0	K	AGFAGDDAPR	A
1	ACTB_RAT	Actin, cytoplasmic 1 OS=Rattus norvegicus GN=Actb PE=1 SV=1	106	52	2e-07	42052	10	11				1132.57	1131.56	1131.52	0.0434	197	206	0	R	GYSFTTTAER	E
1	ACTB_RAT	Actin, cytoplasmic 1 OS=Rattus norvegicus GN=Actb PE=1 SV=1	106	52	2e-07	42052	10	14				1198.75	1197.74	1197.7	0.0454	29	39	0	R	AVFPSIVGRPR	H
1	ACTB_RAT	Actin, cytoplasmic 1 OS=Rattus norvegicus GN=Actb PE=1 SV=1	106	52	2e-07	42052	10	22				1515.77	1514.76	1514.74	0.0229	85	95	0	K	IWHHTFYNELR	V
1	ACTB_RAT	Actin, cytoplasmic 1 OS=Rattus norvegicus GN=Actb PE=1 SV=1	106	52	2e-07	42052	10	23				1516.72	1515.72	1515.7	0.0217	360	372	0	K	QEYDESGPSIVHR	K
1	ACTB_RAT	Actin, cytoplasmic 1 OS=Rattus norvegicus GN=Actb PE=1 SV=1	106	52	2e-07	42052	10	27				1790.93	1789.92	1789.88	0.0356	239	254	0	K	SYELPDGQVITIGNER	F
1	ACTB_RAT	Actin, cytoplasmic 1 OS=Rattus norvegicus GN=Actb PE=1 SV=1	106	52	2e-07	42052	10	29				1954.11	1953.1	1953.06	0.0431	96	113	0	R	VAPEEHPVLLTEAPLNPK	A
1	ACTB_RAT	Actin, cytoplasmic 1 OS=Rattus norvegicus GN=Actb PE=1 SV=1	106	52	2e-07	42052	10	32				2215.12	2214.11	2214.06	0.0495	292	312	0	K	DLYANTVLSGGTTMYPGIADR	M
1	ACTB_RAT	Actin, cytoplasmic 1 OS=Rattus norvegicus GN=Actb PE=1 SV=1	106	52	2e-07	42052	10	36				2730.41	2729.4	2729.43	-0.0235	336	359	1	R	KYSVWIGGSILASLSTFQQMWISK	Q
1	ACTB_RAT	Actin, cytoplasmic 1 OS=Rattus norvegicus GN=Actb PE=1 SV=1	106	52	2e-07	42052	10	38				2807.48	2806.47	2806.3	0.1688	214	238	1	K	EKLCYVALDFEQEMATAASSSSLEK	S
2	LCMT1_RAT	Leucine carboxyl methyltransferase 1 OS=Rattus norvegicus GN=Lcmt1 PE=2 SV=1	42	52	0.45	38989	5	1				827.467	826.46	826.466	-0.0058	60	66	1	R	KAPEINR	G
2	LCMT1_RAT	Leucine carboxyl methyltransferase 1 OS=Rattus norvegicus GN=Lcmt1 PE=2 SV=1	42	52	0.45	38989	5	6				976.496	975.489	975.499	-0.0095	258	265	1	K	SLESQKER	L
2	LCMT1_RAT	Leucine carboxyl methyltransferase 1 OS=Rattus norvegicus GN=Lcmt1 PE=2 SV=1	42	52	0.45	38989	5	23				1516.72	1515.72	1515.74	-0.0262	116	127	0	K	YFEVDFPMIVTR	K
2	LCMT1_RAT	Leucine carboxyl methyltransferase 1 OS=Rattus norvegicus GN=Lcmt1 PE=2 SV=1	42	52	0.45	38989	5	33				2399.08	2398.07	2398.19	-0.1183	108	127	1	K	DEGLLPNKYFEVDFPMIVTR	K	Oxidation (M)	0.00000000000000010000.0
2	LCMT1_RAT	Leucine carboxyl methyltransferase 1 OS=Rattus norvegicus GN=Lcmt1 PE=2 SV=1	42	52	0.45	38989	5	38				2807.48	2806.47	2806.39	0.0848	289	311	1	R	AEVNRIESLEFLDEMELLEQLMR	H
3	ABHD6_RAT	Monoacylglycerol lipase ABHD6 OS=Rattus norvegicus GN=Abhd6 PE=1 SV=1	35	52	2.6	38686	5	6				976.496	975.489	975.528	-0.0394	44	51	1	R	RTLGMQVR	Y	Oxidation (M)	0.00001000.0
3	ABHD6_RAT	Monoacylglycerol lipase ABHD6 OS=Rattus norvegicus GN=Abhd6 PE=1 SV=1	35	52	2.6	38686	5	15				1282.73	1281.73	1281.78	-0.0538	266	276	1	K	IKVPTQIIWGK	Q
3	ABHD6_RAT	Monoacylglycerol lipase ABHD6 OS=Rattus norvegicus GN=Abhd6 PE=1 SV=1	35	52	2.6	38686	5	16				1320.62	1319.61	1319.74	-0.1315	246	256	1	K	LFLEIVSEKSR	Y
3	ABHD6_RAT	Monoacylglycerol lipase ABHD6 OS=Rattus norvegicus GN=Abhd6 PE=1 SV=1	35	52	2.6	38686	5	19				1377.65	1376.64	1376.68	-0.0347	257	267	1	R	YSLHENMDKIK	V
3	ABHD6_RAT	Monoacylglycerol lipase ABHD6 OS=Rattus norvegicus GN=Abhd6 PE=1 SV=1	35	52	2.6	38686	5	23				1516.72	1515.72	1515.83	-0.1086	114	127	1	R	SSLDDLSIVGQVKR	I
4	IFT80_RAT	Intraflagellar transport protein 80 homolog OS=Rattus norvegicus GN=Ift80 PE=2 SV=1	34	52	3.5	88409	6	6				976.496	975.489	975.55	-0.0611	479	486	1	K	IAFIDKNR	D
4	IFT80_RAT	Intraflagellar transport protein 80 homolog OS=Rattus norvegicus GN=Ift80 PE=2 SV=1	34	52	3.5	88409	6	8				1107.58	1106.58	1106.59	-0.0152	132	140	1	K	IWSKTGMLR	S	Oxidation (M)	0.000000100.0
4	IFT80_RAT	Intraflagellar transport protein 80 homolog OS=Rattus norvegicus GN=Ift80 PE=2 SV=1	34	52	3.5	88409	6	15				1282.73	1281.73	1281.65	0.0731	403	413	1	R	FISSPKFPGMR	T	Oxidation (M)	0.00000000010.0
4	IFT80_RAT	Intraflagellar transport protein 80 homolog OS=Rattus norvegicus GN=Ift80 PE=2 SV=1	34	52	3.5	88409	6	19				1377.65	1376.64	1376.69	-0.0484	764	777	1	R	SSSGQSSKNTGLKP	-
4	IFT80_RAT	Intraflagellar transport protein 80 homolog OS=Rattus norvegicus GN=Ift80 PE=2 SV=1	34	52	3.5	88409	6	27				1790.93	1789.92	1789.86	0.0599	613	628	0	K	EQSLWACLAAMAVANR	D
4	IFT80_RAT	Intraflagellar transport protein 80 homolog OS=Rattus norvegicus GN=Ift80 PE=2 SV=1	34	52	3.5	88409	6	38				2807.48	2806.47	2806.4	0.0769	136	161	1	K	TGMLRSTLAQQGIPVYSVAWGPDSEK	V	Oxidation (M)	0.00100000000000000000000000.0
5	GPR85_RAT	Probable G-protein coupled receptor 85 OS=Rattus norvegicus GN=Gpr85 PE=2 SV=1	33	52	4	42765	4	6				976.496	975.489	975.564	-0.0751	271	278	0	R	LLVLDEFK	M
5	GPR85_RAT	Probable G-protein coupled receptor 85 OS=Rattus norvegicus GN=Gpr85 PE=2 SV=1	33	52	4	42765	4	11				1132.57	1131.56	1131.67	-0.1021	270	278	1	R	RLLVLDEFK	M
5	GPR85_RAT	Probable G-protein coupled receptor 85 OS=Rattus norvegicus GN=Gpr85 PE=2 SV=1	33	52	4	42765	4	16				1320.62	1319.61	1319.6	0.0132	349	358	0	R	CFSTTLLYCR	K
5	GPR85_RAT	Probable G-protein coupled receptor 85 OS=Rattus norvegicus GN=Gpr85 PE=2 SV=1	33	52	4	42765	4	22				1515.77	1514.76	1514.76	0.0056	70	82	0	R	SAICFPFVFNSVK	N
6	RIR2_RAT	Ribonucleoside-diphosphate reductase subunit M2 OS=Rattus norvegicus GN=Rrm2 PE=2 SV=1	32	52	5.4	45295	4	20				1424.8	1423.8	1423.67	0.1244	214	225	1	R	WIGDKEATYGER	V
6	RIR2_RAT	Ribonucleoside-diphosphate reductase subunit M2 OS=Rattus norvegicus GN=Rrm2 PE=2 SV=1	32	52	5.4	45295	4	23				1516.72	1515.72	1515.82	-0.1014	300	312	0	R	IEQEFLTEALPVK	L
6	RIR2_RAT	Ribonucleoside-diphosphate reductase subunit M2 OS=Rattus norvegicus GN=Rrm2 PE=2 SV=1	32	52	5.4	45295	4	27				1790.93	1789.92	1789.95	-0.0307	250	265	1	K	RGLMPGLTFSNELISR	D
6	RIR2_RAT	Ribonucleoside-diphosphate reductase subunit M2 OS=Rattus norvegicus GN=Rrm2 PE=2 SV=1	32	52	5.4	45295	4	36				2730.41	2729.4	2729.16	0.2431	367	390	1	R	VGEYQRMGVMSNSTENSFTLDADF	-	2 Oxidation (M)	0.000000100100000000000000.0
7	CL2DB_RAT	C-type lectin domain family 2 member D11 OS=Rattus norvegicus GN=Clec2d11 PE=2 SV=1	30	52	7.2	23978	4	21				1499.72	1498.71	1498.69	0.0184	118	129	0	R	FDTEEELNFLSR	Y
7	CL2DB_RAT	C-type lectin domain family 2 member D11 OS=Rattus norvegicus GN=Clec2d11 PE=2 SV=1	30	52	7.2	23978	4	26				1772.91	1771.91	1771.83	0.0791	193	207	1	K	LNSYSLQCKTPFSPM	-
7	CL2DB_RAT	C-type lectin domain family 2 member D11 OS=Rattus norvegicus GN=Clec2d11 PE=2 SV=1	30	52	7.2	23978	4	27				1790.93	1789.92	1789.85	0.0679	118	131	1	R	FDTEEELNFLSRYK	G
7	CL2DB_RAT	C-type lectin domain family 2 member D11 OS=Rattus norvegicus GN=Clec2d11 PE=2 SV=1	30	52	7.2	23978	4	36				2730.41	2729.4	2729.46	-0.0554	42	66	0	K	LYCCYGVIMVLSVAVVALSVALSVK	M	Oxidation (M)	0.0000000010000000000000000.0
8	ASCC3_RAT	Activating signal cointegrator 1 complex subunit 3 OS=Rattus norvegicus GN=Ascc3 PE=3 SV=1	28	52	12	251773	10	4				882.605	881.598	881.549	0.0489	1977	1983	1	R	KWKPPVK	G
8	ASCC3_RAT	Activating signal cointegrator 1 complex subunit 3 OS=Rattus norvegicus GN=Ascc3 PE=3 SV=1	28	52	12	251773	10	8				1107.58	1106.58	1106.53	0.0477	63	71	0	K	MQTINEDLK	D	Oxidation (M)	0.100000000.0
8	ASCC3_RAT	Activating signal cointegrator 1 complex subunit 3 OS=Rattus norvegicus GN=Ascc3 PE=3 SV=1	28	52	12	251773	10	14				1198.75	1197.74	1197.7	0.0421	1	11	1	-	MALPRLTGALR	S
8	ASCC3_RAT	Activating signal cointegrator 1 complex subunit 3 OS=Rattus norvegicus GN=Ascc3 PE=3 SV=1	28	52	12	251773	10	16				1320.62	1319.61	1319.74	-0.1288	375	385	1	R	LQREHALLNAR	S
8	ASCC3_RAT	Activating signal cointegrator 1 complex subunit 3 OS=Rattus norvegicus GN=Ascc3 PE=3 SV=1	28	52	12	251773	10	19				1377.65	1376.64	1376.65	-0.0061	403	414	0	R	YPHVYDSQAAAR	E
8	ASCC3_RAT	Activating signal cointegrator 1 complex subunit 3 OS=Rattus norvegicus GN=Ascc3 PE=3 SV=1	28	52	12	251773	10	22				1515.77	1514.76	1514.78	-0.0194	1474	1486	0	R	TNFISSHTEKPVR	I
8	ASCC3_RAT	Activating signal cointegrator 1 complex subunit 3 OS=Rattus norvegicus GN=Ascc3 PE=3 SV=1	28	52	12	251773	10	28				1940.98	1939.97	1939.96	0.008	1674	1689	1	R	RYVDFPITDVLQMMGR	A
8	ASCC3_RAT	Activating signal cointegrator 1 complex subunit 3 OS=Rattus norvegicus GN=Ascc3 PE=3 SV=1	28	52	12	251773	10	31				2086.08	2085.07	2085.14	-0.0686	555	573	1	R	LEPLGIVVKELTGDMQLSK	S	Oxidation (M)	0.0000000000000010000.0
8	ASCC3_RAT	Activating signal cointegrator 1 complex subunit 3 OS=Rattus norvegicus GN=Ascc3 PE=3 SV=1	28	52	12	251773	10	32				2215.12	2214.11	2214.08	0.0318	354	374	1	K	AGEDGEVSGEGLLPFDPKELR	L
8	ASCC3_RAT	Activating signal cointegrator 1 complex subunit 3 OS=Rattus norvegicus GN=Ascc3 PE=3 SV=1	28	52	12	251773	10	33				2399.08	2398.07	2398.2	-0.1315	1566	1586	1	R	MLSSMTKLELIAFLATEEDPK	Q	2 Oxidation (M)	0.100010000000000000000.0
9	PGRC2_RAT	Membrane-associated progesterone receptor component 2 OS=Rattus norvegicus GN=Pgrmc2 PE=2 SV=1	28	52	13	23503	3	1				827.467	826.46	826.528	-0.0674	113	120	0	R	ILLAVNGK	V
9	PGRC2_RAT	Membrane-associated progesterone receptor component 2 OS=Rattus norvegicus GN=Pgrmc2 PE=2 SV=1	28	52	13	23503	3	6				976.496	975.489	975.499	-0.0095	10	19	0	K	LSTLGSGGER	G
9	PGRC2_RAT	Membrane-associated progesterone receptor component 2 OS=Rattus norvegicus GN=Pgrmc2 PE=2 SV=1	28	52	13	23503	3	31				2086.08	2085.07	2085	0.0722	73	93	1	R	GLCSGPGAGEESPAATLPRMK	K
10	MAPK3_RAT	MAP kinase-activated protein kinase 3 OS=Rattus norvegicus GN=Mapkapk3 PE=2 SV=1	28	52	14	43651	4	6				976.496	975.489	975.46	0.0294	60	66	0	K	VLECYHR	R
10	MAPK3_RAT	MAP kinase-activated protein kinase 3 OS=Rattus norvegicus GN=Mapkapk3 PE=2 SV=1	28	52	14	43651	4	8				1107.58	1106.58	1106.6	-0.0217	346	354	1	R	VDYDQVKIK	D
10	MAPK3_RAT	MAP kinase-activated protein kinase 3 OS=Rattus norvegicus GN=Mapkapk3 PE=2 SV=1	28	52	14	43651	4	11				1132.57	1131.56	1131.56	0.0023	60	67	1	K	VLECYHRR	S
10	MAPK3_RAT	MAP kinase-activated protein kinase 3 OS=Rattus norvegicus GN=Mapkapk3 PE=2 SV=1	28	52	14	43651	4	20				1424.8	1423.8	1423.77	0.0265	182	194	1	K	DAVLKLTDFGFAK	E
11	CPPED_RAT	Serine/threonine-protein phosphatase CPPED1 OS=Rattus norvegicus GN=Cpped1 PE=2 SV=1	26	52	20	35581	3	8				1107.58	1106.58	1106.57	0.0035	228	236	1	R	QELADKFTR	A
11	CPPED_RAT	Serine/threonine-protein phosphatase CPPED1 OS=Rattus norvegicus GN=Cpped1 PE=2 SV=1	26	52	20	35581	3	15				1282.73	1281.73	1281.62	0.107	17	27	1	R	TLDAFSSEKER	E
11	CPPED_RAT	Serine/threonine-protein phosphatase CPPED1 OS=Rattus norvegicus GN=Cpped1 PE=2 SV=1	26	52	20	35581	3	33				2399.08	2398.07	2398.13	-0.0561	250	272	0	R	NAGGTYQNLDMVVSSAIGCQLGK	D	Oxidation (M)	0.00000000001000000000000.0
12	HMCES_RAT	Embryonic stem cell-specific 5-hydroxymethylcytosine-binding protein OS=Rattus norvegicus GN=Hmces PE=2 SV=1	26	52	21	40767	4	1				827.467	826.46	826.445	0.0153	28	33	0	R	QLPQWR	D
12	HMCES_RAT	Embryonic stem cell-specific 5-hydroxymethylcytosine-binding protein OS=Rattus norvegicus GN=Hmces PE=2 SV=1	26	52	21	40767	4	15				1282.73	1281.73	1281.65	0.0805	28	37	1	R	QLPQWRDPDK	Y
12	HMCES_RAT	Embryonic stem cell-specific 5-hydroxymethylcytosine-binding protein OS=Rattus norvegicus GN=Hmces PE=2 SV=1	26	52	21	40767	4	16				1320.62	1319.61	1319.67	-0.0596	286	296	1	R	MMQWLATKSPK	K
12	HMCES_RAT	Embryonic stem cell-specific 5-hydroxymethylcytosine-binding protein OS=Rattus norvegicus GN=Hmces PE=2 SV=1	26	52	21	40767	4	20				1424.8	1423.8	1423.69	0.1098	12	23	1	R	DALTRACAYLDR	Q
13	ALDR_RAT	Aldose reductase OS=Rattus norvegicus GN=Akr1b1 PE=1 SV=3	26	52	22	36230	4	4				882.605	881.598	881.57	0.0277	170	177	0	R	ILNKPGLK	Y
13	ALDR_RAT	Aldose reductase OS=Rattus norvegicus GN=Akr1b1 PE=1 SV=3	26	52	22	36230	4	16				1320.62	1319.61	1319.61	-0.0014	298	308	1	R	VCALMSCAKHK	D	Oxidation (M)	0.00001000000.0
13	ALDR_RAT	Aldose reductase OS=Rattus norvegicus GN=Akr1b1 PE=1 SV=3	26	52	22	36230	4	33				2399.08	2398.07	2398.21	-0.1441	1	22	1	-	MASHLELNNGTKMPTLGLGTWK	S
13	ALDR_RAT	Aldose reductase OS=Rattus norvegicus GN=Akr1b1 PE=1 SV=3	26	52	22	36230	4	35				2720.44	2719.43	2719.27	0.1599	276	297	1	K	VFDFELSNEDMATLLSYNRNWR	V
14	ALKB3_RAT	Alpha-ketoglutarate-dependent dioxygenase alkB homolog 3 OS=Rattus norvegicus GN=Alkbh3 PE=2 SV=1	25	52	23	34275	4	1				827.467	826.46	826.401	0.0595	214	219	1	R	TFEMRK	K	Oxidation (M)	0.000100.0
14	ALKB3_RAT	Alpha-ketoglutarate-dependent dioxygenase alkB homolog 3 OS=Rattus norvegicus GN=Alkbh3 PE=2 SV=1	25	52	23	34275	4	6				976.496	975.489	975.452	0.0368	262	268	1	K	EYHSRER	R
14	ALKB3_RAT	Alpha-ketoglutarate-dependent dioxygenase alkB homolog 3 OS=Rattus norvegicus GN=Alkbh3 PE=2 SV=1	25	52	23	34275	4	10				1118.55	1117.55	1117.54	0.0064	123	131	0	R	EDITYPQPR	L
14	ALKB3_RAT	Alpha-ketoglutarate-dependent dioxygenase alkB homolog 3 OS=Rattus norvegicus GN=Alkbh3 PE=2 SV=1	25	52	23	34275	4	32				2215.12	2214.11	2214.02	0.0958	165	182	0	R	IEENTGHTFNSLLCNFYR	D
15	CI085_RAT	Uncharacterized protein C9orf85 homolog OS=Rattus norvegicus PE=2 SV=1	25	52	25	18437	3	6				976.496	975.489	975.51	-0.0207	2	10	1	M	SSQKGNVTR	S
15	CI085_RAT	Uncharacterized protein C9orf85 homolog OS=Rattus norvegicus PE=2 SV=1	25	52	25	18437	3	8				1107.58	1106.58	1106.55	0.0252	1	10	1	-	MSSQKGNVTR	S
15	CI085_RAT	Uncharacterized protein C9orf85 homolog OS=Rattus norvegicus PE=2 SV=1	25	52	25	18437	3	17				1338.87	1337.86	1337.77	0.0907	58	68	1	K	YSKYKPLSKPK	K
16	RUSD4_RAT	RNA pseudouridylate synthase domain-containing protein 4 OS=Rattus norvegicus GN=Rpusd4 PE=2 SV=1	25	52	26	42853	4	11				1132.57	1131.56	1131.56	0.0023	143	151	0	K	AEPLHLCHR	L
16	RUSD4_RAT	RNA pseudouridylate synthase domain-containing protein 4 OS=Rattus norvegicus GN=Rpusd4 PE=2 SV=1	25	52	26	42853	4	19				1377.65	1376.64	1376.68	-0.0425	289	299	1	K	YSDWNRLAPQK	L
16	RUSD4_RAT	RNA pseudouridylate synthase domain-containing protein 4 OS=Rattus norvegicus GN=Rpusd4 PE=2 SV=1	25	52	26	42853	4	31				2086.08	2085.07	2085.13	-0.0547	2	22	1	M	AAPLLGSPGLQVLSMSSRTGK	L	Oxidation (M)	0.000000000000001000000.0
16	RUSD4_RAT	RNA pseudouridylate synthase domain-containing protein 4 OS=Rattus norvegicus GN=Rpusd4 PE=2 SV=1	25	52	26	42853	4	38				2807.48	2806.47	2806.48	-0.0071	192	217	1	R	VPLPSAGVVDIPIMEKEVAGQQQHHK	M
17	PRAX_RAT	Periaxin OS=Rattus norvegicus GN=Prx PE=1 SV=2	25	52	26	146537	7	1				827.467	826.46	826.466	-0.0058	721	727	1	K	VPEAQRK	S
17	PRAX_RAT	Periaxin OS=Rattus norvegicus GN=Prx PE=1 SV=2	25	52	26	146537	7	10				1118.55	1117.55	1117.62	-0.0776	40	48	1	K	EGIFVRELR	E
17	PRAX_RAT	Periaxin OS=Rattus norvegicus GN=Prx PE=1 SV=2	25	52	26	146537	7	23				1516.72	1515.72	1515.79	-0.0722	56	69	0	K	SLSLQEGDQLLSAR	V
17	PRAX_RAT	Periaxin OS=Rattus norvegicus GN=Prx PE=1 SV=2	25	52	26	146537	7	29				1954.11	1953.1	1952.97	0.1264	197	215	1	R	EVAEEAQVARMAAAAPPSR	K
17	PRAX_RAT	Periaxin OS=Rattus norvegicus GN=Prx PE=1 SV=2	25	52	26	146537	7	32				2215.12	2214.11	2214.11	-0.0006	49	69	1	R	EDSPAAKSLSLQEGDQLLSAR	V
17	PRAX_RAT	Periaxin OS=Rattus norvegicus GN=Prx PE=1 SV=2	25	52	26	146537	7	33				2399.08	2398.07	2398.25	-0.1797	217	240	1	K	AKSEAEVATGAGFTAPQIELVGPR	L
17	PRAX_RAT	Periaxin OS=Rattus norvegicus GN=Prx PE=1 SV=2	25	52	26	146537	7	34				2691.43	2690.43	2690.36	0.0671	1141	1166	0	K	MPTVTVPQLELDVGLGHEAQAGETAK	S
18	DI3L1_RAT	DIS3-like exonuclease 1 OS=Rattus norvegicus GN=Dis3l PE=2 SV=2	24	52	29	121938	6	16				1320.62	1319.61	1319.71	-0.0951	821	831	1	K	VEIKENLFSNK	N
18	DI3L1_RAT	DIS3-like exonuclease 1 OS=Rattus norvegicus GN=Dis3l PE=2 SV=2	24	52	29	121938	6	20				1424.8	1423.8	1423.68	0.1204	187	197	0	K	NYLDNFWPDLK	A
18	DI3L1_RAT	DIS3-like exonuclease 1 OS=Rattus norvegicus GN=Dis3l PE=2 SV=2	24	52	29	121938	6	21				1499.72	1498.71	1498.72	-0.0074	198	210	0	K	AAHELCDSIIQSR	R
18	DI3L1_RAT	DIS3-like exonuclease 1 OS=Rattus norvegicus GN=Dis3l PE=2 SV=2	24	52	29	121938	6	22				1515.77	1514.76	1514.79	-0.0292	1003	1016	1	R	SVEEAQLAQEVKGK	V
18	DI3L1_RAT	DIS3-like exonuclease 1 OS=Rattus norvegicus GN=Dis3l PE=2 SV=2	24	52	29	121938	6	23				1516.72	1515.72	1515.73	-0.0147	1015	1026	1	K	GKVIEEEHQEYR	Q
18	DI3L1_RAT	DIS3-like exonuclease 1 OS=Rattus norvegicus GN=Dis3l PE=2 SV=2	24	52	29	121938	6	28				1940.98	1939.97	1939.95	0.0201	344	360	1	R	DYVVTFPSKEEVQSQGK	N
19	ATG3_RAT	Ubiquitin-like-conjugating enzyme ATG3 OS=Rattus norvegicus GN=Atg3 PE=2 SV=1	24	52	30	36256	4	1				827.467	826.46	826.397	0.0629	209	214	0	K	YYQTPR	L
19	ATG3_RAT	Ubiquitin-like-conjugating enzyme ATG3 OS=Rattus norvegicus GN=Atg3 PE=2 SV=1	24	52	30	36256	4	6				976.496	975.489	975.575	-0.0863	63	71	1	K	VKAYLPTGK	Q
19	ATG3_RAT	Ubiquitin-like-conjugating enzyme ATG3 OS=Rattus norvegicus GN=Atg3 PE=2 SV=1	24	52	30	36256	4	22				1515.77	1514.76	1514.77	-0.0041	184	198	1	K	AKADAGGEDAILQTR	T
19	ATG3_RAT	Ubiquitin-like-conjugating enzyme ATG3 OS=Rattus norvegicus GN=Atg3 PE=2 SV=1	24	52	30	36256	4	35				2720.44	2719.43	2719.31	0.1154	243	265	1	K	KTVTIENHPHLPPPPMCSVHPCR	H	Oxidation (M)	0.00000000000000010000000.0
20	DCPS_RAT	m7GpppX diphosphatase OS=Rattus norvegicus GN=Dcps PE=2 SV=1	23	52	37	38804	3	1				827.467	826.46	826.506	-0.0462	60	66	0	K	IIFLHGK	V
20	DCPS_RAT	m7GpppX diphosphatase OS=Rattus norvegicus GN=Dcps PE=2 SV=1	23	52	37	38804	3	8				1107.58	1106.58	1106.58	-0.0078	255	263	1	R	YQVTGDRLR	V
20	DCPS_RAT	m7GpppX diphosphatase OS=Rattus norvegicus GN=Dcps PE=2 SV=1	23	52	37	38804	3	31				2086.08	2085.07	2085.18	-0.1128	315	332	1	R	TLTFALRTDDPLLQLLQK	A
