# Supplementary material for: The proteome of Hypobaric Induced Hypoxic Lung: Insights from Temporal Proteomic Profiling for Biomarker Discovery
Source: Sci Rep. 2015 May 29;5:10681. doi: 10.1038/srep10681 (PMC4448130; doi:10.1038/srep10681)
Supplement: Supplementary Dataset 20 [file srep10681-s19.xls]

## Sheet: SPOT 20
Header	--------------------------------------------------------
Search title
Timestamp	2015-01-15T05:03:22Z
User	yasmin
Email	yasminchem@gmail.com
Report URI	http://www.matrixscience.com/cgi/master_results.pl?file=../data/20150115/FTgpIzYST.dat
Peak list data path
Peak list format	Mascot generic
Search type	PMF
Mascot version	2.5.1
Database	SwissProt
Fasta file	SwissProt_2015_01.fasta
Total sequences	547357
Total residues	194874700
Sequences after taxonomy filter	7930
Number of queries	29
Decoy	--------------------------------------------------------
Number of matches above identity threshold in search of real database	1
Number of matches above identity threshold in search of decoy database	1
Highest score in search of real database	77
Highest score in search of decoy database	55
Fixed modifications	--------------------------------------------------------
Identifier	Name	Delta	Neutral loss
1	Carbamidomethyl (C)	57.0215
Variable modifications	--------------------------------------------------------
Identifier	Name	Delta	Neutral loss(es)
1	Oxidation (M)	15.9949	0	63.9983
Search Parameters	--------------------------------------------------------
Taxonomy filter	. . . . . . . . . . . . . . . . Rattus
Enzyme	Trypsin
Maximum Missed Cleavages	1
Fixed modifications	Carbamidomethyl (C)
Variable modifications	Oxidation (M)
Peptide Mass Tolerance	100
Peptide Mass Tolerance Units	ppm
Peptide Charge State	1+
Mass values	Monoisotopic
Decoy database also searched	1
USER00	PEP_INT(877.073390:18544.623788,882.592884:27632.594727,945.568366:33407.436864,976.473803:46108.350594,1011.660974:50908.086294,1067.683568:29805.118604,1132.550195:55660.046134,1190.718361:41728.906241,1197.608735:18382.520331,1198.710686:30061.582872,1282.707713:43306.980825,1320.606374:32038.313167,1338.836405:71110.871544,1365.658280:14731.132146,1424.773475:18992.121731,1515.756051:38576.73…
Format parameters	--------------------------------------------------------
Significance threshold	0.05
Max. number of hits	20
Include same-set proteins	0
Include sub-set proteins	0
Show duplicate peptides	1
Protein hits	--------------------------------------------------------
prot_hit_num	prot_acc	prot_desc	prot_score	prot_thresh	prot_expect	prot_mass	prot_matches	pep_query	pep_rank	pep_isbold	pep_isunique	pep_exp_mz	pep_exp_mr	pep_calc_mr	pep_delta	pep_start	pep_end	pep_miss	pep_res_before	pep_seq	pep_res_after	pep_var_mod	pep_var_mod_pos	pep_summed_mod_pos	pep_local_mod_pos
1	ACTB_RAT	Actin, cytoplasmic 1 OS=Rattus norvegicus GN=Actb PE=1 SV=1	77	52	0.00016	42052	7	4				976.474	975.466	975.441	0.0255	19	28	0	K	AGFAGDDAPR	A
1	ACTB_RAT	Actin, cytoplasmic 1 OS=Rattus norvegicus GN=Actb PE=1 SV=1	77	52	0.00016	42052	7	7				1132.55	1131.54	1131.52	0.0233	197	206	0	R	GYSFTTTAER	E
1	ACTB_RAT	Actin, cytoplasmic 1 OS=Rattus norvegicus GN=Actb PE=1 SV=1	77	52	0.00016	42052	7	10				1198.71	1197.7	1197.7	0.0052	29	39	0	R	AVFPSIVGRPR	H
1	ACTB_RAT	Actin, cytoplasmic 1 OS=Rattus norvegicus GN=Actb PE=1 SV=1	77	52	0.00016	42052	7	16				1515.76	1514.75	1514.74	0.0069	85	95	0	K	IWHHTFYNELR	V
1	ACTB_RAT	Actin, cytoplasmic 1 OS=Rattus norvegicus GN=Actb PE=1 SV=1	77	52	0.00016	42052	7	20				1790.89	1789.88	1789.88	-0.0039	239	254	0	K	SYELPDGQVITIGNER	F
1	ACTB_RAT	Actin, cytoplasmic 1 OS=Rattus norvegicus GN=Actb PE=1 SV=1	77	52	0.00016	42052	7	22				1954.06	1953.06	1953.06	0.0003	96	113	0	R	VAPEEHPVLLTEAPLNPK	A
1	ACTB_RAT	Actin, cytoplasmic 1 OS=Rattus norvegicus GN=Actb PE=1 SV=1	77	52	0.00016	42052	7	25				2215.07	2214.06	2214.06	0.0013	292	312	0	K	DLYANTVLSGGTTMYPGIADR	M
2	THAS_RAT	Thromboxane-A synthase OS=Rattus norvegicus GN=Tbxas1 PE=2 SV=1	31	52	6.2	60734	5	4				976.474	975.466	975.462	0.0044	267	274	1	R	DKQTAEER	R
2	THAS_RAT	Thromboxane-A synthase OS=Rattus norvegicus GN=Tbxas1 PE=2 SV=1	31	52	6.2	60734	5	15				1424.77	1423.77	1423.71	0.0571	86	97	0	R	MYIVISDPDMIK	E
2	THAS_RAT	Thromboxane-A synthase OS=Rattus norvegicus GN=Tbxas1 PE=2 SV=1	31	52	6.2	60734	5	19				1708.74	1707.73	1707.87	-0.1413	247	260	1	K	NRDELNGFFNTLIR	N
2	THAS_RAT	Thromboxane-A synthase OS=Rattus norvegicus GN=Tbxas1 PE=2 SV=1	31	52	6.2	60734	5	20				1790.89	1789.88	1789.86	0.0197	46	60	0	R	HPEPSPFVGNLMFFR	Q	Oxidation (M)	0.000000000001000.0
2	THAS_RAT	Thromboxane-A synthase OS=Rattus norvegicus GN=Tbxas1 PE=2 SV=1	31	52	6.2	60734	5	24				1976.05	1975.04	1975.05	-0.0087	111	128	1	R	MASGLEPKLIADSVLMLR	D	2 Oxidation (M)	0.100000000000000100.0
3	TPD54_RAT	Tumor protein D54 OS=Rattus norvegicus GN=Tpd52l2 PE=2 SV=1	28	52	12	24034	3	8				1190.72	1189.71	1189.59	0.1172	129	139	0	K	TQETLSQAGQK	T
3	TPD54_RAT	Tumor protein D54 OS=Rattus norvegicus GN=Tpd52l2 PE=2 SV=1	28	52	12	24034	3	12				1320.61	1319.6	1319.64	-0.0366	109	119	1	K	TSEKLGEWNEK	V
3	TPD54_RAT	Tumor protein D54 OS=Rattus norvegicus GN=Tpd52l2 PE=2 SV=1	28	52	12	24034	3	25				2215.07	2214.06	2214.02	0.0409	155	173	1	K	LGDMSSYSIRHSISMPVMR	N	3 Oxidation (M)	0.0001000000000010010.0
4	STPG1_RAT	O(6)-methylguanine-induced apoptosis 2 OS=Rattus norvegicus GN=Stpg1 PE=2 SV=1	27	52	16	37852	4	4				976.474	975.466	975.55	-0.0836	176	184	1	R	AGFLSKTPR	G
4	STPG1_RAT	O(6)-methylguanine-induced apoptosis 2 OS=Rattus norvegicus GN=Stpg1 PE=2 SV=1	27	52	16	37852	4	6				1067.68	1066.68	1066.58	0.0918	213	221	1	K	VLVSCFKSK	T
4	STPG1_RAT	O(6)-methylguanine-induced apoptosis 2 OS=Rattus norvegicus GN=Stpg1 PE=2 SV=1	27	52	16	37852	4	22				1954.06	1953.06	1953.06	0.0003	308	326	0	K	SSKPTLPGPASYKPEIPGK	Q
4	STPG1_RAT	O(6)-methylguanine-induced apoptosis 2 OS=Rattus norvegicus GN=Stpg1 PE=2 SV=1	27	52	16	37852	4	25				2215.07	2214.06	2214.11	-0.0463	148	167	1	K	VVKSETPAPNHYNASISICK	Q
5	TCEA1_RAT	Transcription elongation factor A protein 1 OS=Rattus norvegicus GN=Tcea1 PE=2 SV=1	26	52	19	34328	4	3				945.568	944.561	944.481	0.0796	76	84	0	K	LLDGPSTDK	D
5	TCEA1_RAT	Transcription elongation factor A protein 1 OS=Rattus norvegicus GN=Tcea1 PE=2 SV=1	26	52	19	34328	4	4				976.474	975.466	975.517	-0.0506	46	54	0	R	IGMSVNAIR	K	Oxidation (M)	0.001000000.0
5	TCEA1_RAT	Transcription elongation factor A protein 1 OS=Rattus norvegicus GN=Tcea1 PE=2 SV=1	26	52	19	34328	4	8				1190.72	1189.71	1189.61	0.1051	144	153	1	K	CREMLAAALR	T
5	TCEA1_RAT	Transcription elongation factor A protein 1 OS=Rattus norvegicus GN=Tcea1 PE=2 SV=1	26	52	19	34328	4	16				1515.76	1514.75	1514.81	-0.0639	33	45	0	K	NIPMTLELLQSTR	I
6	ATP5S_RAT	ATP synthase subunit s, mitochondrial OS=Rattus norvegicus GN=Atp5s PE=2 SV=1	26	52	20	23765	3	3				945.568	944.561	944.508	0.0532	50	57	0	R	AASEWLLR	C
6	ATP5S_RAT	ATP synthase subunit s, mitochondrial OS=Rattus norvegicus GN=Atp5s PE=2 SV=1	26	52	20	23765	3	7				1132.55	1131.54	1131.52	0.019	1	9	1	-	MMMFGKISR	Q	2 Oxidation (M)	0.110000000.0
6	ATP5S_RAT	ATP synthase subunit s, mitochondrial OS=Rattus norvegicus GN=Atp5s PE=2 SV=1	26	52	20	23765	3	13				1338.84	1337.83	1337.83	0.0009	189	200	1	K	ALPSLELKLNLK	-
7	TRIPC_RAT	E3 ubiquitin-protein ligase TRIP12 OS=Rattus norvegicus GN=Trip12 PE=2 SV=1	26	52	21	225783	6	3				945.568	944.561	944.504	0.0572	1211	1218	1	K	DAVSREIR	L
7	TRIPC_RAT	E3 ubiquitin-protein ligase TRIP12 OS=Rattus norvegicus GN=Trip12 PE=2 SV=1	26	52	21	225783	6	11				1282.71	1281.7	1281.66	0.044	310	321	0	R	SESPPAELPSLR	R
7	TRIPC_RAT	E3 ubiquitin-protein ligase TRIP12 OS=Rattus norvegicus GN=Trip12 PE=2 SV=1	26	52	21	225783	6	20				1790.89	1789.88	1789.98	-0.1018	1529	1544	1	K	EIIPTSEFINSKLTAK	A
7	TRIPC_RAT	E3 ubiquitin-protein ligase TRIP12 OS=Rattus norvegicus GN=Trip12 PE=2 SV=1	26	52	21	225783	6	21				1940.94	1939.93	1939.94	-0.0122	913	930	0	K	NHAVSSHIASMLSSQDLK	I	Oxidation (M)	0.000000000010000000.0
7	TRIPC_RAT	E3 ubiquitin-protein ligase TRIP12 OS=Rattus norvegicus GN=Trip12 PE=2 SV=1	26	52	21	225783	6	22				1954.06	1953.06	1953.03	0.0255	1840	1856	1	K	GGKDIPVTIHNLEEYLR	L
7	TRIPC_RAT	E3 ubiquitin-protein ligase TRIP12 OS=Rattus norvegicus GN=Trip12 PE=2 SV=1	26	52	21	225783	6	24				1976.05	1975.04	1974.93	0.1112	1408	1425	1	R	ESTDDESNPLGRAGIWTK	T
8	HPLN1_RAT	Hyaluronan and proteoglycan link protein 1 OS=Rattus norvegicus GN=Hapln1 PE=1 SV=2	25	52	27	40863	3	3				945.568	944.561	944.475	0.0861	54	62	0	R	GGNVTLPCK	F
8	HPLN1_RAT	Hyaluronan and proteoglycan link protein 1 OS=Rattus norvegicus GN=Hapln1 PE=1 SV=2	25	52	27	40863	3	11				1282.71	1281.7	1281.67	0.0287	81	90	1	K	WTKLTSDYLR	E
8	HPLN1_RAT	Hyaluronan and proteoglycan link protein 1 OS=Rattus norvegicus GN=Hapln1 PE=1 SV=2	25	52	27	40863	3	25				2215.07	2214.06	2214.21	-0.148	29	48	1	R	VIHIQAENGPRLLVEAEQAK	V
9	NSE2_RAT	E3 SUMO-protein ligase NSE2 OS=Rattus norvegicus GN=Nsmce2 PE=2 SV=1	25	52	27	28570	4	9				1197.61	1196.6	1196.57	0.0333	64	73	1	K	AMVEFAKMDR	E
9	NSE2_RAT	E3 SUMO-protein ligase NSE2 OS=Rattus norvegicus GN=Nsmce2 PE=2 SV=1	25	52	27	28570	4	12				1320.61	1319.6	1319.63	-0.0301	71	80	1	K	MDRELNHYVK	A	Oxidation (M)	0.1000000000.0
9	NSE2_RAT	E3 SUMO-protein ligase NSE2 OS=Rattus norvegicus GN=Nsmce2 PE=2 SV=1	25	52	27	28570	4	19				1708.74	1707.73	1707.69	0.0329	208	221	1	K	ACCPKIGCSHTDMR	M	Oxidation (M)	0.00000000000010.0
9	NSE2_RAT	E3 SUMO-protein ligase NSE2 OS=Rattus norvegicus GN=Nsmce2 PE=2 SV=1	25	52	27	28570	4	25				2215.07	2214.06	2213.98	0.0885	184	201	1	K	MCGHTYEEEAIVRMIESK	H	2 Oxidation (M)	0.100000000000010000.0
10	HYOU1_RAT	Hypoxia up-regulated protein 1 OS=Rattus norvegicus GN=Hyou1 PE=1 SV=1	24	52	29	111448	5	3				945.568	944.561	944.493	0.0684	869	877	0	K	NATLAEQAK	L
10	HYOU1_RAT	Hypoxia up-regulated protein 1 OS=Rattus norvegicus GN=Hyou1 PE=1 SV=1	24	52	29	111448	5	4				976.474	975.466	975.496	-0.0295	473	480	1	R	MGPYPQRK	V
10	HYOU1_RAT	Hypoxia up-regulated protein 1 OS=Rattus norvegicus GN=Hyou1 PE=1 SV=1	24	52	29	111448	5	8				1190.72	1189.71	1189.73	-0.0225	429	438	1	K	AFKVKPFVVR	D
10	HYOU1_RAT	Hypoxia up-regulated protein 1 OS=Rattus norvegicus GN=Hyou1 PE=1 SV=1	24	52	29	111448	5	19				1708.74	1707.73	1707.83	-0.0971	76	91	1	K	ENERFLGDSAAGMAIK	N
10	HYOU1_RAT	Hypoxia up-regulated protein 1 OS=Rattus norvegicus GN=Hyou1 PE=1 SV=1	24	52	29	111448	5	21				1940.94	1939.93	1939.95	-0.0227	737	753	1	R	EKAANSLEAFIFETQDK	L
11	NFE2_RAT	Transcription factor NF-E2 45 kDa subunit OS=Rattus norvegicus GN=Nfe2 PE=2 SV=1	24	52	32	41698	3	4				976.474	975.466	975.437	0.0296	220	228	1	R	GEAGSRDER	R
11	NFE2_RAT	Transcription factor NF-E2 45 kDa subunit OS=Rattus norvegicus GN=Nfe2 PE=2 SV=1	24	52	32	41698	3	10				1198.71	1197.7	1197.66	0.0456	214	225	1	R	AKPAVRGEAGSR	D
11	NFE2_RAT	Transcription factor NF-E2 45 kDa subunit OS=Rattus norvegicus GN=Nfe2 PE=2 SV=1	24	52	32	41698	3	21				1940.94	1939.93	1939.99	-0.0605	324	338	0	R	QQLTELYHDIFQHLR	D
12	KCRM_RAT	Creatine kinase M-type OS=Rattus norvegicus GN=Ckm PE=1 SV=2	24	52	33	43246	3	12				1320.61	1319.6	1319.64	-0.0454	1	11	1	-	MPFGNTHNKFK	L
12	KCRM_RAT	Creatine kinase M-type OS=Rattus norvegicus GN=Ckm PE=1 SV=2	24	52	33	43246	3	16				1515.76	1514.75	1514.77	-0.0176	136	148	1	R	SIKGYTLPPHCSR	G
12	KCRM_RAT	Creatine kinase M-type OS=Rattus norvegicus GN=Ckm PE=1 SV=2	24	52	33	43246	3	25				2215.07	2214.06	2214.11	-0.0429	87	105	1	K	DLFDPIIQDRHGGYKPTDK	H
13	ATAT_RAT	Alpha-tubulin N-acetyltransferase 1 OS=Rattus norvegicus GN=Atat1 PE=3 SV=1	24	52	33	47469	4	15				1424.77	1423.77	1423.66	0.1083	228	240	0	R	AEGDIKPYSSSDR	E
13	ATAT_RAT	Alpha-tubulin N-acetyltransferase 1 OS=Rattus norvegicus GN=Atat1 PE=3 SV=1	24	52	33	47469	4	16				1515.76	1514.75	1514.87	-0.1194	15	27	0	R	ITVLDQHLRPPAR	R
13	ATAT_RAT	Alpha-tubulin N-acetyltransferase 1 OS=Rattus norvegicus GN=Atat1 PE=3 SV=1	24	52	33	47469	4	20				1790.89	1789.88	1789.82	0.0601	324	338	0	R	ETPWGLVAQSCHYSR	H
13	ATAT_RAT	Alpha-tubulin N-acetyltransferase 1 OS=Rattus norvegicus GN=Atat1 PE=3 SV=1	24	52	33	47469	4	21				1940.94	1939.93	1940.12	-0.1907	149	165	1	R	VEPHQLAIDRPSPKLLK	F
14	DJC27_RAT	DnaJ homolog subfamily C member 27 OS=Rattus norvegicus GN=Dnajc27 PE=2 SV=1	24	52	34	31329	3	4				976.474	975.466	975.481	-0.0142	1	8	1	-	MESNVPKR	K	Oxidation (M)	0.10000000.0
14	DJC27_RAT	DnaJ homolog subfamily C member 27 OS=Rattus norvegicus GN=Dnajc27 PE=2 SV=1	24	52	34	31329	3	11				1282.71	1281.7	1281.63	0.0691	192	203	0	K	RPTANSSASYTK	E
14	DJC27_RAT	DnaJ homolog subfamily C member 27 OS=Rattus norvegicus GN=Dnajc27 PE=2 SV=1	24	52	34	31329	3	20				1790.89	1789.88	1789.88	0.0026	249	265	1	K	CVAPGSEDAFKAVVNAR	T
15	GPR85_RAT	Probable G-protein coupled receptor 85 OS=Rattus norvegicus GN=Gpr85 PE=2 SV=1	24	52	35	42765	3	4				976.474	975.466	975.564	-0.0975	271	278	0	R	LLVLDEFK	M
15	GPR85_RAT	Probable G-protein coupled receptor 85 OS=Rattus norvegicus GN=Gpr85 PE=2 SV=1	24	52	35	42765	3	12				1320.61	1319.6	1319.6	-0.0011	349	358	0	R	CFSTTLLYCR	K
15	GPR85_RAT	Probable G-protein coupled receptor 85 OS=Rattus norvegicus GN=Gpr85 PE=2 SV=1	24	52	35	42765	3	16				1515.76	1514.75	1514.76	-0.0104	70	82	0	R	SAICFPFVFNSVK	N
16	SIN1_RAT	Target of rapamycin complex 2 subunit MAPKAP1 OS=Rattus norvegicus GN=Mapkap1 PE=2 SV=1	23	52	36	59519	4	4				976.474	975.466	975.496	-0.0295	103	109	1	K	CKNIQWK	E
16	SIN1_RAT	Target of rapamycin complex 2 subunit MAPKAP1 OS=Rattus norvegicus GN=Mapkap1 PE=2 SV=1	23	52	36	59519	4	5				1011.66	1010.65	1010.58	0.073	388	395	1	K	VSMIHRLR	F
16	SIN1_RAT	Target of rapamycin complex 2 subunit MAPKAP1 OS=Rattus norvegicus GN=Mapkap1 PE=2 SV=1	23	52	36	59519	4	7				1132.55	1131.54	1131.59	-0.0454	112	121	1	R	NSKQSAQELK	S
16	SIN1_RAT	Target of rapamycin complex 2 subunit MAPKAP1 OS=Rattus norvegicus GN=Mapkap1 PE=2 SV=1	23	52	36	59519	4	8				1190.72	1189.71	1189.65	0.0656	318	327	1	K	ISGPQYRLEK	Q
17	SYCP1_RAT	Synaptonemal complex protein 1 OS=Rattus norvegicus GN=Sycp1 PE=2 SV=2	23	52	36	116952	6	9				1197.61	1196.6	1196.56	0.042	416	425	1	K	KSSELEEMTK	F	Oxidation (M)	0.0000000100.0
17	SYCP1_RAT	Synaptonemal complex protein 1 OS=Rattus norvegicus GN=Sycp1 PE=2 SV=2	23	52	36	116952	6	10				1198.71	1197.7	1197.59	0.111	720	728	1	K	EIDLRCQHK	I
17	SYCP1_RAT	Synaptonemal complex protein 1 OS=Rattus norvegicus GN=Sycp1 PE=2 SV=2	23	52	36	116952	6	12				1320.61	1319.6	1319.67	-0.073	582	592	1	R	KEFIQQGDEVK	C
17	SYCP1_RAT	Synaptonemal complex protein 1 OS=Rattus norvegicus GN=Sycp1 PE=2 SV=2	23	52	36	116952	6	16				1515.76	1514.75	1514.82	-0.0704	439	451	1	K	TILAEDQKLLDEK	K
17	SYCP1_RAT	Synaptonemal complex protein 1 OS=Rattus norvegicus GN=Sycp1 PE=2 SV=2	23	52	36	116952	6	22				1954.06	1953.06	1953.03	0.0255	935	951	1	R	IYNNNTPDSHLLVKTPK	Q
17	SYCP1_RAT	Synaptonemal complex protein 1 OS=Rattus norvegicus GN=Sycp1 PE=2 SV=2	23	52	36	116952	6	23				1961.92	1960.92	1961.01	-0.0963	514	530	1	K	NIELTANSDMLLLENKK	L	Oxidation (M)	0.00000000010000000.0
18	ILF2_RAT	Interleukin enhancer-binding factor 2 OS=Rattus norvegicus GN=Ilf2 PE=2 SV=1	23	52	37	51748	3	11				1282.71	1281.7	1281.64	0.0617	49	60	0	K	GTLCTYQAALGK	V
18	ILF2_RAT	Interleukin enhancer-binding factor 2 OS=Rattus norvegicus GN=Ilf2 PE=2 SV=1	23	52	37	51748	3	21				1940.94	1939.93	1939.92	0.0065	182	198	0	R	NQDLAPNSAEQQIEEVR	Q
18	ILF2_RAT	Interleukin enhancer-binding factor 2 OS=Rattus norvegicus GN=Ilf2 PE=2 SV=1	23	52	37	51748	3	25				2215.07	2214.06	2214.27	-0.2096	260	279	1	K	LDPELHLDIKVLQSALAAIR	H
19	LCHN_RAT	Protein LCHN OS=Rattus norvegicus GN=Lchn PE=2 SV=1	23	52	39	52021	3	13				1338.84	1337.83	1337.72	0.1087	342	352	0	K	THHDHLQPLLK	L
19	LCHN_RAT	Protein LCHN OS=Rattus norvegicus GN=Lchn PE=2 SV=1	23	52	39	52021	3	21				1940.94	1939.93	1939.92	0.013	414	431	1	K	TLTAEHARGMGLDPQGDR	S	Oxidation (M)	0.000000000100000000.0
19	LCHN_RAT	Protein LCHN OS=Rattus norvegicus GN=Lchn PE=2 SV=1	23	52	39	52021	3	24				1976.05	1975.04	1974.93	0.1137	110	126	1	K	SMASGSHKVQSDFIYFR	K	Oxidation (M)	0.01000000000000000.0
20	HS105_RAT	Heat shock protein 105 kDa OS=Rattus norvegicus GN=Hsph1 PE=2 SV=1	23	52	40	97327	4	11				1282.71	1281.7	1281.63	0.0691	186	196	0	K	QDLPNADEKPR	V
20	HS105_RAT	Heat shock protein 105 kDa OS=Rattus norvegicus GN=Hsph1 PE=2 SV=1	23	52	40	97327	4	20				1790.89	1789.88	1789.93	-0.0524	375	390	1	R	GCALQCAILSPAFKVR	E
20	HS105_RAT	Heat shock protein 105 kDa OS=Rattus norvegicus GN=Hsph1 PE=2 SV=1	23	52	40	97327	4	21				1940.94	1939.93	1939.96	-0.034	357	374	1	R	FFGKDVSTTLNADEAVAR	G
20	HS105_RAT	Heat shock protein 105 kDa OS=Rattus norvegicus GN=Hsph1 PE=2 SV=1	23	52	40	97327	4	26				2250.9	2249.9	2250.03	-0.137	755	773	1	K	SVNEVMEWMNNVMNAQAKR	S
