# Supplementary material for: The proteome of Hypobaric Induced Hypoxic Lung: Insights from Temporal Proteomic Profiling for Biomarker Discovery
Source: Sci Rep. 2015 May 29;5:10681. doi: 10.1038/srep10681 (PMC4448130; doi:10.1038/srep10681)
Supplement: Supplementary Dataset 21 [file srep10681-s20.xls]

## Sheet: SPOT 21
Header	--------------------------------------------------------
Search title
Timestamp	2015-01-15T05:04:45Z
User	yasmin
Email	yasminchem@gmail.com
Report URI	http://www.matrixscience.com/cgi/master_results.pl?file=../data/20150115/FTgpIzYSL.dat
Peak list data path
Peak list format	Mascot generic
Search type	PMF
Mascot version	2.5.1
Database	SwissProt
Fasta file	SwissProt_2015_01.fasta
Total sequences	547357
Total residues	194874700
Sequences after taxonomy filter	7930
Number of queries	39
Decoy	--------------------------------------------------------
Number of matches above identity threshold in search of real database	1
Number of matches above identity threshold in search of decoy database	0
Highest score in search of real database	62
Highest score in search of decoy database	46
Fixed modifications	--------------------------------------------------------
Identifier	Name	Delta	Neutral loss
1	Carbamidomethyl (C)	57.0215
Variable modifications	--------------------------------------------------------
Identifier	Name	Delta	Neutral loss(es)
1	Oxidation (M)	15.9949	0	63.9983
Search Parameters	--------------------------------------------------------
Taxonomy filter	. . . . . . . . . . . . . . . . Rattus
Enzyme	Trypsin
Maximum Missed Cleavages	1
Fixed modifications	Carbamidomethyl (C)
Variable modifications	Oxidation (M)
Peptide Mass Tolerance	100
Peptide Mass Tolerance Units	ppm
Peptide Charge State	1+
Mass values	Monoisotopic
Decoy database also searched	1
USER00	PEP_INT(807.410843:17651.840701,827.434294:12340.403430,850.541216:12830.083528,882.585355:33870.249520,993.515906:21523.936623,1051.741155:21792.364999,1090.554671:16899.510864,1107.559840:16431.546141,1109.517905:44428.873145,1118.523463:81792.361567,1119.509701:36120.306226,1130.529116:25178.376037,1132.541314:19342.734389,1201.633055:16285.021989,1234.690985:33006.941046,1282.704799:43736.950…
Format parameters	--------------------------------------------------------
Significance threshold	0.05
Max. number of hits	20
Include same-set proteins	0
Include sub-set proteins	0
Show duplicate peptides	1
Protein hits	--------------------------------------------------------
prot_hit_num	prot_acc	prot_desc	prot_score	prot_thresh	prot_expect	prot_mass	prot_matches	pep_query	pep_rank	pep_isbold	pep_isunique	pep_exp_mz	pep_exp_mr	pep_calc_mr	pep_delta	pep_start	pep_end	pep_miss	pep_res_before	pep_seq	pep_res_after	pep_var_mod	pep_var_mod_pos	pep_summed_mod_pos	pep_local_mod_pos
1	ACTB_RAT	Actin, cytoplasmic 1 OS=Rattus norvegicus GN=Actb PE=1 SV=1	62	52	0.0056	42052	7	13				1132.54	1131.53	1131.52	0.0144	197	206	0	R	GYSFTTTAER	E
1	ACTB_RAT	Actin, cytoplasmic 1 OS=Rattus norvegicus GN=Actb PE=1 SV=1	62	52	0.0056	42052	7	23				1515.76	1514.75	1514.74	0.0073	85	95	0	K	IWHHTFYNELR	V
1	ACTB_RAT	Actin, cytoplasmic 1 OS=Rattus norvegicus GN=Actb PE=1 SV=1	62	52	0.0056	42052	7	25				1790.89	1789.88	1789.88	-0.0034	239	254	0	K	SYELPDGQVITIGNER	F
1	ACTB_RAT	Actin, cytoplasmic 1 OS=Rattus norvegicus GN=Actb PE=1 SV=1	62	52	0.0056	42052	7	28				1954.07	1953.07	1953.06	0.0093	96	113	0	R	VAPEEHPVLLTEAPLNPK	A
1	ACTB_RAT	Actin, cytoplasmic 1 OS=Rattus norvegicus GN=Actb PE=1 SV=1	62	52	0.0056	42052	7	31				2215.1	2214.09	2214.06	0.0324	292	312	0	K	DLYANTVLSGGTTMYPGIADR	M
1	ACTB_RAT	Actin, cytoplasmic 1 OS=Rattus norvegicus GN=Actb PE=1 SV=1	62	52	0.0056	42052	7	35				2807.35	2806.35	2806.3	0.0413	214	238	1	K	EKLCYVALDFEQEMATAASSSSLEK	S
1	ACTB_RAT	Actin, cytoplasmic 1 OS=Rattus norvegicus GN=Actb PE=1 SV=1	62	52	0.0056	42052	7	39				3809.15	3808.15	3807.96	0.1854	148	183	1	R	TTGIVMDSGDGVTHTVPIYEGYALPHAILRLDLAGR	D
2	K1C10_RAT	Keratin, type I cytoskeletal 10 OS=Rattus norvegicus GN=Krt10 PE=3 SV=1	45	52	0.26	56699	7	1				807.411	806.404	806.392	0.0113	228	234	0	R	LAADDFR	L
2	K1C10_RAT	Keratin, type I cytoskeletal 10 OS=Rattus norvegicus GN=Krt10 PE=3 SV=1	45	52	0.26	56699	7	5				993.516	992.509	992.493	0.016	237	244	0	K	YENEVALR	Q
2	K1C10_RAT	Keratin, type I cytoskeletal 10 OS=Rattus norvegicus GN=Krt10 PE=3 SV=1	45	52	0.26	56699	7	7				1090.55	1089.55	1089.52	0.0237	147	155	0	K	VTMQNLNDR	L
2	K1C10_RAT	Keratin, type I cytoskeletal 10 OS=Rattus norvegicus GN=Krt10 PE=3 SV=1	45	52	0.26	56699	7	9				1109.52	1108.51	1108.48	0.0281	334	342	0	K	DAEAWFNEK	S
2	K1C10_RAT	Keratin, type I cytoskeletal 10 OS=Rattus norvegicus GN=Krt10 PE=3 SV=1	45	52	0.26	56699	7	11				1119.51	1118.5	1118.51	-0.0041	17	31	0	R	SGGGGGGGGGGSSIR	V
2	K1C10_RAT	Keratin, type I cytoskeletal 10 OS=Rattus norvegicus GN=Krt10 PE=3 SV=1	45	52	0.26	56699	7	14				1201.63	1200.63	1200.61	0.0159	245	255	0	R	QSVEADINGLR	R
2	K1C10_RAT	Keratin, type I cytoskeletal 10 OS=Rattus norvegicus GN=Krt10 PE=3 SV=1	45	52	0.26	56699	7	15				1234.69	1233.68	1233.67	0.012	235	244	1	R	LKYENEVALR	Q
3	CHAD_RAT	Chondroadherin OS=Rattus norvegicus GN=Chad PE=2 SV=1	37	52	1.4	40892	5	1				807.411	806.404	806.396	0.0079	344	350	1	R	SCKSPTK	R
3	CHAD_RAT	Chondroadherin OS=Rattus norvegicus GN=Chad PE=2 SV=1	37	52	1.4	40892	5	4				882.585	881.578	881.57	0.0083	40	47	1	K	VGLQKIPK	V
3	CHAD_RAT	Chondroadherin OS=Rattus norvegicus GN=Chad PE=2 SV=1	37	52	1.4	40892	5	10				1118.52	1117.52	1117.62	-0.1082	88	98	1	R	EVAAGAFRGLK	Q
3	CHAD_RAT	Chondroadherin OS=Rattus norvegicus GN=Chad PE=2 SV=1	37	52	1.4	40892	5	17				1365.65	1364.64	1364.69	-0.0493	204	216	0	R	NQLSSYPSAALSK	L
3	CHAD_RAT	Chondroadherin OS=Rattus norvegicus GN=Chad PE=2 SV=1	37	52	1.4	40892	5	33				2691.32	2690.31	2690.55	-0.2346	134	157	1	K	VSELPRGLLSPLVNLFILQLNNNK	I
4	GRP2_RAT	RAS guanyl-releasing protein 2 OS=Rattus norvegicus GN=Rasgrp2 PE=1 SV=1	36	52	1.8	70103	6	5				993.516	992.509	992.485	0.0238	1	9	0	-	MASTLDLDK	G
4	GRP2_RAT	RAS guanyl-releasing protein 2 OS=Rattus norvegicus GN=Rasgrp2 PE=1 SV=1	36	52	1.8	70103	6	13				1132.54	1131.53	1131.59	-0.0543	65	74	1	R	KDNSNSLQVK	T
4	GRP2_RAT	RAS guanyl-releasing protein 2 OS=Rattus norvegicus GN=Rasgrp2 PE=1 SV=1	36	52	1.8	70103	6	15				1234.69	1233.68	1233.66	0.0219	573	583	0	R	AFSFSLPRPGR	R
4	GRP2_RAT	RAS guanyl-releasing protein 2 OS=Rattus norvegicus GN=Rasgrp2 PE=1 SV=1	36	52	1.8	70103	6	17				1365.65	1364.64	1364.73	-0.0857	418	429	0	K	LDQALVAEHIEK	M
4	GRP2_RAT	RAS guanyl-releasing protein 2 OS=Rattus norvegicus GN=Rasgrp2 PE=1 SV=1	36	52	1.8	70103	6	31				2215.1	2214.09	2214.08	0.0164	495	513	0	R	MGFVHNLQESNSLRPVACR	H
4	GRP2_RAT	RAS guanyl-releasing protein 2 OS=Rattus norvegicus GN=Rasgrp2 PE=1 SV=1	36	52	1.8	70103	6	32				2230.22	2229.21	2229.15	0.0615	418	436	1	K	LDQALVAEHIEKMVESVFR	N	Oxidation (M)	0.0000000000001000000.0
5	DGKZ_RAT	Diacylglycerol kinase zeta OS=Rattus norvegicus GN=Dgkz PE=1 SV=1	36	52	2.1	105426	7	10				1118.52	1117.52	1117.59	-0.0752	618	627	1	R	NQATMVQKAK	R
5	DGKZ_RAT	Diacylglycerol kinase zeta OS=Rattus norvegicus GN=Dgkz PE=1 SV=1	36	52	2.1	105426	7	11				1119.51	1118.5	1118.53	-0.0267	915	922	0	R	QHYQMIQR	E	Oxidation (M)	0.00001000.0
5	DGKZ_RAT	Diacylglycerol kinase zeta OS=Rattus norvegicus GN=Dgkz PE=1 SV=1	36	52	2.1	105426	7	15				1234.69	1233.68	1233.57	0.1103	507	517	0	R	VVCDGMDLTPK	I
5	DGKZ_RAT	Diacylglycerol kinase zeta OS=Rattus norvegicus GN=Dgkz PE=1 SV=1	36	52	2.1	105426	7	22				1493.75	1492.74	1492.72	0.0224	902	914	0	K	AQDTELAAYLENR	Q
5	DGKZ_RAT	Diacylglycerol kinase zeta OS=Rattus norvegicus GN=Dgkz PE=1 SV=1	36	52	2.1	105426	7	24				1707.76	1706.75	1706.9	-0.144	405	419	0	K	ILSHVEEGNVVQLDR	W
5	DGKZ_RAT	Diacylglycerol kinase zeta OS=Rattus norvegicus GN=Dgkz PE=1 SV=1	36	52	2.1	105426	7	28				1954.07	1953.07	1953.09	-0.0206	518	533	0	K	IQDLKPQCIVFLNIPR	Y
5	DGKZ_RAT	Diacylglycerol kinase zeta OS=Rattus norvegicus GN=Dgkz PE=1 SV=1	36	52	2.1	105426	7	33				2691.32	2690.31	2690.28	0.0344	873	896	1	R	TICHYIVEAGASLMKTDQQGDTPR	Q
6	OASL2_RAT	2~-5~-oligoadenylate synthase-like protein 2 OS=Rattus norvegicus GN=Oasl2 PE=2 SV=1	35	52	2.7	60167	6	8				1107.56	1106.55	1106.5	0.0499	501	509	0	K	DCDTIQLSR	V
6	OASL2_RAT	2~-5~-oligoadenylate synthase-like protein 2 OS=Rattus norvegicus GN=Oasl2 PE=2 SV=1	35	52	2.7	60167	6	11				1119.51	1118.5	1118.5	0.0032	31	39	1	K	EEGKDAWER	I
6	OASL2_RAT	2~-5~-oligoadenylate synthase-like protein 2 OS=Rattus norvegicus GN=Oasl2 PE=2 SV=1	35	52	2.7	60167	6	12				1130.53	1129.52	1129.57	-0.0437	417	426	0	K	TLSDYGIFSK	V
6	OASL2_RAT	2~-5~-oligoadenylate synthase-like protein 2 OS=Rattus norvegicus GN=Oasl2 PE=2 SV=1	35	52	2.7	60167	6	24				1707.76	1706.75	1706.87	-0.1191	431	444	0	R	VMETFPPEIQVFVR	Y	Oxidation (M)	0.01000000000000.0
6	OASL2_RAT	2~-5~-oligoadenylate synthase-like protein 2 OS=Rattus norvegicus GN=Oasl2 PE=2 SV=1	35	52	2.7	60167	6	27				1940.95	1939.94	1939.87	0.0683	80	95	0	R	SDQDMILFLSCFSSFK	Q	Oxidation (M)	0.0000100000000000.0
6	OASL2_RAT	2~-5~-oligoadenylate synthase-like protein 2 OS=Rattus norvegicus GN=Oasl2 PE=2 SV=1	35	52	2.7	60167	6	28				1954.07	1953.07	1952.9	0.1692	46	60	1	R	EKCFCDELLLDQEVR	V
7	CYR61_RAT	Protein CYR61 OS=Rattus norvegicus GN=Cyr61 PE=2 SV=1	34	52	3.3	43826	5	5				993.516	992.509	992.423	0.0853	59	66	0	K	QLNEDCSK	T
7	CYR61_RAT	Protein CYR61 OS=Rattus norvegicus GN=Cyr61 PE=2 SV=1	34	52	3.3	43826	5	10				1118.52	1117.52	1117.41	0.1106	335	343	0	R	CEDGEMFSK	N	Oxidation (M)	0.000001000.0
7	CYR61_RAT	Protein CYR61 OS=Rattus norvegicus GN=Cyr61 PE=2 SV=1	34	52	3.3	43826	5	11				1119.51	1118.5	1118.51	-0.0042	296	305	0	R	FTYAGCSSVK	K
7	CYR61_RAT	Protein CYR61 OS=Rattus norvegicus GN=Cyr61 PE=2 SV=1	34	52	3.3	43826	5	20				1434.78	1433.77	1433.69	0.0765	249	260	1	R	VTNDNSECRLVK	E
7	CYR61_RAT	Protein CYR61 OS=Rattus norvegicus GN=Cyr61 PE=2 SV=1	34	52	3.3	43826	5	27				1940.95	1939.94	1939.92	0.0135	75	92	1	K	GLECNFGASSTALKGICR	A
8	VINC_RAT	Vinculin OS=Rattus norvegicus GN=Vcl PE=1 SV=1	32	52	5.6	117112	8	1				807.411	806.404	806.37	0.0331	971	976	1	K	QCTDKR	I
8	VINC_RAT	Vinculin OS=Rattus norvegicus GN=Vcl PE=1 SV=1	32	52	5.6	117112	8	5				993.516	992.509	992.478	0.0303	171	178	1	K	MAKMIDER	Q
8	VINC_RAT	Vinculin OS=Rattus norvegicus GN=Vcl PE=1 SV=1	32	52	5.6	117112	8	7				1090.55	1089.55	1089.56	-0.0167	72	80	1	K	RDMPPAFIK	V	Oxidation (M)	0.001000000.0
8	VINC_RAT	Vinculin OS=Rattus norvegicus GN=Vcl PE=1 SV=1	32	52	5.6	117112	8	10				1118.52	1117.52	1117.56	-0.0388	539	547	1	R	QDLLAKCDR	V
8	VINC_RAT	Vinculin OS=Rattus norvegicus GN=Vcl PE=1 SV=1	32	52	5.6	117112	8	13				1132.54	1131.53	1131.57	-0.0366	979	987	0	R	TNLLQVCER	I
8	VINC_RAT	Vinculin OS=Rattus norvegicus GN=Vcl PE=1 SV=1	32	52	5.6	117112	8	22				1493.75	1492.74	1492.7	0.0367	327	339	0	K	MLGQMTDQVADLR	A	Oxidation (M)	0.1000000000000.0
8	VINC_RAT	Vinculin OS=Rattus norvegicus GN=Vcl PE=1 SV=1	32	52	5.6	117112	8	32				2230.22	2229.21	2229.17	0.0357	739	759	1	K	VAMANIQPQMLVAGATSIARR	A	2 Oxidation (M)	0.001000000100000000000.0
8	VINC_RAT	Vinculin OS=Rattus norvegicus GN=Vcl PE=1 SV=1	32	52	5.6	117112	8	36				2921.42	2920.41	2920.43	-0.0133	237	261	1	K	MSAEINEIIRVLQLTSWDEDAWASK	D	Oxidation (M)	0.1000000000000000000000000.0
9	AL1A1_RAT	Retinal dehydrogenase 1 OS=Rattus norvegicus GN=Aldh1a1 PE=1 SV=3	31	52	6.9	54994	5	10				1118.52	1117.52	1117.56	-0.0388	92	100	1	K	LADLMERDR	L
9	AL1A1_RAT	Retinal dehydrogenase 1 OS=Rattus norvegicus GN=Aldh1a1 PE=1 SV=3	31	52	6.9	54994	5	16				1282.7	1281.7	1281.62	0.08	129	139	1	K	ALKYCAGWADK	I
9	AL1A1_RAT	Retinal dehydrogenase 1 OS=Rattus norvegicus GN=Aldh1a1 PE=1 SV=3	31	52	6.9	54994	5	20				1434.78	1433.77	1433.72	0.0474	399	410	0	K	EEIFGPVQQIMK	F	Oxidation (M)	0.000000000010.0
9	AL1A1_RAT	Retinal dehydrogenase 1 OS=Rattus norvegicus GN=Aldh1a1 PE=1 SV=3	31	52	6.9	54994	5	21				1448.95	1447.94	1447.84	0.0993	242	255	1	K	VAFTGSTQVGKLIK	E
9	AL1A1_RAT	Retinal dehydrogenase 1 OS=Rattus norvegicus GN=Aldh1a1 PE=1 SV=3	31	52	6.9	54994	5	24				1707.76	1706.75	1706.9	-0.1514	1	17	0	-	MSSPAQPAVPAPLANLK	I	Oxidation (M)	0.10000000000000000.0
10	ASPH2_RAT	Aspartate beta-hydroxylase domain-containing protein 2 OS=Rattus norvegicus GN=Asphd2 PE=2 SV=1	30	52	7.6	39728	4	15				1234.69	1233.68	1233.65	0.0331	333	343	0	R	QALDFIFAPGR	-
10	ASPH2_RAT	Aspartate beta-hydroxylase domain-containing protein 2 OS=Rattus norvegicus GN=Asphd2 PE=2 SV=1	30	52	7.6	39728	4	20				1434.78	1433.77	1433.74	0.0283	100	110	1	K	LYHNLQEYAKR	Y
10	ASPH2_RAT	Aspartate beta-hydroxylase domain-containing protein 2 OS=Rattus norvegicus GN=Asphd2 PE=2 SV=1	30	52	7.6	39728	4	28				1954.07	1953.07	1952.99	0.0733	316	332	0	R	VVFMVDLWHPNVAAAER	Q
10	ASPH2_RAT	Aspartate beta-hydroxylase domain-containing protein 2 OS=Rattus norvegicus GN=Asphd2 PE=2 SV=1	30	52	7.6	39728	4	37				3348.77	3347.77	3347.66	0.1072	1	28	1	-	MWLEWLVAWSWSLDGLRDCIATGIQSVR	D
11	RHG07_RAT	Rho GTPase-activating protein 7 OS=Rattus norvegicus GN=Dlc1 PE=1 SV=3	30	52	7.7	124534	7	10				1118.52	1117.52	1117.58	-0.0678	547	557	1	R	RDSGVGASLTR	C
11	RHG07_RAT	Rho GTPase-activating protein 7 OS=Rattus norvegicus GN=Dlc1 PE=1 SV=3	30	52	7.7	124534	7	16				1282.7	1281.7	1281.59	0.1026	123	134	0	K	QDPIPGSPDNSR	L
11	RHG07_RAT	Rho GTPase-activating protein 7 OS=Rattus norvegicus GN=Dlc1 PE=1 SV=3	30	52	7.7	124534	7	17				1365.65	1364.64	1364.69	-0.0507	403	415	0	R	TGSFHGPGHLSLR	R
11	RHG07_RAT	Rho GTPase-activating protein 7 OS=Rattus norvegicus GN=Dlc1 PE=1 SV=3	30	52	7.7	124534	7	20				1434.78	1433.77	1433.73	0.042	615	626	1	K	HGFSWAVPKFMK	R
11	RHG07_RAT	Rho GTPase-activating protein 7 OS=Rattus norvegicus GN=Dlc1 PE=1 SV=3	30	52	7.7	124534	7	25				1790.89	1789.88	1789.9	-0.0234	664	677	1	R	YLRNHCLDQVGLFR	K
11	RHG07_RAT	Rho GTPase-activating protein 7 OS=Rattus norvegicus GN=Dlc1 PE=1 SV=3	30	52	7.7	124534	7	31				2215.1	2214.09	2214.04	0.0542	825	844	0	K	DLNENLAATQGLAHMIAECK	K	Oxidation (M)	0.00000000000000100000.0
11	RHG07_RAT	Rho GTPase-activating protein 7 OS=Rattus norvegicus GN=Dlc1 PE=1 SV=3	30	52	7.7	124534	7	34				2720.31	2719.31	2719.31	-0.0022	135	158	1	R	LQSATSRESMLTDLSEHQEVSSIR	S	Oxidation (M)	0.000000000100000000000000.0
12	MMSA_RAT	Methylmalonate-semialdehyde dehydrogenase [acylating], mitochondrial OS=Rattus norvegicus GN=Aldh6a1 PE=1 SV=1	30	52	7.9	58227	6	16				1282.7	1281.7	1281.7	0.0006	42	52	1	K	LFIDGKFVESK	S
12	MMSA_RAT	Methylmalonate-semialdehyde dehydrogenase [acylating], mitochondrial OS=Rattus norvegicus GN=Aldh6a1 PE=1 SV=1	30	52	7.9	58227	6	20				1434.78	1433.77	1433.73	0.0395	89	101	0	R	AFPAWADTSILSR	Q
12	MMSA_RAT	Methylmalonate-semialdehyde dehydrogenase [acylating], mitochondrial OS=Rattus norvegicus GN=Aldh6a1 PE=1 SV=1	30	52	7.9	58227	6	25				1790.89	1789.88	1789.87	0.011	71	87	1	R	VPQSTKAEMEAAVAACK	R
12	MMSA_RAT	Methylmalonate-semialdehyde dehydrogenase [acylating], mitochondrial OS=Rattus norvegicus GN=Aldh6a1 PE=1 SV=1	30	52	7.9	58227	6	26				1890.97	1889.96	1889.89	0.0777	518	535	0	K	EEDATLSSPAVVMPTMGR	-
12	MMSA_RAT	Methylmalonate-semialdehyde dehydrogenase [acylating], mitochondrial OS=Rattus norvegicus GN=Aldh6a1 PE=1 SV=1	30	52	7.9	58227	6	29				1996.97	1995.97	1995.96	0.0036	280	298	1	R	VQANMGAKNHGVVMPDANK	E	Oxidation (M)	0.0000100000000000000.0
12	MMSA_RAT	Methylmalonate-semialdehyde dehydrogenase [acylating], mitochondrial OS=Rattus norvegicus GN=Aldh6a1 PE=1 SV=1	30	52	7.9	58227	6	34				2720.31	2719.31	2719.32	-0.017	141	165	0	R	GLQVVEHACSVTSLMLGETMPSITK	D	2 Oxidation (M)	0.0000000000000010000100000.0
13	MFN1_RAT	Mitofusin-1 OS=Rattus norvegicus GN=Mfn1 PE=1 SV=1	30	52	7.9	84649	6	5				993.516	992.509	992.504	0.0047	535	543	0	R	FLGSTNAQR	V
13	MFN1_RAT	Mitofusin-1 OS=Rattus norvegicus GN=Mfn1 PE=1 SV=1	30	52	7.9	84649	6	7				1090.55	1089.55	1089.56	-0.0126	287	295	1	K	EVLNSRMNK	A
13	MFN1_RAT	Mitofusin-1 OS=Rattus norvegicus GN=Mfn1 PE=1 SV=1	30	52	7.9	84649	6	20				1434.78	1433.77	1433.74	0.0328	385	396	1	R	NQMNLLTMDVKK	K
13	MFN1_RAT	Mitofusin-1 OS=Rattus norvegicus GN=Mfn1 PE=1 SV=1	30	52	7.9	84649	6	22				1493.75	1492.74	1492.75	-0.0075	138	150	0	K	TVNQLAHALHMDK	D	Oxidation (M)	0.0000000000100.0
13	MFN1_RAT	Mitofusin-1 OS=Rattus norvegicus GN=Mfn1 PE=1 SV=1	30	52	7.9	84649	6	27				1940.95	1939.94	1939.84	0.1009	239	254	1	R	WDASASEPEYMEDVRR	Q
13	MFN1_RAT	Mitofusin-1 OS=Rattus norvegicus GN=Mfn1 PE=1 SV=1	30	52	7.9	84649	6	36				2921.42	2920.41	2920.32	0.0983	501	523	1	K	FDLSYDLNCHKLCSDFQEDIVFR	F
14	HOIL1_RAT	RanBP-type and C3HC4-type zinc finger-containing protein 1 OS=Rattus norvegicus GN=Rbck1 PE=1 SV=3	29	52	9.5	59472	5	7				1090.55	1089.55	1089.55	-0.0014	8	17	0	K	AEEMALSLAR	A
14	HOIL1_RAT	RanBP-type and C3HC4-type zinc finger-containing protein 1 OS=Rattus norvegicus GN=Rbck1 PE=1 SV=3	29	52	9.5	59472	5	9				1109.52	1108.51	1108.56	-0.0447	30	38	0	K	YATWLAEQK	V
14	HOIL1_RAT	RanBP-type and C3HC4-type zinc finger-containing protein 1 OS=Rattus norvegicus GN=Rbck1 PE=1 SV=3	29	52	9.5	59472	5	15				1234.69	1233.68	1233.64	0.045	7	17	1	K	KAEEMALSLAR	A	Oxidation (M)	0.00001000000.0
14	HOIL1_RAT	RanBP-type and C3HC4-type zinc finger-containing protein 1 OS=Rattus norvegicus GN=Rbck1 PE=1 SV=3	29	52	9.5	59472	5	17				1365.65	1364.64	1364.71	-0.0679	148	158	1	R	QLRMLEDLGFK	D	Oxidation (M)	0.00010000000.0
14	HOIL1_RAT	RanBP-type and C3HC4-type zinc finger-containing protein 1 OS=Rattus norvegicus GN=Rbck1 PE=1 SV=3	29	52	9.5	59472	5	24				1707.76	1706.75	1706.73	0.0258	407	419	1	R	MNCREYQDDLAHR	A
15	LMNA_RAT	Prelamin-A/C OS=Rattus norvegicus GN=Lmna PE=1 SV=1	29	52	11	74564	6	1				807.411	806.404	806.429	-0.0251	109	114	1	K	VREEFK	E
15	LMNA_RAT	Prelamin-A/C OS=Rattus norvegicus GN=Lmna PE=1 SV=1	29	52	11	74564	6	5				993.516	992.509	992.453	0.0555	344	351	1	R	EMAEMRAR	M
15	LMNA_RAT	Prelamin-A/C OS=Rattus norvegicus GN=Lmna PE=1 SV=1	29	52	11	74564	6	11				1119.51	1118.5	1118.58	-0.0795	145	155	0	K	EAALSTALSEK	R
15	LMNA_RAT	Prelamin-A/C OS=Rattus norvegicus GN=Lmna PE=1 SV=1	29	52	11	74564	6	24				1707.76	1706.75	1706.8	-0.0461	421	435	1	K	LESSESRSSFSQHAR	T
15	LMNA_RAT	Prelamin-A/C OS=Rattus norvegicus GN=Lmna PE=1 SV=1	29	52	11	74564	6	32				2230.22	2229.21	2229.02	0.1925	646	665	1	R	SYLLGNSSPRTQSSQNCSIM	-
15	LMNA_RAT	Prelamin-A/C OS=Rattus norvegicus GN=Lmna PE=1 SV=1	29	52	11	74564	6	35				2807.35	2806.35	2806.35	-0.0036	516	541	1	K	AQNTWGCGTSLRTALINATGEEVAMR	K
16	GRAK_RAT	Granzyme K OS=Rattus norvegicus GN=Gzmk PE=1 SV=1	28	52	11	28903	4	8				1107.56	1106.55	1106.56	-0.0116	106	115	0	K	SGTNDIMLIK	L	Oxidation (M)	0.0000001000.0
16	GRAK_RAT	Granzyme K OS=Rattus norvegicus GN=Gzmk PE=1 SV=1	28	52	11	28903	4	9				1109.52	1108.51	1108.48	0.0353	190	198	1	K	DMICAGDRR	G	Oxidation (M)	0.010000000.0
16	GRAK_RAT	Granzyme K OS=Rattus norvegicus GN=Gzmk PE=1 SV=1	28	52	11	28903	4	15				1234.69	1233.68	1233.65	0.0331	216	227	0	K	GVFHALVSGGYK	C
16	GRAK_RAT	Granzyme K OS=Rattus norvegicus GN=Gzmk PE=1 SV=1	28	52	11	28903	4	22				1493.75	1492.74	1492.66	0.0731	202	215	1	K	DSCKGDSGGPLICK	G
17	PYGM_RAT	Glycogen phosphorylase, muscle form OS=Rattus norvegicus GN=Pygm PE=2 SV=5	28	52	12	97725	7	7				1090.55	1089.55	1089.58	-0.0279	797	804	1	R	EWTRMVIR	N
17	PYGM_RAT	Glycogen phosphorylase, muscle form OS=Rattus norvegicus GN=Pygm PE=2 SV=5	28	52	12	97725	7	14				1201.63	1200.63	1200.62	0.0047	2	11	1	M	SRPLSDQDKR	K
17	PYGM_RAT	Glycogen phosphorylase, muscle form OS=Rattus norvegicus GN=Pygm PE=2 SV=5	28	52	12	97725	7	15				1234.69	1233.68	1233.64	0.045	429	439	1	R	MSLVEEGAVKR	I	Oxidation (M)	0.10000000000.0
17	PYGM_RAT	Glycogen phosphorylase, muscle form OS=Rattus norvegicus GN=Pygm PE=2 SV=5	28	52	12	97725	7	16				1282.7	1281.7	1281.63	0.0662	805	816	1	R	NIATSGKFSSDR	T
17	PYGM_RAT	Glycogen phosphorylase, muscle form OS=Rattus norvegicus GN=Pygm PE=2 SV=5	28	52	12	97725	7	17				1365.65	1364.64	1364.73	-0.0866	598	609	1	R	FMVPRTIMIGGK	A	Oxidation (M)	0.010000000000.0
17	PYGM_RAT	Glycogen phosphorylase, muscle form OS=Rattus norvegicus GN=Pygm PE=2 SV=5	28	52	12	97725	7	22				1493.75	1492.74	1492.76	-0.0194	68	78	1	R	WIRTQQHYYAK	D
17	PYGM_RAT	Glycogen phosphorylase, muscle form OS=Rattus norvegicus GN=Pygm PE=2 SV=5	28	52	12	97725	7	25				1790.89	1789.88	1789.8	0.0793	722	735	1	R	LDQRGYNAQEYYDR	I
18	CHD5_RAT	Chromodomain-helicase-DNA-binding protein 5 OS=Rattus norvegicus GN=Chd5 PE=1 SV=1	28	52	13	223606	8	7				1090.55	1089.55	1089.59	-0.0378	948	956	1	R	VELSQMQKK	Y
18	CHD5_RAT	Chromodomain-helicase-DNA-binding protein 5 OS=Rattus norvegicus GN=Chd5 PE=1 SV=1	28	52	13	223606	8	8				1107.56	1106.55	1106.55	0.0057	1235	1245	1	K	KHGGTPPGDNK	D
18	CHD5_RAT	Chromodomain-helicase-DNA-binding protein 5 OS=Rattus norvegicus GN=Chd5 PE=1 SV=1	28	52	13	223606	8	20				1434.78	1433.77	1433.71	0.0573	1461	1471	1	K	EFRAYVSLFMR	H	Oxidation (M)	0.00000000010.0
18	CHD5_RAT	Chromodomain-helicase-DNA-binding protein 5 OS=Rattus norvegicus GN=Chd5 PE=1 SV=1	28	52	13	223606	8	27				1940.95	1939.94	1939.92	0.0227	1437	1452	0	R	WGMPPQDAFNSHWLVR	D
18	CHD5_RAT	Chromodomain-helicase-DNA-binding protein 5 OS=Rattus norvegicus GN=Chd5 PE=1 SV=1	28	52	13	223606	8	31				2215.1	2214.09	2214.03	0.0641	1803	1822	0	R	AAYLNMTQDPNHPAMALNAR	L	Oxidation (M)	0.00000100000000000000.0
18	CHD5_RAT	Chromodomain-helicase-DNA-binding protein 5 OS=Rattus norvegicus GN=Chd5 PE=1 SV=1	28	52	13	223606	8	32				2230.22	2229.21	2229.18	0.0283	1164	1184	1	K	MMLTHLVVRPGLGSKSGSMTK	Q
18	CHD5_RAT	Chromodomain-helicase-DNA-binding protein 5 OS=Rattus norvegicus GN=Chd5 PE=1 SV=1	28	52	13	223606	8	35				2807.35	2806.35	2806.24	0.1049	1901	1926	0	R	AGDPTIQQGAFGSSQMYNNSFGPNFR	G	Oxidation (M)	0.00000000000000010000000000.0
18	CHD5_RAT	Chromodomain-helicase-DNA-binding protein 5 OS=Rattus norvegicus GN=Chd5 PE=1 SV=1	28	52	13	223606	8	39				3809.15	3808.15	3807.87	0.2754	1100	1134	1	R	AGGLGINLATADTVIIYDSDWNPHNDIQAFSRAHR	I
19	REPI1_RAT	Replication initiator 1 OS=Rattus norvegicus GN=Repin1 PE=2 SV=1	27	52	14	63907	5	1				807.411	806.404	806.44	-0.0363	364	369	1	R	SFRLER	F
19	REPI1_RAT	Replication initiator 1 OS=Rattus norvegicus GN=Repin1 PE=2 SV=1	27	52	14	63907	5	8				1107.56	1106.55	1106.61	-0.0558	40	51	0	K	SVAQPGGPAPVK	V
19	REPI1_RAT	Replication initiator 1 OS=Rattus norvegicus GN=Repin1 PE=2 SV=1	27	52	14	63907	5	22				1493.75	1492.74	1492.8	-0.0616	193	206	1	K	RVHVAEALEEAAAK	A
19	REPI1_RAT	Replication initiator 1 OS=Rattus norvegicus GN=Repin1 PE=2 SV=1	27	52	14	63907	5	25				1790.89	1789.88	1789.76	0.1188	405	419	0	R	VHSGERPFACEECGR	R
19	REPI1_RAT	Replication initiator 1 OS=Rattus norvegicus GN=Repin1 PE=2 SV=1	27	52	14	63907	5	27				1940.95	1939.94	1939.88	0.0597	432	447	1	R	RDHAPERPFVCPDCGK	A
20	LAMB2_RAT	Laminin subunit beta-2 OS=Rattus norvegicus GN=Lamb2 PE=2 SV=1	27	52	17	203474	8	9				1109.52	1108.51	1108.56	-0.048	621	629	0	R	AMDYDLLLR	W
20	LAMB2_RAT	Laminin subunit beta-2 OS=Rattus norvegicus GN=Lamb2 PE=2 SV=1	27	52	17	203474	8	10				1118.52	1117.52	1117.53	-0.0177	1	10	0	-	MEWASGKPGR	G
20	LAMB2_RAT	Laminin subunit beta-2 OS=Rattus norvegicus GN=Lamb2 PE=2 SV=1	27	52	17	203474	8	12				1130.53	1129.52	1129.6	-0.0807	1370	1379	1	R	RAEVLMGAQR	E
20	LAMB2_RAT	Laminin subunit beta-2 OS=Rattus norvegicus GN=Lamb2 PE=2 SV=1	27	52	17	203474	8	20				1434.78	1433.77	1433.64	0.1306	1041	1052	0	R	CTCNLLGTDPQR	C
20	LAMB2_RAT	Laminin subunit beta-2 OS=Rattus norvegicus GN=Lamb2 PE=2 SV=1	27	52	17	203474	8	23				1515.76	1514.75	1514.83	-0.0826	111	123	1	R	IQNVVTSFAPQRR	T
20	LAMB2_RAT	Laminin subunit beta-2 OS=Rattus norvegicus GN=Lamb2 PE=2 SV=1	27	52	17	203474	8	24				1707.76	1706.75	1706.8	-0.0494	1649	1664	1	R	MAGTEQSLNSASERAR	Q
20	LAMB2_RAT	Laminin subunit beta-2 OS=Rattus norvegicus GN=Lamb2 PE=2 SV=1	27	52	17	203474	8	31				2215.1	2214.09	2214.26	-0.1648	677	695	1	R	VLVFPRPVCLEPGLSYKLK	L
20	LAMB2_RAT	Laminin subunit beta-2 OS=Rattus norvegicus GN=Lamb2 PE=2 SV=1	27	52	17	203474	8	36				2921.42	2920.41	2920.41	0.0019	1517	1542	1	R	ELIQNVKDFLSQEGADPDSIEMVATR	V	Oxidation (M)	0.00000000000000000000010000.0
