# Supplementary material for: The proteome of Hypobaric Induced Hypoxic Lung: Insights from Temporal Proteomic Profiling for Biomarker Discovery
Source: Sci Rep. 2015 May 29;5:10681. doi: 10.1038/srep10681 (PMC4448130; doi:10.1038/srep10681)
Supplement: Supplementary Dataset 22 [file srep10681-s21.xls]

## Sheet: SPOT 22
Header	--------------------------------------------------------
Search title
Timestamp	2015-01-15T05:06:30Z
User	yasmin
Email	yasminchem@gmail.com
Report URI	http://www.matrixscience.com/cgi/master_results.pl?file=../data/20150115/FTgpIzYSR.dat
Peak list data path
Peak list format	Mascot generic
Search type	PMF
Mascot version	2.5.1
Database	SwissProt
Fasta file	SwissProt_2015_01.fasta
Total sequences	547357
Total residues	194874700
Sequences after taxonomy filter	7930
Number of queries	43
Decoy	--------------------------------------------------------
Number of matches above identity threshold in search of real database	2
Number of matches above identity threshold in search of decoy database	1
Highest score in search of real database	130
Highest score in search of decoy database	54
Fixed modifications	--------------------------------------------------------
Identifier	Name	Delta	Neutral loss
1	Carbamidomethyl (C)	57.0215
Variable modifications	--------------------------------------------------------
Identifier	Name	Delta	Neutral loss(es)
1	Oxidation (M)	15.9949	0	63.9983
Search Parameters	--------------------------------------------------------
Taxonomy filter	. . . . . . . . . . . . . . . . Rattus
Enzyme	Trypsin
Maximum Missed Cleavages	1
Fixed modifications	Carbamidomethyl (C)
Variable modifications	Oxidation (M)
Peptide Mass Tolerance	100
Peptide Mass Tolerance Units	ppm
Peptide Charge State	1+
Mass values	Monoisotopic
Decoy database also searched	1
USER00	PEP_INT(807.431916:2705.622937,826.458921:11302.208231,827.472012:5827.621825,861.095169:7335.068311,877.065955:6346.147999,893.031771:5832.878668,909.009681:5912.614109,931.001327:3206.922013,946.971035:10503.109118,948.973022:3312.732845,950.481270:3089.596087,993.544368:8462.474535,1008.571978:2621.287510,1009.568073:3683.824492,1029.637629:5875.555487,1041.651370:10277.853902,1122.618982:9107…
Format parameters	--------------------------------------------------------
Significance threshold	0.05
Max. number of hits	20
Include same-set proteins	0
Include sub-set proteins	0
Show duplicate peptides	1
Protein hits	--------------------------------------------------------
prot_hit_num	prot_acc	prot_desc	prot_score	prot_thresh	prot_expect	prot_mass	prot_matches	pep_query	pep_rank	pep_isbold	pep_isunique	pep_exp_mz	pep_exp_mr	pep_calc_mr	pep_delta	pep_start	pep_end	pep_miss	pep_res_before	pep_seq	pep_res_after	pep_var_mod	pep_var_mod_pos	pep_summed_mod_pos	pep_local_mod_pos
1	K1C19_RAT	Keratin, type I cytoskeletal 19 OS=Rattus norvegicus GN=Krt19 PE=1 SV=2	130	52	7.9e-10	44609	15	1				807.432	806.425	806.392	0.0324	163	169	0	R	LAADDFR	T
1	K1C19_RAT	Keratin, type I cytoskeletal 19 OS=Rattus norvegicus GN=Krt19 PE=1 SV=2	130	52	7.9e-10	44609	15	2				826.459	825.452	825.413	0.0383	25	32	0	R	FGSGGVFR	A
1	K1C19_RAT	Keratin, type I cytoskeletal 19 OS=Rattus norvegicus GN=Krt19 PE=1 SV=2	130	52	7.9e-10	44609	15	11				950.481	949.474	949.418	0.0559	129	135	0	R	DYSQYFK	T
1	K1C19_RAT	Keratin, type I cytoskeletal 19 OS=Rattus norvegicus GN=Krt19 PE=1 SV=2	130	52	7.9e-10	44609	15	12				993.544	992.537	992.554	-0.0171	212	219	1	K	EELAYLKK	N
1	K1C19_RAT	Keratin, type I cytoskeletal 19 OS=Rattus norvegicus GN=Krt19 PE=1 SV=2	130	52	7.9e-10	44609	15	13				1008.57	1007.56	1007.52	0.0459	115	121	1	K	IRDWYQK	Q
1	K1C19_RAT	Keratin, type I cytoskeletal 19 OS=Rattus norvegicus GN=Krt19 PE=1 SV=2	130	52	7.9e-10	44609	15	15				1029.64	1028.63	1028.59	0.0438	192	200	0	R	VLDELTLAR	T
1	K1C19_RAT	Keratin, type I cytoskeletal 19 OS=Rattus norvegicus GN=Krt19 PE=1 SV=2	130	52	7.9e-10	44609	15	16				1041.65	1040.64	1040.6	0.0463	154	162	0	K	IVLQIDNAR	L
1	K1C19_RAT	Keratin, type I cytoskeletal 19 OS=Rattus norvegicus GN=Krt19 PE=1 SV=2	130	52	7.9e-10	44609	15	17				1122.62	1121.61	1121.57	0.0401	376	384	0	R	LEQEIATYR	S
1	K1C19_RAT	Keratin, type I cytoskeletal 19 OS=Rattus norvegicus GN=Krt19 PE=1 SV=2	130	52	7.9e-10	44609	15	20				1197.63	1196.62	1196.58	0.0408	220	229	0	K	NHEEEISALR	S
1	K1C19_RAT	Keratin, type I cytoskeletal 19 OS=Rattus norvegicus GN=Krt19 PE=1 SV=2	130	52	7.9e-10	44609	15	21				1204.64	1203.64	1203.59	0.044	180	190	0	R	MSVEADINGLR	R
1	K1C19_RAT	Keratin, type I cytoskeletal 19 OS=Rattus norvegicus GN=Krt19 PE=1 SV=2	130	52	7.9e-10	44609	15	22				1222.68	1221.67	1221.64	0.0366	170	179	1	R	TKFETEQALR	M
1	K1C19_RAT	Keratin, type I cytoskeletal 19 OS=Rattus norvegicus GN=Krt19 PE=1 SV=2	130	52	7.9e-10	44609	15	26				1325.71	1324.71	1324.67	0.0326	219	229	1	K	KNHEEEISALR	S
1	K1C19_RAT	Keratin, type I cytoskeletal 19 OS=Rattus norvegicus GN=Krt19 PE=1 SV=2	130	52	7.9e-10	44609	15	27				1329.74	1328.73	1328.69	0.0364	321	333	0	K	AALEGTVAEIEAR	Y
1	K1C19_RAT	Keratin, type I cytoskeletal 19 OS=Rattus norvegicus GN=Krt19 PE=1 SV=2	130	52	7.9e-10	44609	15	28				1365.68	1364.68	1364.7	-0.0275	374	384	1	K	SRLEQEIATYR	S
1	K1C19_RAT	Keratin, type I cytoskeletal 19 OS=Rattus norvegicus GN=Krt19 PE=1 SV=2	130	52	7.9e-10	44609	15	40				2498.4	2497.4	2497.33	0.0673	334	356	0	R	YGAQLSHIQGVISSIEVQLSNVR	A
2	K1C14_RAT	Keratin, type I cytoskeletal 14 OS=Rattus norvegicus GN=Krt14 PE=2 SV=1	60	52	0.0089	52936	9	1				807.432	806.425	806.392	0.0324	202	208	0	R	LAADDFR	T
2	K1C14_RAT	Keratin, type I cytoskeletal 14 OS=Rattus norvegicus GN=Krt14 PE=2 SV=1	60	52	0.0089	52936	9	12				993.544	992.537	992.554	-0.0171	251	258	1	K	EELAYLKK	N
2	K1C14_RAT	Keratin, type I cytoskeletal 14 OS=Rattus norvegicus GN=Krt14 PE=2 SV=1	60	52	0.0089	52936	9	14				1009.57	1008.56	1008.49	0.0732	211	218	0	K	FETEQSLR	I
2	K1C14_RAT	Keratin, type I cytoskeletal 14 OS=Rattus norvegicus GN=Krt14 PE=2 SV=1	60	52	0.0089	52936	9	15				1029.64	1028.63	1028.59	0.0438	231	239	0	R	VLDELTLAR	A
2	K1C14_RAT	Keratin, type I cytoskeletal 14 OS=Rattus norvegicus GN=Krt14 PE=2 SV=1	60	52	0.0089	52936	9	17				1122.62	1121.61	1121.57	0.0401	415	423	0	R	LEQEIATYR	R
2	K1C14_RAT	Keratin, type I cytoskeletal 14 OS=Rattus norvegicus GN=Krt14 PE=2 SV=1	60	52	0.0089	52936	9	18				1124.56	1123.55	1123.51	0.0399	27	37	0	R	MSSVLAGGSCR	A
2	K1C14_RAT	Keratin, type I cytoskeletal 14 OS=Rattus norvegicus GN=Krt14 PE=2 SV=1	60	52	0.0089	52936	9	30				1460.74	1459.73	1459.73	0.0031	360	372	1	K	ASLENNLEETKGR	Y
2	K1C14_RAT	Keratin, type I cytoskeletal 14 OS=Rattus norvegicus GN=Krt14 PE=2 SV=1	60	52	0.0089	52936	9	33				1708.76	1707.75	1707.74	0.0148	1	15	1	-	MATCSRQFTSSSSMK	G
2	K1C14_RAT	Keratin, type I cytoskeletal 14 OS=Rattus norvegicus GN=Krt14 PE=2 SV=1	60	52	0.0089	52936	9	39				2239.19	2238.18	2238.23	-0.0549	181	201	1	K	SKILAATVDNANVLLQIDNAR	L
3	PLAK_RAT	Junction plakoglobin OS=Rattus norvegicus GN=Jup PE=1 SV=1	37	52	1.5	82490	7	15				1029.64	1028.63	1028.55	0.0802	386	394	0	K	QEGLENVLK	I
3	PLAK_RAT	Junction plakoglobin OS=Rattus norvegicus GN=Jup PE=1 SV=1	37	52	1.5	82490	7	27				1329.74	1328.73	1328.7	0.029	2	12	0	M	EVMNLIEQPIK	V	Oxidation (M)	0.00100000000.0
3	PLAK_RAT	Junction plakoglobin OS=Rattus norvegicus GN=Jup PE=1 SV=1	37	52	1.5	82490	7	29				1427.85	1426.85	1426.8	0.0498	178	191	0	R	ALMGSPQLVAAVVR	T	Oxidation (M)	0.00100000000000.0
3	PLAK_RAT	Junction plakoglobin OS=Rattus norvegicus GN=Jup PE=1 SV=1	37	52	1.5	82490	7	30				1460.74	1459.73	1459.74	-0.0117	1	12	0	-	MEVMNLIEQPIK	V	Oxidation (M)	0.100000000000.0
3	PLAK_RAT	Junction plakoglobin OS=Rattus norvegicus GN=Jup PE=1 SV=1	37	52	1.5	82490	7	36				1962.94	1961.94	1961.95	-0.0138	461	477	1	R	HLTSRHPEAEMAQNSVR	L
3	PLAK_RAT	Junction plakoglobin OS=Rattus norvegicus GN=Jup PE=1 SV=1	37	52	1.5	82490	7	41				2807.45	2806.44	2806.31	0.1327	57	81	1	K	KTTTYTQGVPQSQGDLEYQMSTTAR	A	Oxidation (M)	0.0000000000000000000100000.0
3	PLAK_RAT	Junction plakoglobin OS=Rattus norvegicus GN=Jup PE=1 SV=1	37	52	1.5	82490	7	43				3346.95	3345.94	3345.63	0.3125	85	115	1	R	VREAMCPGVSGEDSSLLLATQVEGQTTNLQR	L
4	K1C42_RAT	Keratin, type I cytoskeletal 42 OS=Rattus norvegicus GN=Krt42 PE=3 SV=1	37	52	1.6	50524	7	1				807.432	806.425	806.392	0.0324	174	180	0	R	LAADDFR	T
4	K1C42_RAT	Keratin, type I cytoskeletal 42 OS=Rattus norvegicus GN=Krt42 PE=3 SV=1	37	52	1.6	50524	7	12				993.544	992.537	992.554	-0.0171	223	230	1	K	EELAYLKK	N
4	K1C42_RAT	Keratin, type I cytoskeletal 42 OS=Rattus norvegicus GN=Krt42 PE=3 SV=1	37	52	1.6	50524	7	15				1029.64	1028.63	1028.59	0.0438	203	211	0	R	VLDELTLAR	A
4	K1C42_RAT	Keratin, type I cytoskeletal 42 OS=Rattus norvegicus GN=Krt42 PE=3 SV=1	37	52	1.6	50524	7	17				1122.62	1121.61	1121.57	0.0401	387	395	0	R	LEQEIATYR	R
4	K1C42_RAT	Keratin, type I cytoskeletal 42 OS=Rattus norvegicus GN=Krt42 PE=3 SV=1	37	52	1.6	50524	7	21				1204.64	1203.64	1203.59	0.044	191	201	0	R	MSVEADINGLR	R
4	K1C42_RAT	Keratin, type I cytoskeletal 42 OS=Rattus norvegicus GN=Krt42 PE=3 SV=1	37	52	1.6	50524	7	39				2239.19	2238.18	2238.09	0.0832	183	201	1	K	YETELNLRMSVEADINGLR	R	Oxidation (M)	0.0000000010000000000.0
4	K1C42_RAT	Keratin, type I cytoskeletal 42 OS=Rattus norvegicus GN=Krt42 PE=3 SV=1	37	52	1.6	50524	7	40				2498.4	2497.4	2497.15	0.249	34	58	1	R	IGGACRAPSLLGGGSCSNMSVTSSR	F	Oxidation (M)	0.0000000000000000001000000.0
5	LMNA_RAT	Prelamin-A/C OS=Rattus norvegicus GN=Lmna PE=1 SV=1	33	52	3.6	74564	8	1				807.432	806.425	806.429	-0.004	109	114	1	K	VREEFK	E
5	LMNA_RAT	Prelamin-A/C OS=Rattus norvegicus GN=Lmna PE=1 SV=1	33	52	3.6	74564	8	12				993.544	992.537	992.453	0.084	344	351	1	R	EMAEMRAR	M
5	LMNA_RAT	Prelamin-A/C OS=Rattus norvegicus GN=Lmna PE=1 SV=1	33	52	3.6	74564	8	15				1029.64	1028.63	1028.59	0.0438	172	181	1	K	LEAALGEAKK	Q
5	LMNA_RAT	Prelamin-A/C OS=Rattus norvegicus GN=Lmna PE=1 SV=1	33	52	3.6	74564	8	21				1204.64	1203.64	1203.6	0.0328	182	190	1	K	QLQDEMLRR	V	Oxidation (M)	0.000001000.0
5	LMNA_RAT	Prelamin-A/C OS=Rattus norvegicus GN=Lmna PE=1 SV=1	33	52	3.6	74564	8	25				1320.63	1319.62	1319.63	-0.0128	428	439	1	R	SSFSQHARTSGR	V
5	LMNA_RAT	Prelamin-A/C OS=Rattus norvegicus GN=Lmna PE=1 SV=1	33	52	3.6	74564	8	33				1708.76	1707.75	1707.76	-0.0108	458	471	1	K	SNEDQSMGNWQIKR	Q	Oxidation (M)	0.00000010000000.0
5	LMNA_RAT	Prelamin-A/C OS=Rattus norvegicus GN=Lmna PE=1 SV=1	33	52	3.6	74564	8	38				2230.24	2229.24	2229.02	0.2215	646	665	1	R	SYLLGNSSPRTQSSQNCSIM	-
5	LMNA_RAT	Prelamin-A/C OS=Rattus norvegicus GN=Lmna PE=1 SV=1	33	52	3.6	74564	8	41				2807.45	2806.44	2806.35	0.0916	516	541	1	K	AQNTWGCGTSLRTALINATGEEVAMR	K
6	PSIP1_RAT	PC4 and SFRS1-interacting protein OS=Rattus norvegicus GN=Psip1 PE=2 SV=1	32	52	5.1	59717	6	14				1009.57	1008.56	1008.56	0.0004	220	228	1	K	GPEEKPPKK	Q
6	PSIP1_RAT	PC4 and SFRS1-interacting protein OS=Rattus norvegicus GN=Psip1 PE=2 SV=1	32	52	5.1	59717	6	15				1029.64	1028.63	1028.55	0.0802	328	336	1	K	DEGKKPEVK	K
6	PSIP1_RAT	PC4 and SFRS1-interacting protein OS=Rattus norvegicus GN=Psip1 PE=2 SV=1	32	52	5.1	59717	6	22				1222.68	1221.67	1221.58	0.0948	343	352	1	R	ETSMDSRLQR	I
6	PSIP1_RAT	PC4 and SFRS1-interacting protein OS=Rattus norvegicus GN=Psip1 PE=2 SV=1	32	52	5.1	59717	6	23				1250.68	1249.67	1249.67	0.0011	4	14	0	R	DFKPGDLIFAK	M
6	PSIP1_RAT	PC4 and SFRS1-interacting protein OS=Rattus norvegicus GN=Psip1 PE=2 SV=1	32	52	5.1	59717	6	39				2239.19	2238.18	2238.17	0.0064	421	440	1	K	FKNMFLVGEGDSVITQVLNK	S
6	PSIP1_RAT	PC4 and SFRS1-interacting protein OS=Rattus norvegicus GN=Psip1 PE=2 SV=1	32	52	5.1	59717	6	43				3346.95	3345.94	3345.66	0.28	371	399	1	R	CIEALDELASLQVTMQQAQKHTEMITTLK	K	Oxidation (M)	0.00000000000000100000000000000.0
7	SFXN5_RAT	Sideroflexin-5 OS=Rattus norvegicus GN=Sfxn5 PE=2 SV=1	31	52	5.7	37452	5	2				826.459	825.452	825.421	0.0309	105	110	0	K	IFMPFR	M	Oxidation (M)	0.001000.0
7	SFXN5_RAT	Sideroflexin-5 OS=Rattus norvegicus GN=Sfxn5 PE=2 SV=1	31	52	5.7	37452	5	12				993.544	992.537	992.566	-0.0284	54	61	1	R	TLFVTEKR	L
7	SFXN5_RAT	Sideroflexin-5 OS=Rattus norvegicus GN=Sfxn5 PE=2 SV=1	31	52	5.7	37452	5	18				1124.56	1123.55	1123.63	-0.0836	249	258	0	R	HALLETALTR	V
7	SFXN5_RAT	Sideroflexin-5 OS=Rattus norvegicus GN=Sfxn5 PE=2 SV=1	31	52	5.7	37452	5	31				1506.76	1505.75	1505.82	-0.0714	92	104	1	K	IKQAILHPDTNEK	I
7	SFXN5_RAT	Sideroflexin-5 OS=Rattus norvegicus GN=Sfxn5 PE=2 SV=1	31	52	5.7	37452	5	37				2105.02	2104.01	2104.1	-0.082	204	222	0	R	FVPFPAVASANICNVVLMR	Y
8	CX6A1_RAT	Cytochrome c oxidase subunit 6A1, mitochondrial OS=Rattus norvegicus GN=Cox6a1 PE=1 SV=2	31	52	6.9	12293	3	13				1008.57	1007.56	1007.51	0.0577	1	10	0	-	MASAVLSASR	V	Oxidation (M)	0.1000000000.0
8	CX6A1_RAT	Cytochrome c oxidase subunit 6A1, mitochondrial OS=Rattus norvegicus GN=Cox6a1 PE=1 SV=2	31	52	6.9	12293	3	39				2239.19	2238.18	2238.25	-0.0704	42	62	0	K	ALTYFVALPGVGVSMLNVFLK	S
8	CX6A1_RAT	Cytochrome c oxidase subunit 6A1, mitochondrial OS=Rattus norvegicus GN=Cox6a1 PE=1 SV=2	31	52	6.9	12293	3	40				2498.4	2497.4	2497.38	0.0195	42	64	1	K	ALTYFVALPGVGVSMLNVFLKSR	H	Oxidation (M)	0.00000000000000100000000.0
9	ABHD6_RAT	Monoacylglycerol lipase ABHD6 OS=Rattus norvegicus GN=Abhd6 PE=1 SV=1	30	52	7.1	38686	5	12				993.544	992.537	992.5	0.037	85	92	0	K	DMWLSVVK	F	Oxidation (M)	0.01000000.0
9	ABHD6_RAT	Monoacylglycerol lipase ABHD6 OS=Rattus norvegicus GN=Abhd6 PE=1 SV=1	30	52	7.1	38686	5	16				1041.65	1040.64	1040.6	0.0422	268	276	0	K	VPTQIIWGK	Q
9	ABHD6_RAT	Monoacylglycerol lipase ABHD6 OS=Rattus norvegicus GN=Abhd6 PE=1 SV=1	30	52	7.1	38686	5	24				1282.73	1281.72	1281.78	-0.0577	266	276	1	K	IKVPTQIIWGK	Q
9	ABHD6_RAT	Monoacylglycerol lipase ABHD6 OS=Rattus norvegicus GN=Abhd6 PE=1 SV=1	30	52	7.1	38686	5	25				1320.63	1319.62	1319.74	-0.1247	246	256	1	K	LFLEIVSEKSR	Y
9	ABHD6_RAT	Monoacylglycerol lipase ABHD6 OS=Rattus norvegicus GN=Abhd6 PE=1 SV=1	30	52	7.1	38686	5	27				1329.74	1328.73	1328.7	0.0276	127	136	1	K	RIHQFVECLK	L
10	ERF1_RAT	Eukaryotic peptide chain release factor subunit 1 OS=Rattus norvegicus GN=Etf1 PE=2 SV=3	29	52	10	49228	5	14				1009.57	1008.56	1008.49	0.0732	396	404	0	K	SQEGSQFVK	G
10	ERF1_RAT	Eukaryotic peptide chain release factor subunit 1 OS=Rattus norvegicus GN=Etf1 PE=2 SV=3	29	52	10	49228	5	15				1029.64	1028.63	1028.6	0.0285	11	18	1	R	NVEIWKIK	K
10	ERF1_RAT	Eukaryotic peptide chain release factor subunit 1 OS=Rattus norvegicus GN=Etf1 PE=2 SV=3	29	52	10	49228	5	29				1427.85	1426.85	1426.79	0.061	29	42	0	R	GNGTSMISLIIPPK	D
10	ERF1_RAT	Eukaryotic peptide chain release factor subunit 1 OS=Rattus norvegicus GN=Etf1 PE=2 SV=3	29	52	10	49228	5	30				1460.74	1459.73	1459.8	-0.0738	219	233	0	K	VNVAGLVLAGSADFK	T
10	ERF1_RAT	Eukaryotic peptide chain release factor subunit 1 OS=Rattus norvegicus GN=Etf1 PE=2 SV=3	29	52	10	49228	5	42				2914.66	2913.65	2913.42	0.2317	219	245	1	K	VNVAGLVLAGSADFKTELSQSDMFDQR	L	Oxidation (M)	0.000000000000000000000010000.0
11	CEP57_RAT	Centrosomal protein of 57 kDa OS=Rattus norvegicus GN=Cep57 PE=1 SV=2	29	52	10	57404	6	13				1008.57	1007.56	1007.5	0.069	209	216	1	K	KMQELESK	L	Oxidation (M)	0.01000000.0
11	CEP57_RAT	Centrosomal protein of 57 kDa OS=Rattus norvegicus GN=Cep57 PE=1 SV=2	29	52	10	57404	6	20				1197.63	1196.62	1196.58	0.0408	217	225	1	K	LHEEEQERK	R
11	CEP57_RAT	Centrosomal protein of 57 kDa OS=Rattus norvegicus GN=Cep57 PE=1 SV=2	29	52	10	57404	6	26				1325.71	1324.71	1324.66	0.0429	146	155	1	K	QLEYMRNMIK	H
11	CEP57_RAT	Centrosomal protein of 57 kDa OS=Rattus norvegicus GN=Cep57 PE=1 SV=2	29	52	10	57404	6	30				1460.74	1459.73	1459.7	0.032	394	405	0	K	DNLECELEALVR	R
11	CEP57_RAT	Centrosomal protein of 57 kDa OS=Rattus norvegicus GN=Cep57 PE=1 SV=2	29	52	10	57404	6	39				2239.19	2238.18	2238.09	0.0907	120	139	1	K	NEESKHNQELASQLVAAENK	C
11	CEP57_RAT	Centrosomal protein of 57 kDa OS=Rattus norvegicus GN=Cep57 PE=1 SV=2	29	52	10	57404	6	42				2914.66	2913.65	2913.36	0.2858	476	499	1	K	NLQLLKDMQTLQNSLQSSNVCWDY	-	Oxidation (M)	0.000000010000000000000000.0
12	ABCBB_RAT	Bile salt export pump OS=Rattus norvegicus GN=Abcb11 PE=1 SV=1	29	52	11	147249	8	3				827.472	826.465	826.514	-0.049	1225	1231	1	K	QRIAIAR	A
12	ABCBB_RAT	Bile salt export pump OS=Rattus norvegicus GN=Abcb11 PE=1 SV=1	29	52	11	147249	8	12				993.544	992.537	992.493	0.0444	290	299	0	R	TVAAFGGENK	E
12	ABCBB_RAT	Bile salt export pump OS=Rattus norvegicus GN=Abcb11 PE=1 SV=1	29	52	11	147249	8	15				1029.64	1028.63	1028.6	0.0325	462	470	0	K	STALQLIQR	F
12	ABCBB_RAT	Bile salt export pump OS=Rattus norvegicus GN=Abcb11 PE=1 SV=1	29	52	11	147249	8	23				1250.68	1249.67	1249.67	0.0018	1	11	1	-	MSDSVILRSVK	K	Oxidation (M)	0.10000000000.0
12	ABCBB_RAT	Bile salt export pump OS=Rattus norvegicus GN=Abcb11 PE=1 SV=1	29	52	11	147249	8	31				1506.76	1505.75	1505.75	0.0014	290	303	1	R	TVAAFGGENKEVER	Y
12	ABCBB_RAT	Bile salt export pump OS=Rattus norvegicus GN=Abcb11 PE=1 SV=1	29	52	11	147249	8	35				1940.97	1939.96	1939.83	0.1372	1129	1145	0	R	FYDPDQGTVMIDGHDSK	K	Oxidation (M)	0.00000000010000000.0
12	ABCBB_RAT	Bile salt export pump OS=Rattus norvegicus GN=Abcb11 PE=1 SV=1	29	52	11	147249	8	39				2239.19	2238.18	2238.21	-0.0338	617	637	1	R	LSTVRAADVIIGFEHGVAVER	G
12	ABCBB_RAT	Bile salt export pump OS=Rattus norvegicus GN=Abcb11 PE=1 SV=1	29	52	11	147249	8	43				3346.95	3345.94	3345.75	0.1908	1002	1033	1	R	YGGYLIAYEGLGFSHVFRVVSSVALSATAVGR	T
13	K2C1B_RAT	Keratin, type II cytoskeletal 1b OS=Rattus norvegicus GN=Krt77 PE=3 SV=1	27	52	16	57391	5	3				827.472	826.465	826.423	0.0422	178	184	0	K	FASFIDK	V
13	K2C1B_RAT	Keratin, type II cytoskeletal 1b OS=Rattus norvegicus GN=Krt77 PE=3 SV=1	27	52	16	57391	5	25				1320.63	1319.62	1319.65	-0.0301	380	390	1	K	NSKMEISELNR	N
13	K2C1B_RAT	Keratin, type II cytoskeletal 1b OS=Rattus norvegicus GN=Krt77 PE=3 SV=1	27	52	16	57391	5	30				1460.74	1459.73	1459.72	0.0096	383	394	1	K	MEISELNRNAQR	L
13	K2C1B_RAT	Keratin, type II cytoskeletal 1b OS=Rattus norvegicus GN=Krt77 PE=3 SV=1	27	52	16	57391	5	39				2239.19	2238.18	2238.19	-0.0113	451	470	1	R	DYQALLGAKLSLDVEIATYR	E
13	K2C1B_RAT	Keratin, type II cytoskeletal 1b OS=Rattus norvegicus GN=Krt77 PE=3 SV=1	27	52	16	57391	5	43				3346.95	3345.94	3345.72	0.2214	211	238	1	R	TSSLEPIFEEFINQLQRQVDVLTNEQLR	Q
14	PDK1_RAT	[Pyruvate dehydrogenase (acetyl-transferring)] kinase isozyme 1, mitochondrial OS=Rattus norvegicus GN=Pdk1 PE=1 SV=1	26	52	19	49392	6	12				993.544	992.537	992.5	0.037	52	60	0	R	FSPSPLSMK	Q
14	PDK1_RAT	[Pyruvate dehydrogenase (acetyl-transferring)] kinase isozyme 1, mitochondrial OS=Rattus norvegicus GN=Pdk1 PE=1 SV=1	26	52	19	49392	6	14				1009.57	1008.56	1008.5	0.0658	52	60	0	R	FSPSPLSMK	Q	Oxidation (M)	0.000000010.0
14	PDK1_RAT	[Pyruvate dehydrogenase (acetyl-transferring)] kinase isozyme 1, mitochondrial OS=Rattus norvegicus GN=Pdk1 PE=1 SV=1	26	52	19	49392	6	18				1124.56	1123.55	1123.53	0.0181	424	432	1	R	EPKDMTTFR	S
14	PDK1_RAT	[Pyruvate dehydrogenase (acetyl-transferring)] kinase isozyme 1, mitochondrial OS=Rattus norvegicus GN=Pdk1 PE=1 SV=1	26	52	19	49392	6	24				1282.73	1281.72	1281.73	-0.0061	93	103	0	K	EISLLPDNLLR	T
14	PDK1_RAT	[Pyruvate dehydrogenase (acetyl-transferring)] kinase isozyme 1, mitochondrial OS=Rattus norvegicus GN=Pdk1 PE=1 SV=1	26	52	19	49392	6	29				1427.85	1426.85	1426.8	0.0498	81	92	1	R	QELPVRLANIMK	E	Oxidation (M)	0.000000000010.0
14	PDK1_RAT	[Pyruvate dehydrogenase (acetyl-transferring)] kinase isozyme 1, mitochondrial OS=Rattus norvegicus GN=Pdk1 PE=1 SV=1	26	52	19	49392	6	35				1940.97	1939.96	1939.85	0.1148	411	426	1	R	TNHEADDWCVPSREPK	D
15	NTM1B_RAT	Alpha N-terminal protein methyltransferase 1B OS=Rattus norvegicus GN=Mettl11b PE=3 SV=1	25	52	26	32690	4	15				1029.64	1028.63	1028.59	0.0437	252	261	0	K	SGLVVLGQEK	Q
15	NTM1B_RAT	Alpha N-terminal protein methyltransferase 1B OS=Rattus norvegicus GN=Mettl11b PE=3 SV=1	25	52	26	32690	4	23				1250.68	1249.67	1249.66	0.0117	200	209	1	K	DLLAFLSRCR	D
15	NTM1B_RAT	Alpha N-terminal protein methyltransferase 1B OS=Rattus norvegicus GN=Mettl11b PE=3 SV=1	25	52	26	32690	4	37				2105.02	2104.01	2104.03	-0.0157	54	71	0	K	LYALTSQVIDGEMQFYAR	A
15	NTM1B_RAT	Alpha N-terminal protein methyltransferase 1B OS=Rattus norvegicus GN=Mettl11b PE=3 SV=1	25	52	26	32690	4	38				2230.24	2229.24	2229.21	0.0284	36	53	1	R	NDFFQSYLYLLEKIPLVK	L
16	MK67I_RAT	MKI67 FHA domain-interacting nucleolar phosphoprotein OS=Rattus norvegicus GN=Nifk PE=2 SV=1	24	52	32	31560	5	1				807.432	806.425	806.411	0.0138	119	124	1	K	FMPREK	V
16	MK67I_RAT	MKI67 FHA domain-interacting nucleolar phosphoprotein OS=Rattus norvegicus GN=Nifk PE=2 SV=1	24	52	32	31560	5	2				826.459	825.452	825.453	-0.0014	153	159	0	R	GHLQMLK	M
16	MK67I_RAT	MKI67 FHA domain-interacting nucleolar phosphoprotein OS=Rattus norvegicus GN=Nifk PE=2 SV=1	24	52	32	31560	5	15				1029.64	1028.63	1028.57	0.0577	25	32	1	K	DLTQIQRR	A
16	MK67I_RAT	MKI67 FHA domain-interacting nucleolar phosphoprotein OS=Rattus norvegicus GN=Nifk PE=2 SV=1	24	52	32	31560	5	32				1657.82	1656.82	1656.78	0.0346	100	113	0	K	IVAETMDNYLFGER	L
16	MK67I_RAT	MKI67 FHA domain-interacting nucleolar phosphoprotein OS=Rattus norvegicus GN=Nifk PE=2 SV=1	24	52	32	31560	5	34				1791.76	1790.75	1790.86	-0.1122	226	240	0	K	SQLMEINDDDEIILK	L	Oxidation (M)	0.000100000000000.0
17	PRS6A_RAT	26S protease regulatory subunit 6A OS=Rattus norvegicus GN=Psmc3 PE=2 SV=1	23	52	38	49415	5	18				1124.56	1123.55	1123.66	-0.1088	335	344	0	R	VDILDPALLR	S
17	PRS6A_RAT	26S protease regulatory subunit 6A OS=Rattus norvegicus GN=Psmc3 PE=2 SV=1	23	52	38	49415	5	28				1365.68	1364.68	1364.67	0.0055	36	46	1	K	MSTEEIVQRTR	L	Oxidation (M)	0.10000000000.0
17	PRS6A_RAT	26S protease regulatory subunit 6A OS=Rattus norvegicus GN=Psmc3 PE=2 SV=1	23	52	38	49415	5	30				1460.74	1459.73	1459.71	0.0168	351	362	1	R	KIEFPMPNEEAR	A
17	PRS6A_RAT	26S protease regulatory subunit 6A OS=Rattus norvegicus GN=Psmc3 PE=2 SV=1	23	52	38	49415	5	33				1708.76	1707.75	1707.92	-0.1628	2	16	1	M	NLLPTPESPVTRQEK	M
17	PRS6A_RAT	26S protease regulatory subunit 6A OS=Rattus norvegicus GN=Psmc3 PE=2 SV=1	23	52	38	49415	5	42				2914.66	2913.65	2913.54	0.1113	309	334	1	R	TMLELLNQLDGFQPNTQVKVIAATNR	V
18	MYO1C_RAT	Unconventional myosin-Ic OS=Rattus norvegicus GN=Myo1c PE=1 SV=2	23	52	38	120535	7	18				1124.56	1123.55	1123.57	-0.0183	629	637	0	K	YLGLMENLR	V	Oxidation (M)	0.000010000.0
18	MYO1C_RAT	Unconventional myosin-Ic OS=Rattus norvegicus GN=Myo1c PE=1 SV=2	23	52	38	120535	7	26				1325.71	1324.71	1324.62	0.0826	840	849	1	K	YCRSISPEWK	Q
18	MYO1C_RAT	Unconventional myosin-Ic OS=Rattus norvegicus GN=Myo1c PE=1 SV=2	23	52	38	120535	7	27				1329.74	1328.73	1328.72	0.0099	614	624	1	K	QPGRFDEVLIR	H
18	MYO1C_RAT	Unconventional myosin-Ic OS=Rattus norvegicus GN=Myo1c PE=1 SV=2	23	52	38	120535	7	28				1365.68	1364.68	1364.67	0.0055	15	26	1	R	VTMESALTARDR	V	Oxidation (M)	0.001000000000.0
18	MYO1C_RAT	Unconventional myosin-Ic OS=Rattus norvegicus GN=Myo1c PE=1 SV=2	23	52	38	120535	7	29				1427.85	1426.85	1426.74	0.1093	722	732	1	K	IQAAWRGFHWR	Q
18	MYO1C_RAT	Unconventional myosin-Ic OS=Rattus norvegicus GN=Myo1c PE=1 SV=2	23	52	38	120535	7	33				1708.76	1707.75	1707.89	-0.1404	1013	1028	0	R	DGIIDFTSGSELLITK	A
18	MYO1C_RAT	Unconventional myosin-Ic OS=Rattus norvegicus GN=Myo1c PE=1 SV=2	23	52	38	120535	7	42				2914.66	2913.65	2913.5	0.1535	656	680	1	R	YKSLCPETWPVWTGRPQDGVAVLVR	H
19	TTC29_RAT	Tetratricopeptide repeat protein 29 OS=Rattus norvegicus GN=Ttc29 PE=2 SV=1	23	52	44	54840	6	12				993.544	992.537	992.478	0.0588	67	74	0	K	SICVDMLR	D
19	TTC29_RAT	Tetratricopeptide repeat protein 29 OS=Rattus norvegicus GN=Ttc29 PE=2 SV=1	23	52	44	54840	6	14				1009.57	1008.56	1008.47	0.0876	67	74	0	K	SICVDMLR	D	Oxidation (M)	0.00000100.0
19	TTC29_RAT	Tetratricopeptide repeat protein 29 OS=Rattus norvegicus GN=Ttc29 PE=2 SV=1	23	52	44	54840	6	28				1365.68	1364.68	1364.71	-0.0349	2	13	1	M	ATFPPLSMTRTK	L	Oxidation (M)	0.000000010000.0
19	TTC29_RAT	Tetratricopeptide repeat protein 29 OS=Rattus norvegicus GN=Ttc29 PE=2 SV=1	23	52	44	54840	6	35				1940.97	1939.96	1939.94	0.0203	117	132	1	K	LDNFYHYLTKAEAAER	K
19	TTC29_RAT	Tetratricopeptide repeat protein 29 OS=Rattus norvegicus GN=Ttc29 PE=2 SV=1	23	52	44	54840	6	38				2230.24	2229.24	2229.07	0.1712	316	335	1	R	AYEAMAKVLQSQGEMTEAIK	Y	2 Oxidation (M)	0.00001000000000100000.0
19	TTC29_RAT	Tetratricopeptide repeat protein 29 OS=Rattus norvegicus GN=Ttc29 PE=2 SV=1	23	52	44	54840	6	40				2498.4	2497.4	2497.27	0.1248	96	116	1	R	EAAQARSLFWLQRPLEDQPDK	L
20	TFP11_RAT	Tuftelin-interacting protein 11 OS=Rattus norvegicus GN=Tfip11 PE=2 SV=1	23	52	44	96376	6	1				807.432	806.425	806.396	0.029	268	274	0	K	VIDMTGR	E	Oxidation (M)	0.0001000.0
20	TFP11_RAT	Tuftelin-interacting protein 11 OS=Rattus norvegicus GN=Tfip11 PE=2 SV=1	23	52	44	96376	6	12				993.544	992.537	992.518	0.0192	403	410	0	R	IFETLQDK	Y
20	TFP11_RAT	Tuftelin-interacting protein 11 OS=Rattus norvegicus GN=Tfip11 PE=2 SV=1	23	52	44	96376	6	22				1222.68	1221.67	1221.58	0.0907	704	713	0	K	FNEALDIMNR	A
20	TFP11_RAT	Tuftelin-interacting protein 11 OS=Rattus norvegicus GN=Tfip11 PE=2 SV=1	23	52	44	96376	6	30				1460.74	1459.73	1459.64	0.0896	741	751	1	R	KDFQYEAMQER	R	Oxidation (M)	0.00000001000.0
20	TFP11_RAT	Tuftelin-interacting protein 11 OS=Rattus norvegicus GN=Tfip11 PE=2 SV=1	23	52	44	96376	6	33				1708.76	1707.75	1707.89	-0.1417	71	86	1	R	ARDYSAPVNFISAGLK	K
20	TFP11_RAT	Tuftelin-interacting protein 11 OS=Rattus norvegicus GN=Tfip11 PE=2 SV=1	23	52	44	96376	6	37				2105.02	2104.01	2103.94	0.0699	87	106	1	K	KGAAEEADSEDSDAEEKPVK	Q
