# Supplementary material for: The proteome of Hypobaric Induced Hypoxic Lung: Insights from Temporal Proteomic Profiling for Biomarker Discovery
Source: Sci Rep. 2015 May 29;5:10681. doi: 10.1038/srep10681 (PMC4448130; doi:10.1038/srep10681)
Supplement: Supplementary Dataset 26 [file srep10681-s22.xls]

## Sheet: SPOT 26
Header	--------------------------------------------------------
Search title
Timestamp	2015-01-15T05:21:33Z
User	yasmin
Email	yasminchem@gmail.com
Report URI	http://www.matrixscience.com/cgi/master_results.pl?file=../data/20150115/FTgpIzYmL.dat
Peak list data path
Peak list format	Mascot generic
Search type	PMF
Mascot version	2.5.1
Database	SwissProt
Fasta file	SwissProt_2015_01.fasta
Total sequences	547357
Total residues	194874700
Sequences after taxonomy filter	7930
Number of queries	39
Fixed modifications	--------------------------------------------------------
Identifier	Name	Delta	Neutral loss
1	Carbamidomethyl (C)	57.0215
Variable modifications	--------------------------------------------------------
Identifier	Name	Delta	Neutral loss(es)
1	Oxidation (M)	15.9949	0	63.9983
Search Parameters	--------------------------------------------------------
Taxonomy filter	. . . . . . . . . . . . . . . . Rattus
Enzyme	Trypsin
Maximum Missed Cleavages	1
Fixed modifications	Carbamidomethyl (C)
Variable modifications	Oxidation (M)
Peptide Mass Tolerance	100
Peptide Mass Tolerance Units	ppm
Peptide Charge State	1+
Mass values	Monoisotopic
USER00	PEP_INT(842.599193:13744.472697,861.160803:1536.694121,877.135211:2846.835555,882.654234:1485.176758,893.109367:1337.720199,912.647483:1528.698793,1011.747192:7988.243151,1051.825223:1462.819266,1165.703134:1507.757270,1179.719982:2244.955188,1181.773946:1685.615236,1203.755640:8923.999921,1282.797455:1604.148326,1320.688076:2354.981786,1365.748141:3389.838352,1425.863784:1652.095696,1487.850767:…
Format parameters	--------------------------------------------------------
Significance threshold	0.05
Max. number of hits	20
Include same-set proteins	0
Include sub-set proteins	0
Show duplicate peptides	1
Protein hits	--------------------------------------------------------
prot_hit_num	prot_acc	prot_desc	prot_score	prot_thresh	prot_expect	prot_mass	prot_matches	pep_query	pep_rank	pep_isbold	pep_isunique	pep_exp_mz	pep_exp_mr	pep_calc_mr	pep_delta	pep_start	pep_end	pep_miss	pep_res_before	pep_seq	pep_res_after	pep_var_mod	pep_var_mod_pos	pep_summed_mod_pos	pep_local_mod_pos
1	RSSA_RAT	40S ribosomal protein SA OS=Rattus norvegicus GN=Rpsa PE=1 SV=3	67	52	0.0017	32917	7	12				1203.76	1202.75	1202.64	0.1076	90	102	0	K	FAAATGATPIAGR	F
1	RSSA_RAT	40S ribosomal protein SA OS=Rattus norvegicus GN=Rpsa PE=1 SV=3	67	52	0.0017	32917	7	19				1698.95	1697.94	1697.85	0.0892	103	117	0	R	FTPGTFTNQIQAAFR	E
1	RSSA_RAT	40S ribosomal protein SA OS=Rattus norvegicus GN=Rpsa PE=1 SV=3	67	52	0.0017	32917	7	21				1741.04	1740.04	1739.94	0.0951	64	80	0	R	AIVAIENPADVSVISSR	N
1	RSSA_RAT	40S ribosomal protein SA OS=Rattus norvegicus GN=Rpsa PE=1 SV=3	67	52	0.0017	32917	7	24				1881.95	1880.94	1880.86	0.0885	192	205	0	R	EHPWEVMPDLYFYR	D
1	RSSA_RAT	40S ribosomal protein SA OS=Rattus norvegicus GN=Rpsa PE=1 SV=3	67	52	0.0017	32917	7	25				1897.96	1896.95	1896.85	0.0981	192	205	0	R	EHPWEVMPDLYFYR	D	Oxidation (M)	0.00000010000000.0
1	RSSA_RAT	40S ribosomal protein SA OS=Rattus norvegicus GN=Rpsa PE=1 SV=3	67	52	0.0017	32917	7	33				2617.38	2616.37	2616.27	0.1001	18	40	0	K	FLAAGTHLGGTNLDFQMEQYIYK	R
1	RSSA_RAT	40S ribosomal protein SA OS=Rattus norvegicus GN=Rpsa PE=1 SV=3	67	52	0.0017	32917	7	36				2996.61	2995.61	2995.47	0.1349	129	155	0	R	ADHQPLTEASYVNLPTIALCNTDSPLR	Y
2	ATP7A_RAT	Copper-transporting ATPase 1 OS=Rattus norvegicus GN=Atp7a PE=1 SV=1	33	52	3.9	163415	5	12				1203.76	1202.75	1202.66	0.0865	1454	1464	1	R	ASINSLLSDKR	S
2	ATP7A_RAT	Copper-transporting ATPase 1 OS=Rattus norvegicus GN=Atp7a PE=1 SV=1	33	52	3.9	163415	5	18				1595.99	1594.98	1594.83	0.1544	505	519	0	R	EEGIYSVLVALMAGK	A	Oxidation (M)	0.000000000001000.0
2	ATP7A_RAT	Copper-transporting ATPase 1 OS=Rattus norvegicus GN=Atp7a PE=1 SV=1	33	52	3.9	163415	5	19				1698.95	1697.94	1697.82	0.1197	1422	1437	0	R	SPSEISVHVGIDDTSR	N
2	ATP7A_RAT	Copper-transporting ATPase 1 OS=Rattus norvegicus GN=Atp7a PE=1 SV=1	33	52	3.9	163415	5	26				1941.03	1940.02	1939.93	0.084	1237	1254	1	K	SMGLEVVLMTGDNSKTAR	S	2 Oxidation (M)	0.010000001000000000.0
2	ATP7A_RAT	Copper-transporting ATPase 1 OS=Rattus norvegicus GN=Atp7a PE=1 SV=1	33	52	3.9	163415	5	32				2239.22	2238.21	2238.24	-0.0252	1032	1052	1	K	VVVFDKTGTITHGTPVVNQVK	V
3	NAC2_RAT	Sodium/calcium exchanger 2 OS=Rattus norvegicus GN=Slc8a2 PE=2 SV=1	28	52	13	101600	4	1				842.599	841.592	841.527	0.0646	314	320	0	R	EVIQILK	D
3	NAC2_RAT	Sodium/calcium exchanger 2 OS=Rattus norvegicus GN=Slc8a2 PE=2 SV=1	28	52	13	101600	4	12				1203.76	1202.75	1202.66	0.093	360	370	1	R	LMTGAGNVLRR	H	Oxidation (M)	0.01000000000.0
3	NAC2_RAT	Sodium/calcium exchanger 2 OS=Rattus norvegicus GN=Slc8a2 PE=2 SV=1	28	52	13	101600	4	18				1595.99	1594.98	1594.89	0.0876	679	692	1	K	KTNLALVIGTHSWR	E
3	NAC2_RAT	Sodium/calcium exchanger 2 OS=Rattus norvegicus GN=Slc8a2 PE=2 SV=1	28	52	13	101600	4	31				2230.29	2229.29	2229.22	0.0707	330	348	1	K	DLEQLVGIAKYYALLHQQK	S
4	SNX5_RAT	Sorting nexin-5 OS=Rattus norvegicus GN=Snx5 PE=1 SV=1	28	52	13	47049	3	19				1698.95	1697.94	1697.88	0.0648	375	388	1	K	NLIEMSELEIKHAR	N	Oxidation (M)	0.00001000000000.0
4	SNX5_RAT	Sorting nexin-5 OS=Rattus norvegicus GN=Snx5 PE=1 SV=1	28	52	13	47049	3	24				1881.95	1880.94	1880.91	0.0384	161	175	0	R	NFHVFLEYDQDLSVR	R
4	SNX5_RAT	Sorting nexin-5 OS=Rattus norvegicus GN=Snx5 PE=1 SV=1	28	52	13	47049	3	26				1941.03	1940.02	1940.04	-0.0257	291	306	1	K	LTELLRYYMLNIEAAK	D
5	HIPK3_RAT	Homeodomain-interacting protein kinase 3 OS=Rattus norvegicus GN=Hipk3 PE=1 SV=1	28	52	14	131373	4	12				1203.76	1202.75	1202.67	0.0791	504	513	1	K	KMLLIDADLR	I	Oxidation (M)	0.0100000000.0
5	HIPK3_RAT	Homeodomain-interacting protein kinase 3 OS=Rattus norvegicus GN=Hipk3 PE=1 SV=1	28	52	14	131373	4	26				1941.03	1940.02	1939.98	0.0431	769	786	0	R	SNSLQNTNVPHSAFISPK	I
5	HIPK3_RAT	Homeodomain-interacting protein kinase 3 OS=Rattus norvegicus GN=Hipk3 PE=1 SV=1	28	52	14	131373	4	31				2230.29	2229.29	2229.12	0.1638	39	58	1	R	ACPQIHVNGRHFGNPLPSTK	G
5	HIPK3_RAT	Homeodomain-interacting protein kinase 3 OS=Rattus norvegicus GN=Hipk3 PE=1 SV=1	28	52	14	131373	4	32				2239.22	2238.21	2238.26	-0.0516	66	86	1	K	IPFSKPRGHSFSLQAGAIVVK	D
6	IFT56_RAT	Intraflagellar transport protein 56 OS=Rattus norvegicus GN=Ttc26 PE=2 SV=1	26	52	22	64721	3	24				1881.95	1880.94	1880.94	0.0059	183	197	0	R	EYLALNVYVALCYYK	L
6	IFT56_RAT	Intraflagellar transport protein 56 OS=Rattus norvegicus GN=Ttc26 PE=2 SV=1	26	52	22	64721	3	26				1941.03	1940.02	1939.91	0.1045	474	489	1	K	MGQFYYSAKAFDVLER	L	Oxidation (M)	0.1000000000000000.0
6	IFT56_RAT	Intraflagellar transport protein 56 OS=Rattus norvegicus GN=Ttc26 PE=2 SV=1	26	52	22	64721	3	32				2239.22	2238.21	2238.06	0.1519	426	442	1	K	NDYIYLSWLARCYIMNK	K	Oxidation (M)	0.00000000000000100.0
7	BTBDG_RAT	BTB/POZ domain-containing protein 16 OS=Rattus norvegicus GN=Btbd16 PE=2 SV=1	24	52	32	59162	4	1				842.599	841.592	841.575	0.017	143	149	1	K	KIIISLR	I
7	BTBDG_RAT	BTB/POZ domain-containing protein 16 OS=Rattus norvegicus GN=Btbd16 PE=2 SV=1	24	52	32	59162	4	19				1698.95	1697.94	1697.98	-0.041	150	165	1	R	INDPAVTRVAFALALK	N
7	BTBDG_RAT	BTB/POZ domain-containing protein 16 OS=Rattus norvegicus GN=Btbd16 PE=2 SV=1	24	52	32	59162	4	36				2996.61	2995.61	2995.44	0.1666	355	381	1	R	VTANHYHALESGGNMVHLKDLSTQAMR	F	Oxidation (M)	0.000000000000001000000000000.0
7	BTBDG_RAT	BTB/POZ domain-containing protein 16 OS=Rattus norvegicus GN=Btbd16 PE=2 SV=1	24	52	32	59162	4	37				3348.81	3347.8	3347.56	0.2407	24	52	0	R	FPQDHFCGDLLALSQMCNVLNVDLDDALK	N
8	HMGC2_RAT	3-hydroxymethyl-3-methylglutaryl-CoA lyase, cytoplasmic OS=Rattus norvegicus GN=Hmgcll1 PE=1 SV=1	21	52	62	36981	2	31				2230.29	2229.29	2229.11	0.1718	1	19	1	-	MGNLPSAAKHCLNYQQLLR	E	Oxidation (M)	0.1000000000000000000.0
8	HMGC2_RAT	3-hydroxymethyl-3-methylglutaryl-CoA lyase, cytoplasmic OS=Rattus norvegicus GN=Hmgcll1 PE=1 SV=1	21	52	62	36981	2	36				2996.61	2995.61	2995.38	0.2246	174	199	1	R	HMNIPVRGYVSCALGCPYEGSIMPQK	V	2 Oxidation (M)	0.01000000000000000000001000.0
9	NSF_RAT	Vesicle-fusing ATPase OS=Rattus norvegicus GN=Nsf PE=1 SV=1	20	52	77	83170	4	18				1595.99	1594.98	1594.87	0.1166	252	266	1	K	HVKGILLYGPPGCGK	T
9	NSF_RAT	Vesicle-fusing ATPase OS=Rattus norvegicus GN=Nsf PE=1 SV=1	20	52	77	83170	4	19				1698.95	1697.94	1698.08	-0.1389	618	632	1	R	FSNLVLQALLVLLKK	A
9	NSF_RAT	Vesicle-fusing ATPase OS=Rattus norvegicus GN=Nsf PE=1 SV=1	20	52	77	83170	4	25				1897.96	1896.95	1896.96	-0.0105	239	254	1	R	VFPPEIVEQMGCKHVK	G
9	NSF_RAT	Vesicle-fusing ATPase OS=Rattus norvegicus GN=Nsf PE=1 SV=1	20	52	77	83170	4	26				1941.03	1940.02	1939.97	0.0436	90	105	1	K	QCIGTMTIEIDFLQKK	N	Oxidation (M)	0.0000010000000000.0
10	RPA1_RAT	DNA-directed RNA polymerase I subunit RPA1 OS=Rattus norvegicus GN=Polr1a PE=1 SV=1	20	52	77	196235	5	14				1320.69	1319.68	1319.59	0.0918	864	873	1	R	DFNMIDMKFK	E	2 Oxidation (M)	0.0001001000.0
10	RPA1_RAT	DNA-directed RNA polymerase I subunit RPA1 OS=Rattus norvegicus GN=Polr1a PE=1 SV=1	20	52	77	196235	5	19				1698.95	1697.94	1697.82	0.1216	1326	1338	0	R	FQFLPHAYYQQEK	C
10	RPA1_RAT	DNA-directed RNA polymerase I subunit RPA1 OS=Rattus norvegicus GN=Polr1a PE=1 SV=1	20	52	77	196235	5	26				1941.03	1940.02	1940.02	0.0027	473	488	0	K	LTYPQPVTPWNVQELR	Q
10	RPA1_RAT	DNA-directed RNA polymerase I subunit RPA1 OS=Rattus norvegicus GN=Polr1a PE=1 SV=1	20	52	77	196235	5	32				2239.22	2238.21	2238.11	0.1043	1339	1355	1	K	CLRPEDILHFMETRFFK	L
10	RPA1_RAT	DNA-directed RNA polymerase I subunit RPA1 OS=Rattus norvegicus GN=Polr1a PE=1 SV=1	20	52	77	196235	5	36				2996.61	2995.61	2995.48	0.1243	1016	1042	1	R	DSDGSVVQFLYGEDGLDIPKTQFLQPK	Q
11	SPAG1_RAT	Sperm-associated antigen 1 OS=Rattus norvegicus GN=Spag1 PE=2 SV=1	20	52	85	101807	4	12				1203.76	1202.75	1202.65	0.0977	319	328	1	K	TLSEVERELK	N
11	SPAG1_RAT	Sperm-associated antigen 1 OS=Rattus norvegicus GN=Spag1 PE=2 SV=1	20	52	85	101807	4	17				1487.85	1486.84	1486.82	0.0251	19	30	1	K	TFKIPIEHLDFK	Y
11	SPAG1_RAT	Sperm-associated antigen 1 OS=Rattus norvegicus GN=Spag1 PE=2 SV=1	20	52	85	101807	4	26				1941.03	1940.02	1939.99	0.0332	693	711	0	R	VADPSQVVLLSPDSSEAAR	H
11	SPAG1_RAT	Sperm-associated antigen 1 OS=Rattus norvegicus GN=Spag1 PE=2 SV=1	20	52	85	101807	4	32				2239.22	2238.21	2238.25	-0.0359	812	831	1	K	LEGDMLLLIMQSLKSHLVAK	D
12	GDIB_RAT	Rab GDP dissociation inhibitor beta OS=Rattus norvegicus GN=Gdi2 PE=1 SV=2	18	52	110	51018	3	10				1179.72	1178.71	1178.68	0.0282	300	309	0	R	VICILSHPIK	N
12	GDIB_RAT	Rab GDP dissociation inhibitor beta OS=Rattus norvegicus GN=Gdi2 PE=1 SV=2	18	52	110	51018	3	32				2239.22	2238.21	2238.09	0.1195	329	348	1	R	KSDIYVCMISFAHNVAAQGK	Y
12	GDIB_RAT	Rab GDP dissociation inhibitor beta OS=Rattus norvegicus GN=Gdi2 PE=1 SV=2	18	52	110	51018	3	36				2996.61	2995.61	2995.44	0.1673	30	55	1	K	VLHMDQNPYYGGESASITPLEDLYKR	F
13	ECI2_RAT	Enoyl-CoA delta isomerase 2, mitochondrial OS=Rattus norvegicus GN=Eci2 PE=1 SV=1	18	52	110	43336	3	24				1881.95	1880.94	1881.01	-0.0629	160	175	0	K	NAITFQMYQDIILALK	N
13	ECI2_RAT	Enoyl-CoA delta isomerase 2, mitochondrial OS=Rattus norvegicus GN=Eci2 PE=1 SV=1	18	52	110	43336	3	25				1897.96	1896.95	1897	-0.0533	160	175	0	K	NAITFQMYQDIILALK	N	Oxidation (M)	0.0000001000000000.0
13	ECI2_RAT	Enoyl-CoA delta isomerase 2, mitochondrial OS=Rattus norvegicus GN=Eci2 PE=1 SV=1	18	52	110	43336	3	32				2239.22	2238.21	2238.05	0.1671	69	88	0	K	QATEGPCTMPKPGVFDFVNK	A	Oxidation (M)	0.00000000100000000000.0
14	MMP8_RAT	Neutrophil collagenase OS=Rattus norvegicus GN=Mmp8 PE=2 SV=1	18	52	120	53528	2	18				1595.99	1594.98	1594.85	0.1319	118	131	1	R	IINHTPQMSKAEVK	T
14	MMP8_RAT	Neutrophil collagenase OS=Rattus norvegicus GN=Mmp8 PE=2 SV=1	18	52	120	53528	2	36				2996.61	2995.61	2995.52	0.088	140	166	0	K	IWSVPSTLTFTETLEGEADINIAFVSR	D
15	ADPPT_RAT	L-aminoadipate-semialdehyde dehydrogenase-phosphopantetheinyl transferase OS=Rattus norvegicus GN=Aasdhppt PE=2 SV=1	18	52	130	36021	3	24				1881.95	1880.94	1880.98	-0.0378	181	197	1	K	ESFIKAIGVGLGFEMQR	L
15	ADPPT_RAT	L-aminoadipate-semialdehyde dehydrogenase-phosphopantetheinyl transferase OS=Rattus norvegicus GN=Aasdhppt PE=2 SV=1	18	52	130	36021	3	25				1897.96	1896.95	1896.98	-0.0282	181	197	1	K	ESFIKAIGVGLGFEMQR	L	Oxidation (M)	0.00000000000000100.0
15	ADPPT_RAT	L-aminoadipate-semialdehyde dehydrogenase-phosphopantetheinyl transferase OS=Rattus norvegicus GN=Aasdhppt PE=2 SV=1	18	52	130	36021	3	26				1941.03	1940.02	1939.96	0.0582	198	214	0	R	LEFDVSPLSMDIGQVYK	E
16	HG2A_RAT	H-2 class II histocompatibility antigen gamma chain OS=Rattus norvegicus GN=Cd74 PE=2 SV=2	18	52	140	32021	4	24				1881.95	1880.94	1880.93	0.0099	170	184	1	K	QWLLFEMSKNSLEEK	Q
16	HG2A_RAT	H-2 class II histocompatibility antigen gamma chain OS=Rattus norvegicus GN=Cd74 PE=2 SV=2	18	52	140	32021	4	25				1897.96	1896.95	1896.93	0.0194	170	184	1	K	QWLLFEMSKNSLEEK	Q	Oxidation (M)	0.000000100000000.0
16	HG2A_RAT	H-2 class II histocompatibility antigen gamma chain OS=Rattus norvegicus GN=Cd74 PE=2 SV=2	18	52	140	32021	4	29				2105.07	2104.06	2104.02	0.0423	163	178	1	K	VFESWMKQWLLFEMSK	N	Oxidation (M)	0.0000010000000000.0
16	HG2A_RAT	H-2 class II histocompatibility antigen gamma chain OS=Rattus norvegicus GN=Cd74 PE=2 SV=2	18	52	140	32021	4	31				2230.29	2229.29	2229.1	0.183	114	132	1	K	NVTKYGNMTQDHVMHLLTK	S
17	DCOR_RAT	Ornithine decarboxylase OS=Rattus norvegicus GN=Odc1 PE=1 SV=1	17	52	140	51698	3	1				842.599	841.592	841.538	0.0534	179	185	1	R	LLLERAK	E
17	DCOR_RAT	Ornithine decarboxylase OS=Rattus norvegicus GN=Odc1 PE=1 SV=1	17	52	140	51698	3	16				1425.86	1424.86	1424.72	0.1378	38	50	0	K	DAFYVADLGDVLK	K
17	DCOR_RAT	Ornithine decarboxylase OS=Rattus norvegicus GN=Odc1 PE=1 SV=1	17	52	140	51698	3	36				2996.61	2995.61	2995.4	0.2082	116	141	1	K	QVSQIKYAASNGVQMMTFDSEIELMK	V	3 Oxidation (M)	0.00000000000000110000000010.0
18	SNPC2_RAT	snRNA-activating protein complex subunit 2 OS=Rattus norvegicus GN=Snapc2 PE=2 SV=1	17	52	170	38773	3	1				842.599	841.592	841.513	0.0785	73	79	1	R	VVREAIR	K
18	SNPC2_RAT	snRNA-activating protein complex subunit 2 OS=Rattus norvegicus GN=Snapc2 PE=2 SV=1	17	52	170	38773	3	12				1203.76	1202.75	1202.63	0.1189	232	241	1	K	IYKYLSSSSR	G
18	SNPC2_RAT	snRNA-activating protein complex subunit 2 OS=Rattus norvegicus GN=Snapc2 PE=2 SV=1	17	52	170	38773	3	14				1320.69	1319.68	1319.71	-0.0277	151	162	0	R	ALVFLSTQDAQK	D
19	SEPT8_RAT	Septin-8 OS=Rattus norvegicus GN=Sept8 PE=1 SV=1	17	52	170	51562	4	15				1365.75	1364.74	1364.7	0.0432	430	442	0	K	VGGWSSIYSVTIP	-
19	SEPT8_RAT	Septin-8 OS=Rattus norvegicus GN=Sept8 PE=1 SV=1	17	52	170	51562	4	18				1595.99	1594.98	1594.97	0.0162	179	193	1	K	VNIIPIIAKADTISK	S
19	SEPT8_RAT	Septin-8 OS=Rattus norvegicus GN=Sept8 PE=1 SV=1	17	52	170	51562	4	26				1941.03	1940.02	1940.01	0.0068	83	98	0	R	LRPQTYDLQESNVHLK	L
19	SEPT8_RAT	Septin-8 OS=Rattus norvegicus GN=Sept8 PE=1 SV=1	17	52	170	51562	4	33				2617.38	2616.37	2616.25	0.114	257	277	1	R	QYPWGVVQVENENHCDFVKLR	E
20	ILF2_RAT	Interleukin enhancer-binding factor 2 OS=Rattus norvegicus GN=Ilf2 PE=2 SV=1	17	52	170	51748	4	14				1320.69	1319.68	1319.74	-0.0641	259	269	1	R	KLDPELHLDIK	V
20	ILF2_RAT	Interleukin enhancer-binding factor 2 OS=Rattus norvegicus GN=Ilf2 PE=2 SV=1	17	52	170	51748	4	24				1881.95	1880.94	1880.88	0.068	1	16	0	-	MVSTHLTSTTLPDCYR	S
20	ILF2_RAT	Interleukin enhancer-binding factor 2 OS=Rattus norvegicus GN=Ilf2 PE=2 SV=1	17	52	170	51748	4	25				1897.96	1896.95	1896.87	0.0775	1	16	0	-	MVSTHLTSTTLPDCYR	S	Oxidation (M)	0.1000000000000000.0
20	ILF2_RAT	Interleukin enhancer-binding factor 2 OS=Rattus norvegicus GN=Ilf2 PE=2 SV=1	17	52	170	51748	4	26				1941.03	1940.02	1939.92	0.0948	182	198	0	R	NQDLAPNSAEQQIEEVR	Q
