# Supplementary material for: The proteome of Hypobaric Induced Hypoxic Lung: Insights from Temporal Proteomic Profiling for Biomarker Discovery
Source: Sci Rep. 2015 May 29;5:10681. doi: 10.1038/srep10681 (PMC4448130; doi:10.1038/srep10681)
Supplement: Supplementary Dataset 29 [file srep10681-s24.xls]

## Sheet: SPOT 29
Header	--------------------------------------------------------
Search title
Timestamp	2015-01-15T05:25:14Z
User	yasmin
Email	yasminchem@gmail.com
Report URI	http://www.matrixscience.com/cgi/master_results.pl?file=../data/20150115/FTgpIzYTm.dat
Peak list data path	DATA.TXT
Peak list format	Mascot generic
Search type	MIS
Mascot version	2.5.1
Database	SwissProt
Fasta file	SwissProt_2015_01.fasta
Total sequences	547357
Total residues	194874700
Sequences after taxonomy filter	7930
Number of queries	1
Decoy	--------------------------------------------------------
Number of matches above identity threshold in search of real database	1
Number of matches above identity threshold in search of decoy database	0
Number of matches above homology threshold in search of real database	1
Number of matches above homology threshold in search of decoy database	0
Fixed modifications	--------------------------------------------------------
Identifier	Name	Delta	Neutral loss
1	Carbamidomethyl (C)	57.0215
Variable modifications	--------------------------------------------------------
Identifier	Name	Delta	Neutral loss(es)
1	Oxidation (M)	15.9949	0	63.9983
Search Parameters	--------------------------------------------------------
Taxonomy filter	. . . . . . . . . . . . . . . . Rattus
Enzyme	Trypsin
Maximum Missed Cleavages	1
Fixed modifications	Carbamidomethyl (C)
Variable modifications	Oxidation (M)
Peptide Mass Tolerance	100
Peptide Mass Tolerance Units	ppm
Fragment Mass Tolerance	0.8
Fragment Mass Tolerance Units	Da
Mass values	Monoisotopic
Instrument type	MALDI-TOF-TOF
Decoy database also searched	1
USER00	PEP_INT(57.991531:349.914452,70.061016:1093.163246,72.070989:752.441620,84.083706:4713.344157,86.101677:2889.336935,101.108618:1301.365838,110.090557:1538.476285,112.107008:2467.162211,115.092589:346.352099,123.133448:1165.941761,129.126839:1877.479944,143.130851:359.371385,152.164388:905.428940,154.100815:1412.050709,166.160693:1836.055556,169.148707:414.192888,175.132557:6461.532028,184.128455:…
Format parameters	--------------------------------------------------------
Significance threshold	0.05
Max. number of hits	20
Use MudPIT protein scoring	0
Ions score cut-off	0
Include same-set proteins	0
Include sub-set proteins	0
Include unassigned	0
Require bold red	0
Use homology threshold	0
Group protein families	0
Show duplicate peptides	1
Protein hits	--------------------------------------------------------
prot_hit_num	prot_acc	prot_desc	prot_score	prot_mass	prot_matches	prot_matches_sig	prot_sequences	prot_sequences_sig	pep_query	pep_rank	pep_isbold	pep_isunique	pep_exp_mz	pep_exp_mr	pep_exp_z	pep_calc_mr	pep_delta	pep_miss	pep_score	pep_expect	pep_res_before	pep_seq	pep_res_after	pep_var_mod	pep_var_mod_pos	pep_summed_mod_pos	pep_local_mod_pos	pep_scan_title
1	TPM1_RAT	Tropomyosin alpha-1 chain OS=Rattus norvegicus GN=Tpm1 PE=1 SV=3	29	32718	1	1	1	1	1	1	1	1	1314.83	1313.83	1	1313.76	0.0717	1	28.91	0.0089	R	KLVIIESDLER	A
2	RBM5_RAT	RNA-binding protein 5 OS=Rattus norvegicus GN=Rbm5 PE=2 SV=1	3	92808	1	0	1	0	1	2	0	1	1314.83	1313.83	1	1313.72	0.1081	0	2.94	3.5	R	GLPITITESDIR	E
3	RHBD3_RAT	Rhomboid domain-containing protein 3 OS=Rattus norvegicus GN=Rhbdd3 PE=2 SV=1	1	41471	1	0	1	0	1	3	0	1	1314.83	1313.83	1	1313.71	0.1146	0	1.27	5.2	R	LQVLQEGVLCR	T
