# Supplementary material for: The proteome of Hypobaric Induced Hypoxic Lung: Insights from Temporal Proteomic Profiling for Biomarker Discovery
Source: Sci Rep. 2015 May 29;5:10681. doi: 10.1038/srep10681 (PMC4448130; doi:10.1038/srep10681)
Supplement: Supplementary Dataset 30 [file srep10681-s25.xls]

## Sheet: SPOT 30
Header	--------------------------------------------------------
Search title
Timestamp	2015-01-15T05:32:10Z
User	Narendra
Email	narendraeducation@gmail.com
Report URI	http://www.matrixscience.com/cgi/master_results.pl?file=../data/20150115/FTgpIzYaT.dat
Peak list data path
Peak list format	Mascot generic
Search type	PMF
Mascot version	2.5.1
Database	SwissProt
Fasta file	SwissProt_2015_01.fasta
Total sequences	547357
Total residues	194874700
Sequences after taxonomy filter	7930
Number of queries	24
Fixed modifications	--------------------------------------------------------
Identifier	Name	Delta	Neutral loss
1	Carbamidomethyl (C)	57.0215
Variable modifications	--------------------------------------------------------
Identifier	Name	Delta	Neutral loss(es)
1	Oxidation (M)	15.9949	0	63.9983
Search Parameters	--------------------------------------------------------
Taxonomy filter	. . . . . . . . . . . . . . . . Rattus
Enzyme	Trypsin
Maximum Missed Cleavages	1
Fixed modifications	Carbamidomethyl (C)
Variable modifications	Oxidation (M)
Peptide Mass Tolerance	100
Peptide Mass Tolerance Units	ppm
Peptide Charge State	1+
Mass values	Monoisotopic
USER00	PEP_INT(864.491870:5658.279006,946.955955:10656.883190,948.448518:5887.316437,982.445398:14585.878713,1126.571117:5799.077594,1132.537552:51027.379615,1235.538876:13104.914886,1320.594607:5395.033328,1424.762297:4103.444193,1499.680862:17914.402537,1516.703176:45178.576459,1584.718697:3426.363953,1657.789114:8999.742310,1707.755490:6585.715620,1790.875745:29588.124439,1791.698944:14443.862694,179…
Format parameters	--------------------------------------------------------
Significance threshold	0.05
Max. number of hits	20
Include same-set proteins	0
Include sub-set proteins	0
Show duplicate peptides	1
Protein hits	--------------------------------------------------------
prot_hit_num	prot_acc	prot_desc	prot_score	prot_thresh	prot_expect	prot_mass	prot_matches	pep_query	pep_rank	pep_isbold	pep_isunique	pep_exp_mz	pep_exp_mr	pep_calc_mr	pep_delta	pep_start	pep_end	pep_miss	pep_res_before	pep_seq	pep_res_after	pep_var_mod	pep_var_mod_pos	pep_summed_mod_pos	pep_local_mod_pos
1	ACTB_RAT	Actin, cytoplasmic 1 OS=Rattus norvegicus GN=Actb PE=1 SV=1	43	52	0.44	42052	5	6				1132.54	1131.53	1131.52	0.0106	197	206	0	R	GYSFTTTAER	E
1	ACTB_RAT	Actin, cytoplasmic 1 OS=Rattus norvegicus GN=Actb PE=1 SV=1	43	52	0.44	42052	5	11				1516.7	1515.7	1515.7	0.0005	360	372	0	K	QEYDESGPSIVHR	K
1	ACTB_RAT	Actin, cytoplasmic 1 OS=Rattus norvegicus GN=Actb PE=1 SV=1	43	52	0.44	42052	5	15				1790.88	1789.87	1789.88	-0.0162	239	254	0	K	SYELPDGQVITIGNER	F
1	ACTB_RAT	Actin, cytoplasmic 1 OS=Rattus norvegicus GN=Actb PE=1 SV=1	43	52	0.44	42052	5	19				1954.05	1953.05	1953.06	-0.0105	96	113	0	R	VAPEEHPVLLTEAPLNPK	A
1	ACTB_RAT	Actin, cytoplasmic 1 OS=Rattus norvegicus GN=Actb PE=1 SV=1	43	52	0.44	42052	5	20				2215.07	2214.06	2214.06	-0.0021	292	312	0	K	DLYANTVLSGGTTMYPGIADR	M
2	PCNP_RAT	PEST proteolytic signal-containing nuclear protein OS=Rattus norvegicus GN=Pcnp PE=2 SV=1	39	52	0.93	20297	3	7				1235.54	1234.53	1234.53	-0.0011	179	189	0	K	SHLGNVHDQDN	-
2	PCNP_RAT	PEST proteolytic signal-containing nuclear protein OS=Rattus norvegicus GN=Pcnp PE=2 SV=1	39	52	0.93	20297	3	11				1516.7	1515.7	1515.72	-0.026	164	175	1	K	HGFSDNQKLWER	N
2	PCNP_RAT	PEST proteolytic signal-containing nuclear protein OS=Rattus norvegicus GN=Pcnp PE=2 SV=1	39	52	0.93	20297	3	24				3312.45	3311.44	3311.49	-0.0491	2	32	0	M	GASCTATQSQFLLYTLTSSEETVGSVGDSCR	G
3	GMFB_RAT	Glia maturation factor beta OS=Rattus norvegicus GN=Gmfb PE=1 SV=2	38	52	1.3	16897	4	10				1499.68	1498.67	1498.78	-0.1077	26	38	1	K	ETHNAAIIMKIDK	D	Oxidation (M)	0.0000000010000.0
3	GMFB_RAT	Glia maturation factor beta OS=Rattus norvegicus GN=Gmfb PE=1 SV=2	38	52	1.3	16897	4	15				1790.88	1789.87	1789.84	0.0261	68	81	1	R	FIVYSYKYQHDDGR	V
3	GMFB_RAT	Glia maturation factor beta OS=Rattus norvegicus GN=Gmfb PE=1 SV=2	38	52	1.3	16897	4	16				1791.7	1790.69	1790.86	-0.1691	2	17	0	M	SESLVVCDVAEDLVEK	L
3	GMFB_RAT	Glia maturation factor beta OS=Rattus norvegicus GN=Gmfb PE=1 SV=2	38	52	1.3	16897	4	17				1791.88	1790.88	1790.86	0.0159	2	17	0	M	SESLVVCDVAEDLVEK	L
4	TPST1_RAT	Protein-tyrosine sulfotransferase 1 OS=Rattus norvegicus GN=Tpst1 PE=2 SV=1	34	52	3	42507	3	19				1954.05	1953.05	1953.03	0.0151	306	323	0	K	IPPDVLQDMAVIAPMLAK	L	2 Oxidation (M)	0.000000001000001000.0
4	TPST1_RAT	Protein-tyrosine sulfotransferase 1 OS=Rattus norvegicus GN=Tpst1 PE=2 SV=1	34	52	3	42507	3	21				2705.19	2704.18	2704.39	-0.2048	124	148	0	R	LDEAGVTDEVLDSAMQAFLLEVIVK	H
4	TPST1_RAT	Protein-tyrosine sulfotransferase 1 OS=Rattus norvegicus GN=Tpst1 PE=2 SV=1	34	52	3	42507	3	24				3312.45	3311.44	3311.64	-0.1934	7	34	0	K	QNLLLACLVISSVTVFYLGQHAMECHHR	I	Oxidation (M)	0.0000000000000000000000100000.0
5	BMP3B_RAT	Bone morphogenetic protein 3B OS=Rattus norvegicus GN=Gdf10 PE=2 SV=1	32	52	5.4	53497	3	4				982.445	981.438	981.499	-0.0611	86	96	0	R	GAPPGGGNTVR	S
5	BMP3B_RAT	Bone morphogenetic protein 3B OS=Rattus norvegicus GN=Gdf10 PE=2 SV=1	32	52	5.4	53497	3	22				2717.11	2716.11	2716.36	-0.2544	51	77	0	R	DLQQSPGDAAAALGPGAQDIVAVHMLR	L	Oxidation (M)	0.000000000000000000000000100.0
5	BMP3B_RAT	Bone morphogenetic protein 3B OS=Rattus norvegicus GN=Gdf10 PE=2 SV=1	32	52	5.4	53497	3	24				3312.45	3311.44	3311.64	-0.1921	429	458	1	R	AVGIVPGIPEPCCVPDKMNSLGVLFLDENR	N	Oxidation (M)	0.000000000000000001000000000000.0
6	TSC2_RAT	Tuberin OS=Rattus norvegicus GN=Tsc2 PE=1 SV=1	31	52	6.2	203489	7	1				864.492	863.485	863.559	-0.0747	99	106	0	R	HAVLALLK	A
6	TSC2_RAT	Tuberin OS=Rattus norvegicus GN=Tsc2 PE=1 SV=1	31	52	6.2	203489	7	4				982.445	981.438	981.517	-0.079	907	914	0	K	DFVPYITK	G
6	TSC2_RAT	Tuberin OS=Rattus norvegicus GN=Tsc2 PE=1 SV=1	31	52	6.2	203489	7	6				1132.54	1131.53	1131.57	-0.037	1243	1251	1	K	EHRDTALYK	S
6	TSC2_RAT	Tuberin OS=Rattus norvegicus GN=Tsc2 PE=1 SV=1	31	52	6.2	203489	7	14				1707.76	1706.75	1706.84	-0.0881	918	932	1	R	SNVLLSFDDTPEKDK	F
6	TSC2_RAT	Tuberin OS=Rattus norvegicus GN=Tsc2 PE=1 SV=1	31	52	6.2	203489	7	15				1790.88	1789.87	1789.92	-0.0526	915	930	1	K	GLRSNVLLSFDDTPEK	D
6	TSC2_RAT	Tuberin OS=Rattus norvegicus GN=Tsc2 PE=1 SV=1	31	52	6.2	203489	7	22				2717.11	2716.11	2716.36	-0.2537	478	500	0	R	QFYEEELINSVVISQLSHIPEDK	D
6	TSC2_RAT	Tuberin OS=Rattus norvegicus GN=Tsc2 PE=1 SV=1	31	52	6.2	203489	7	24				3312.45	3311.44	3311.77	-0.3298	800	829	1	R	CASQCVVALAICSVEMPDIIIKALPVLVVK	L	Oxidation (M)	0.000000000000000100000000000000.0
7	GBRP_RAT	Gamma-aminobutyric acid receptor subunit pi OS=Rattus norvegicus GN=Gabrp PE=2 SV=1	30	52	7.7	50848	3	10				1499.68	1498.67	1498.7	-0.0272	154	166	0	R	ITTTVTCNMDLSK	Y	Oxidation (M)	0.0000000010000.0
7	GBRP_RAT	Gamma-aminobutyric acid receptor subunit pi OS=Rattus norvegicus GN=Gabrp PE=2 SV=1	30	52	7.7	50848	3	19				1954.05	1953.05	1952.98	0.0623	33	50	1	R	SDKLSLPGFENLTAGYNK	F
7	GBRP_RAT	Gamma-aminobutyric acid receptor subunit pi OS=Rattus norvegicus GN=Gabrp PE=2 SV=1	30	52	7.7	50848	3	21				2705.19	2704.18	2704.29	-0.1069	366	390	1	K	ISFASIEISGDNVNYSDLTMKASDK	F
8	AJUBA_RAT	LIM domain-containing protein ajuba OS=Rattus norvegicus GN=Ajuba PE=1 SV=1	29	52	10	59925	3	6				1132.54	1131.53	1131.49	0.0396	342	350	0	R	EDYFGTCIK	C
8	AJUBA_RAT	LIM domain-containing protein ajuba OS=Rattus norvegicus GN=Ajuba PE=1 SV=1	29	52	10	59925	3	21				2705.19	2704.18	2704.24	-0.0575	468	491	1	K	NYAPKCAACGQPILPSEGCEDIVR	V
8	AJUBA_RAT	LIM domain-containing protein ajuba OS=Rattus norvegicus GN=Ajuba PE=1 SV=1	29	52	10	59925	3	24				3312.45	3311.44	3311.37	0.0756	354	381	0	K	GIYGQSNACQALDSLYHTQCFVCCSCGR	T
9	LIMD2_RAT	LIM domain-containing protein 2 OS=Rattus norvegicus GN=Limd2 PE=2 SV=1	29	52	11	14626	3	10				1499.68	1498.67	1498.74	-0.068	114	126	1	K	ELWAHKEVDSGTK	T
9	LIMD2_RAT	LIM domain-containing protein 2 OS=Rattus norvegicus GN=Limd2 PE=2 SV=1	29	52	11	14626	3	12				1584.72	1583.71	1583.77	-0.0578	2	17	0	M	FQAAGAAQATPSHEAK	G
9	LIMD2_RAT	LIM domain-containing protein 2 OS=Rattus norvegicus GN=Limd2 PE=2 SV=1	29	52	11	14626	3	21				2705.19	2704.18	2704.26	-0.0791	1	27	1	-	MFQAAGAAQATPSHEAKGSSGNSTVQR	S	Oxidation (M)	0.100000000000000000000000000.0
10	STEA3_RAT	Metalloreductase STEAP3 OS=Rattus norvegicus GN=Steap3 PE=2 SV=1	28	52	11	55095	4	10				1499.68	1498.67	1498.8	-0.1255	110	122	1	K	ILVDVSNPTEKER	L
10	STEA3_RAT	Metalloreductase STEAP3 OS=Rattus norvegicus GN=Steap3 PE=2 SV=1	28	52	11	55095	4	11				1516.7	1515.7	1515.8	-0.1086	27	41	1	K	EAPKVGILGSGDFAR	S
10	STEA3_RAT	Metalloreductase STEAP3 OS=Rattus norvegicus GN=Steap3 PE=2 SV=1	28	52	11	55095	4	17				1791.88	1790.88	1791	-0.1236	42	59	1	R	SLATRLVGSGFSVVVGSR	N
10	STEA3_RAT	Metalloreductase STEAP3 OS=Rattus norvegicus GN=Steap3 PE=2 SV=1	28	52	11	55095	4	23				3223.41	3222.4	3222.59	-0.1881	390	417	0	K	EFSFVQSTLGFVALMLSTMHTLTYGWTR	A
11	HEXB_RAT	Beta-hexosaminidase subunit beta OS=Rattus norvegicus GN=Hexb PE=2 SV=1	28	52	14	61888	3	6				1132.54	1131.53	1131.59	-0.0621	96	104	0	K	FQDKPQLEK	L
11	HEXB_RAT	Beta-hexosaminidase subunit beta OS=Rattus norvegicus GN=Hexb PE=2 SV=1	28	52	14	61888	3	10				1499.68	1498.67	1498.79	-0.1118	196	208	1	K	TIFKTLDAMAFNK	F
11	HEXB_RAT	Beta-hexosaminidase subunit beta OS=Rattus norvegicus GN=Hexb PE=2 SV=1	28	52	14	61888	3	23				3223.41	3222.4	3222.54	-0.1355	149	177	0	R	GLETFSQLVYQDAYGTFTINESTIADSPR	F
12	CX049_RAT	Uncharacterized protein CXorf49 homolog OS=Rattus norvegicus PE=2 SV=2	27	52	14	55427	3	10				1499.68	1498.67	1498.81	-0.1376	356	367	1	K	CSLLPLRPKQCK	N
12	CX049_RAT	Uncharacterized protein CXorf49 homolog OS=Rattus norvegicus PE=2 SV=2	27	52	14	55427	3	19				1954.05	1953.05	1952.97	0.0807	241	258	1	R	MPSSLLTTTRGLTSGMER	Q	Oxidation (M)	0.100000000000000000.0
12	CX049_RAT	Uncharacterized protein CXorf49 homolog OS=Rattus norvegicus PE=2 SV=2	27	52	14	55427	3	23				3223.41	3222.4	3222.46	-0.0629	175	201	0	R	MLISENVHHPPSEPELSEELNEVQMMR	V	3 Oxidation (M)	0.100000000000000000000000110.0
13	FIGL1_RAT	Fidgetin-like protein 1 OS=Rattus norvegicus GN=Fignl1 PE=2 SV=1	25	52	24	74891	5	1				864.492	863.485	863.486	-0.0019	321	328	1	K	SFNGAIKK	S
13	FIGL1_RAT	Fidgetin-like protein 1 OS=Rattus norvegicus GN=Fignl1 PE=2 SV=1	25	52	24	74891	5	11				1516.7	1515.7	1515.64	0.0592	113	125	0	K	MSTVQEMMQAGQK	F	3 Oxidation (M)	0.1000001100000.0
13	FIGL1_RAT	Fidgetin-like protein 1 OS=Rattus norvegicus GN=Fignl1 PE=2 SV=1	25	52	24	74891	5	16				1791.7	1790.69	1790.8	-0.1085	113	127	1	K	MSTVQEMMQAGQKFK	E	3 Oxidation (M)	0.100000110000000.0
13	FIGL1_RAT	Fidgetin-like protein 1 OS=Rattus norvegicus GN=Fignl1 PE=2 SV=1	25	52	24	74891	5	17				1791.88	1790.88	1790.8	0.0766	113	127	1	K	MSTVQEMMQAGQKFK	E	3 Oxidation (M)	0.100000110000000.0
13	FIGL1_RAT	Fidgetin-like protein 1 OS=Rattus norvegicus GN=Fignl1 PE=2 SV=1	25	52	24	74891	5	23				3223.41	3222.4	3222.52	-0.1186	386	413	0	R	MVELIMNEIMDHGPPVHWEDIAGVEFAK	A	Oxidation (M)	0.1000000000000000000000000000.0
14	APC_RAT	Adenomatous polyposis coli protein OS=Rattus norvegicus GN=Apc PE=1 SV=1	24	52	35	312623	9	4				982.445	981.438	981.513	-0.075	1052	1059	0	K	HVIEDEIK	Q
14	APC_RAT	Adenomatous polyposis coli protein OS=Rattus norvegicus GN=Apc PE=1 SV=1	24	52	35	312623	9	5				1126.57	1125.56	1125.5	0.0667	2205	2214	0	R	SNSEISSQMK	Q	Oxidation (M)	0.0000000010.0
14	APC_RAT	Adenomatous polyposis coli protein OS=Rattus norvegicus GN=Apc PE=1 SV=1	24	52	35	312623	9	12				1584.72	1583.71	1583.82	-0.1088	2215	2228	1	K	QPLQTNMPSISRGR	T
14	APC_RAT	Adenomatous polyposis coli protein OS=Rattus norvegicus GN=Apc PE=1 SV=1	24	52	35	312623	9	16				1791.7	1790.69	1790.86	-0.1644	922	937	1	R	RSSASHTHPNTHNFAK	S
14	APC_RAT	Adenomatous polyposis coli protein OS=Rattus norvegicus GN=Apc PE=1 SV=1	24	52	35	312623	9	17				1791.88	1790.88	1790.86	0.0207	922	937	1	R	RSSASHTHPNTHNFAK	S
14	APC_RAT	Adenomatous polyposis coli protein OS=Rattus norvegicus GN=Apc PE=1 SV=1	24	52	35	312623	9	18				1940.93	1939.92	1939.94	-0.0205	2364	2380	1	K	MSYTSPGRQLSQQNLSK	Q	Oxidation (M)	0.10000000000000000.0
14	APC_RAT	Adenomatous polyposis coli protein OS=Rattus norvegicus GN=Apc PE=1 SV=1	24	52	35	312623	9	19				1954.05	1953.05	1952.93	0.1171	1743	1760	1	K	KIMDQVQQASMTSSGTNK	N
14	APC_RAT	Adenomatous polyposis coli protein OS=Rattus norvegicus GN=Apc PE=1 SV=1	24	52	35	312623	9	22				2717.11	2716.11	2716.03	0.0794	413	433	0	R	AYCETCWEWQEAHEQGMDQDK	N	Oxidation (M)	0.000000000000000010000.0
14	APC_RAT	Adenomatous polyposis coli protein OS=Rattus norvegicus GN=Apc PE=1 SV=1	24	52	35	312623	9	24				3312.45	3311.44	3311.61	-0.1667	1169	1197	1	K	HHVDQPIDYSLKYATDISSSQKPSFSFSK	T
15	STK3_RAT	Serine/threonine-protein kinase 3 OS=Rattus norvegicus GN=Stk3 PE=1 SV=1	23	52	39	56428	3	4				982.445	981.438	981.474	-0.0359	301	307	1	K	RHEEQQR	E
15	STK3_RAT	Serine/threonine-protein kinase 3 OS=Rattus norvegicus GN=Stk3 PE=1 SV=1	23	52	39	56428	3	7				1235.54	1234.53	1234.6	-0.0733	452	461	1	R	LKALDPMMER	E	2 Oxidation (M)	0.0000001100.0
15	STK3_RAT	Serine/threonine-protein kinase 3 OS=Rattus norvegicus GN=Stk3 PE=1 SV=1	23	52	39	56428	3	21				2705.19	2704.18	2704.26	-0.0721	70	91	1	K	EISIMQQCDSPYVVKYYGSYFK	N
16	GYS1_RAT	Glycogen [starch] synthase, muscle OS=Rattus norvegicus GN=Gys1 PE=2 SV=1	23	52	44	84817	3	7				1235.54	1234.53	1234.64	-0.1102	462	472	1	R	RIGLFNSSADR	V
16	GYS1_RAT	Glycogen [starch] synthase, muscle OS=Rattus norvegicus GN=Gys1 PE=2 SV=1	23	52	44	84817	3	15				1790.88	1789.87	1789.82	0.0479	287	301	0	K	FSAMHEFQNLHAQSK	A	Oxidation (M)	0.000100000000000.0
16	GYS1_RAT	Glycogen [starch] synthase, muscle OS=Rattus norvegicus GN=Gys1 PE=2 SV=1	23	52	44	84817	3	22				2717.11	2716.11	2716.28	-0.1711	51	74	1	K	AKVTGDEWGDNYYLVGPYTEQGVR	T
17	IL1AP_RAT	Interleukin-1 receptor accessory protein OS=Rattus norvegicus GN=Il1rap PE=2 SV=1	22	52	46	66355	4	3				948.448	947.441	947.449	-0.0082	485	493	0	K	AGLENMASR	G
17	IL1AP_RAT	Interleukin-1 receptor accessory protein OS=Rattus norvegicus GN=Il1rap PE=2 SV=1	22	52	46	66355	4	4				982.445	981.438	981.513	-0.075	560	568	0	K	QGLSYSSLK	N
17	IL1AP_RAT	Interleukin-1 receptor accessory protein OS=Rattus norvegicus GN=Il1rap PE=2 SV=1	22	52	46	66355	4	6				1132.54	1131.53	1131.56	-0.0257	78	86	0	R	DLEEPINFR	L
17	IL1AP_RAT	Interleukin-1 receptor accessory protein OS=Rattus norvegicus GN=Il1rap PE=2 SV=1	22	52	46	66355	4	19				1954.05	1953.05	1952.97	0.0735	443	460	0	R	DSFPGGIVTDETLSFIQK	S
18	PGAP2_RAT	Post-GPI attachment to proteins factor 2 OS=Rattus norvegicus GN=Pgap2 PE=2 SV=1	22	52	47	30041	2	7				1235.54	1234.53	1234.64	-0.1064	1	10	0	-	MYQVPLTLDR	D
18	PGAP2_RAT	Post-GPI attachment to proteins factor 2 OS=Rattus norvegicus GN=Pgap2 PE=2 SV=1	22	52	47	30041	2	23				3223.41	3222.4	3222.5	-0.0988	89	114	1	R	FLTAFAYWNHYLSCASPCPGYRLLCR	L
19	UBA1_RAT	Ubiquitin-like modifier-activating enzyme 1 OS=Rattus norvegicus GN=Uba1 PE=1 SV=1	22	52	47	118910	4	12				1584.72	1583.71	1583.81	-0.0944	839	851	1	K	LPGFKMYPIDFEK	D
19	UBA1_RAT	Ubiquitin-like modifier-activating enzyme 1 OS=Rattus norvegicus GN=Uba1 PE=1 SV=1	22	52	47	118910	4	19				1954.05	1953.05	1952.98	0.0623	451	468	1	R	YDGQVAVFGSDLQEKLGK	Q
19	UBA1_RAT	Ubiquitin-like modifier-activating enzyme 1 OS=Rattus norvegicus GN=Uba1 PE=1 SV=1	22	52	47	118910	4	21				2705.19	2704.18	2704.4	-0.2209	985	1008	1	K	LEITMLSQGVSMLYSFFMPAAKLK	E
19	UBA1_RAT	Ubiquitin-like modifier-activating enzyme 1 OS=Rattus norvegicus GN=Uba1 PE=1 SV=1	22	52	47	118910	4	24				3312.45	3311.44	3311.45	-0.0068	559	586	1	R	IYDDDFFQNLDGVANALDNVDARMYMDR	R	Oxidation (M)	0.0000000000000000000000010000.0
20	LIMK1_RAT	LIM domain kinase 1 OS=Rattus norvegicus GN=Limk1 PE=1 SV=1	22	52	56	74144	4	1				864.492	863.485	863.512	-0.027	380	386	1	R	TFLKEVK	V
20	LIMK1_RAT	LIM domain kinase 1 OS=Rattus norvegicus GN=Limk1 PE=1 SV=1	22	52	56	74144	4	6				1132.54	1131.53	1131.59	-0.0581	490	499	1	K	GQSEDLRSLK	K
20	LIMK1_RAT	LIM domain kinase 1 OS=Rattus norvegicus GN=Limk1 PE=1 SV=1	22	52	56	74144	4	11				1516.7	1515.7	1515.75	-0.0579	356	368	1	K	VTHRETGEVMVMK	E
20	LIMK1_RAT	LIM domain kinase 1 OS=Rattus norvegicus GN=Limk1 PE=1 SV=1	22	52	56	74144	4	23				3223.41	3222.4	3222.7	-0.297	600	626	1	K	LEQWLETLRMHLAGHLPLGPQLEQLER	G	Oxidation (M)	0.000000000100000000000000000.0
