# Supplementary material for: The proteome of Hypobaric Induced Hypoxic Lung: Insights from Temporal Proteomic Profiling for Biomarker Discovery
Source: Sci Rep. 2015 May 29;5:10681. doi: 10.1038/srep10681 (PMC4448130; doi:10.1038/srep10681)
Supplement: Supplementary Dataset 32 [file srep10681-s27.xls]

## Sheet: SPOT 32
Header	--------------------------------------------------------
Search title
Timestamp	2015-01-15T05:36:23Z
User	yasmin
Email	yasminchem@gmail.com
Report URI	http://www.matrixscience.com/cgi/master_results.pl?file=../data/20150115/FTgpIzYam.dat
Peak list data path
Peak list format	Mascot generic
Search type	PMF
Mascot version	2.5.1
Database	SwissProt
Fasta file	SwissProt_2015_01.fasta
Total sequences	547357
Total residues	194874700
Sequences after taxonomy filter	7930
Number of queries	60
Decoy	--------------------------------------------------------
Number of matches above identity threshold in search of real database	0
Number of matches above identity threshold in search of decoy database	0
Highest score in search of real database	51
Highest score in search of decoy database	50
Fixed modifications	--------------------------------------------------------
Identifier	Name	Delta	Neutral loss
1	Carbamidomethyl (C)	57.0215
Variable modifications	--------------------------------------------------------
Identifier	Name	Delta	Neutral loss(es)
1	Oxidation (M)	15.9949	0	63.9983
Search Parameters	--------------------------------------------------------
Taxonomy filter	. . . . . . . . . . . . . . . . Rattus
Enzyme	Trypsin
Maximum Missed Cleavages	1
Fixed modifications	Carbamidomethyl (C)
Variable modifications	Oxidation (M)
Peptide Mass Tolerance	100
Peptide Mass Tolerance Units	ppm
Peptide Charge State	1+
Mass values	Monoisotopic
Decoy database also searched	1
USER00	PEP_INT(827.485821:27919.273827,842.561193:50315.469432,849.537346:8558.625163,861.136234:3360.220456,877.101396:5120.931478,893.059703:4920.370346,909.031912:6158.023798,947.002612:12646.393578,948.498953:5462.696550,949.003504:3605.664260,951.560895:12507.164727,993.567093:4284.437733,1011.703444:24299.528276,1012.523097:9292.532142,1030.593221:4187.764637,1037.596402:5440.810285,1045.627194:55…
Format parameters	--------------------------------------------------------
Significance threshold	0.05
Max. number of hits	20
Include same-set proteins	0
Include sub-set proteins	0
Show duplicate peptides	1
Protein hits	--------------------------------------------------------
prot_hit_num	prot_acc	prot_desc	prot_score	prot_thresh	prot_expect	prot_mass	prot_matches	pep_query	pep_rank	pep_isbold	pep_isunique	pep_exp_mz	pep_exp_mr	pep_calc_mr	pep_delta	pep_start	pep_end	pep_miss	pep_res_before	pep_seq	pep_res_after	pep_var_mod	pep_var_mod_pos	pep_summed_mod_pos	pep_local_mod_pos
1	TRUB1_RAT	Probable tRNA pseudouridine synthase 1 OS=Rattus norvegicus GN=Trub1 PE=2 SV=1	51	52	0.063	36609	6	11				951.561	950.554	950.507	0.0463	140	148	0	R	YIATGELGK	A
1	TRUB1_RAT	Probable tRNA pseudouridine synthase 1 OS=Rattus norvegicus GN=Trub1 PE=2 SV=1	51	52	0.063	36609	6	20				1107.61	1106.6	1106.61	-0.0046	139	148	1	K	RYIATGELGK	A
1	TRUB1_RAT	Probable tRNA pseudouridine synthase 1 OS=Rattus norvegicus GN=Trub1 PE=2 SV=1	51	52	0.063	36609	6	30				1242.64	1241.63	1241.61	0.0177	129	139	1	K	MLTSMLSGSKR	Y	2 Oxidation (M)	0.10001000000.0
1	TRUB1_RAT	Probable tRNA pseudouridine synthase 1 OS=Rattus norvegicus GN=Trub1 PE=2 SV=1	51	52	0.063	36609	6	36				1340.73	1339.73	1339.68	0.0419	126	138	1	R	GTKMLTSMLSGSK	R
1	TRUB1_RAT	Probable tRNA pseudouridine synthase 1 OS=Rattus norvegicus GN=Trub1 PE=2 SV=1	51	52	0.063	36609	6	43				1707.82	1706.81	1706.89	-0.0741	256	270	1	K	ELSSCATVLELTRTK	Q
1	TRUB1_RAT	Probable tRNA pseudouridine synthase 1 OS=Rattus norvegicus GN=Trub1 PE=2 SV=1	51	52	0.063	36609	6	50				1941.01	1940	1939.97	0.0261	140	158	1	R	YIATGELGKATDTLDSTGK	V
2	SDA1_RAT	Protein SDA1 homolog OS=Rattus norvegicus GN=Sdad1 PE=2 SV=1	37	52	1.5	79925	8	20				1107.61	1106.6	1106.6	0.0066	245	254	0	R	DLLVQYATGK	K
2	SDA1_RAT	Protein SDA1 homolog OS=Rattus norvegicus GN=Sdad1 PE=2 SV=1	37	52	1.5	79925	8	21				1118.58	1117.57	1117.62	-0.0468	300	308	1	K	LLKQLESCK	E
2	SDA1_RAT	Protein SDA1 homolog OS=Rattus norvegicus GN=Sdad1 PE=2 SV=1	37	52	1.5	79925	8	24				1165.65	1164.64	1164.57	0.0758	464	473	0	R	IQEYGELDAK	D
2	SDA1_RAT	Protein SDA1 homolog OS=Rattus norvegicus GN=Sdad1 PE=2 SV=1	37	52	1.5	79925	8	29				1235.59	1234.58	1234.57	0.0119	529	538	1	K	LDSMPMEERK	A
2	SDA1_RAT	Protein SDA1 homolog OS=Rattus norvegicus GN=Sdad1 PE=2 SV=1	37	52	1.5	79925	8	32				1300.6	1299.59	1299.71	-0.1224	590	600	1	R	GELLSLRDIER	L
2	SDA1_RAT	Protein SDA1 homolog OS=Rattus norvegicus GN=Sdad1 PE=2 SV=1	37	52	1.5	79925	8	36				1340.73	1339.73	1339.68	0.0453	198	209	0	K	TVNVITTACFSK	I
2	SDA1_RAT	Protein SDA1 homolog OS=Rattus norvegicus GN=Sdad1 PE=2 SV=1	37	52	1.5	79925	8	37				1365.71	1364.7	1364.77	-0.0673	98	108	1	R	MTFCKALILLR	N
2	SDA1_RAT	Protein SDA1 homolog OS=Rattus norvegicus GN=Sdad1 PE=2 SV=1	37	52	1.5	79925	8	54				2239.22	2238.21	2238.2	0.0155	324	341	0	R	LVGIHELFLFNFYPFVQR	F
3	NU107_RAT	Nuclear pore complex protein Nup107 OS=Rattus norvegicus GN=Nup107 PE=1 SV=1	34	52	3.3	107825	9	1				827.486	826.479	826.412	0.0666	747	752	0	R	EHLCIR	A
3	NU107_RAT	Nuclear pore complex protein Nup107 OS=Rattus norvegicus GN=Nup107 PE=1 SV=1	34	52	3.3	107825	9	17				1045.63	1044.62	1044.57	0.0497	567	575	0	K	EEVSIEVLK	T
3	NU107_RAT	Nuclear pore complex protein Nup107 OS=Rattus norvegicus GN=Nup107 PE=1 SV=1	34	52	3.3	107825	9	19				1090.6	1089.59	1089.54	0.0559	195	202	1	R	ATRWDWQK	F
3	NU107_RAT	Nuclear pore complex protein Nup107 OS=Rattus norvegicus GN=Nup107 PE=1 SV=1	34	52	3.3	107825	9	23				1157.66	1156.65	1156.62	0.0277	706	715	1	K	HEAAKEVFVK	I
3	NU107_RAT	Nuclear pore complex protein Nup107 OS=Rattus norvegicus GN=Nup107 PE=1 SV=1	34	52	3.3	107825	9	28				1234.71	1233.71	1233.7	0.0101	576	585	0	K	TYIQLLINEK	H
3	NU107_RAT	Nuclear pore complex protein Nup107 OS=Rattus norvegicus GN=Nup107 PE=1 SV=1	34	52	3.3	107825	9	29				1235.59	1234.58	1234.54	0.0364	796	804	0	K	YEMDHNIWK	G
3	NU107_RAT	Nuclear pore complex protein Nup107 OS=Rattus norvegicus GN=Nup107 PE=1 SV=1	34	52	3.3	107825	9	33				1307.74	1306.74	1306.68	0.0586	493	503	1	K	VFEELQATDKK	R
3	NU107_RAT	Nuclear pore complex protein Nup107 OS=Rattus norvegicus GN=Nup107 PE=1 SV=1	34	52	3.3	107825	9	36				1340.73	1339.73	1339.71	0.0148	550	559	0	R	FMTHLILFFR	T	Oxidation (M)	0.0100000000.0
3	NU107_RAT	Nuclear pore complex protein Nup107 OS=Rattus norvegicus GN=Nup107 PE=1 SV=1	34	52	3.3	107825	9	48				1892.04	1891.03	1890.93	0.1065	4	21	1	R	SGFGGMSSPVIRDPEVTR	T
4	MMP12_RAT	Macrophage metalloelastase OS=Rattus norvegicus GN=Mmp12 PE=2 SV=1	33	52	4.2	53932	6	15				1030.59	1029.59	1029.5	0.0906	230	237	0	K	SIMYPTYR	Y
4	MMP12_RAT	Macrophage metalloelastase OS=Rattus norvegicus GN=Mmp12 PE=2 SV=1	33	52	4.2	53932	6	24				1165.65	1164.64	1164.55	0.0936	403	412	0	R	QELMDAAYPK	L
4	MMP12_RAT	Macrophage metalloelastase OS=Rattus norvegicus GN=Mmp12 PE=2 SV=1	33	52	4.2	53932	6	30				1242.64	1241.63	1241.68	-0.0483	363	374	0	R	SIHSLGFPASVK	K
4	MMP12_RAT	Macrophage metalloelastase OS=Rattus norvegicus GN=Mmp12 PE=2 SV=1	33	52	4.2	53932	6	32				1300.6	1299.59	1299.63	-0.0359	114	123	1	R	IYNYTPDMKR	A
4	MMP12_RAT	Macrophage metalloelastase OS=Rattus norvegicus GN=Mmp12 PE=2 SV=1	33	52	4.2	53932	6	37				1365.71	1364.7	1364.79	-0.0929	413	424	0	K	LISTHFPGIRPK	I
4	MMP12_RAT	Macrophage metalloelastase OS=Rattus norvegicus GN=Mmp12 PE=2 SV=1	33	52	4.2	53932	6	43				1707.82	1706.81	1706.82	-0.0067	224	237	1	R	HSNNPKSIMYPTYR	Y
5	THIO_RAT	Thioredoxin OS=Rattus norvegicus GN=Txn PE=1 SV=2	32	52	5.4	12008	3	24				1165.65	1164.64	1164.58	0.0646	86	96	1	K	VGEFSGANKEK	L
5	THIO_RAT	Thioredoxin OS=Rattus norvegicus GN=Txn PE=1 SV=2	32	52	5.4	12008	3	35				1320.66	1319.65	1319.64	0.0144	9	21	0	K	EAFQEALAAAGDK	L
5	THIO_RAT	Thioredoxin OS=Rattus norvegicus GN=Txn PE=1 SV=2	32	52	5.4	12008	3	37				1365.71	1364.7	1364.63	0.0742	73	82	1	K	CMPTFQFYKK	G	Oxidation (M)	0.0100000000.0
6	K2C80_RAT	Keratin, type II cytoskeletal 80 OS=Rattus norvegicus GN=Krt80 PE=3 SV=1	31	52	6.3	51032	5	14				1012.52	1011.52	1011.53	-0.0191	72	80	0	K	VDPAVQQQK	N
6	K2C80_RAT	Keratin, type II cytoskeletal 80 OS=Rattus norvegicus GN=Krt80 PE=3 SV=1	31	52	6.3	51032	5	21				1118.58	1117.57	1117.58	-0.0104	345	354	0	K	MAQLEAALQK	A	Oxidation (M)	0.1000000000.0
6	K2C80_RAT	Keratin, type II cytoskeletal 80 OS=Rattus norvegicus GN=Krt80 PE=3 SV=1	31	52	6.3	51032	5	24				1165.65	1164.64	1164.6	0.046	208	217	0	K	GLQGFVELMR	T	Oxidation (M)	0.0000000010.0
6	K2C80_RAT	Keratin, type II cytoskeletal 80 OS=Rattus norvegicus GN=Krt80 PE=3 SV=1	31	52	6.3	51032	5	36				1340.73	1339.73	1339.7	0.0235	179	189	0	R	TDLEFTFVQLK	K
6	K2C80_RAT	Keratin, type II cytoskeletal 80 OS=Rattus norvegicus GN=Krt80 PE=3 SV=1	31	52	6.3	51032	5	55				2509.24	2508.23	2508.26	-0.024	365	385	1	R	EYQDLMNTKLALDIEIATYHK	L
7	PP2AA_RAT	Serine/threonine-protein phosphatase 2A catalytic subunit alpha isoform OS=Rattus norvegicus GN=Ppp2ca PE=1 SV=1	31	52	6.4	36156	5	11				951.561	950.554	950.505	0.049	296	303	1	R	GEPHVTRR	T
7	PP2AA_RAT	Serine/threonine-protein phosphatase 2A catalytic subunit alpha isoform OS=Rattus norvegicus GN=Ppp2ca PE=1 SV=1	31	52	6.4	36156	5	36				1340.73	1339.73	1339.66	0.0698	284	294	0	K	YSFLQFDPAPR	R
7	PP2AA_RAT	Serine/threonine-protein phosphatase 2A catalytic subunit alpha isoform OS=Rattus norvegicus GN=Ppp2ca PE=1 SV=1	31	52	6.4	36156	5	45				1791.82	1790.81	1790.83	-0.0174	122	135	0	R	QITQVYGFYDECLR	K
7	PP2AA_RAT	Serine/threonine-protein phosphatase 2A catalytic subunit alpha isoform OS=Rattus norvegicus GN=Ppp2ca PE=1 SV=1	31	52	6.4	36156	5	49				1915.91	1914.9	1914.83	0.0778	240	254	0	R	AHQLVMEGYNWCHDR	N
7	PP2AA_RAT	Serine/threonine-protein phosphatase 2A catalytic subunit alpha isoform OS=Rattus norvegicus GN=Ppp2ca PE=1 SV=1	31	52	6.4	36156	5	55				2509.24	2508.23	2508.11	0.1281	186	206	0	R	LQEVPHEGPMCDLLWSDPDDR	G
8	BCAM_RAT	Basal cell adhesion molecule OS=Rattus norvegicus GN=Bcam PE=2 SV=1	30	52	7.1	68268	7	21				1118.58	1117.57	1117.52	0.0464	570	578	1	R	KGRPGCCQR	A
8	BCAM_RAT	Basal cell adhesion molecule OS=Rattus norvegicus GN=Bcam PE=2 SV=1	30	52	7.1	68268	7	24				1165.65	1164.64	1164.57	0.0745	177	185	0	R	ITWYQNGQR	L
8	BCAM_RAT	Basal cell adhesion molecule OS=Rattus norvegicus GN=Bcam PE=2 SV=1	30	52	7.1	68268	7	38				1373.72	1372.72	1372.63	0.0908	484	496	0	R	GDTTPAEPPFEGR	G
8	BCAM_RAT	Basal cell adhesion molecule OS=Rattus norvegicus GN=Bcam PE=2 SV=1	30	52	7.1	68268	7	46				1874.01	1873	1872.92	0.0834	35	50	1	R	VEVMRGEQIALDCTPR	E
8	BCAM_RAT	Basal cell adhesion molecule OS=Rattus norvegicus GN=Bcam PE=2 SV=1	30	52	7.1	68268	7	47				1890.03	1889.03	1888.91	0.1122	35	50	1	R	VEVMRGEQIALDCTPR	E	Oxidation (M)	0.0001000000000000.0
8	BCAM_RAT	Basal cell adhesion molecule OS=Rattus norvegicus GN=Bcam PE=2 SV=1	30	52	7.1	68268	7	50				1941.01	1940	1940.03	-0.0328	98	115	1	K	IDSLGRLVIAEAQVGDER	D
8	BCAM_RAT	Basal cell adhesion molecule OS=Rattus norvegicus GN=Bcam PE=2 SV=1	30	52	7.1	68268	7	57				2807.48	2806.47	2806.3	0.1691	151	176	0	K	GTLSVMEQFAQEIATCSSNNGNPVPR	I
9	PSA1_RAT	Proteasome subunit alpha type-1 OS=Rattus norvegicus GN=Psma1 PE=1 SV=2	30	52	7.1	29784	4	11				951.561	950.554	950.591	-0.0377	42	50	0	K	THAVLVALK	R
9	PSA1_RAT	Proteasome subunit alpha type-1 OS=Rattus norvegicus GN=Psma1 PE=1 SV=2	30	52	7.1	29784	4	20				1107.61	1106.6	1106.69	-0.0886	42	51	1	K	THAVLVALKR	A
9	PSA1_RAT	Proteasome subunit alpha type-1 OS=Rattus norvegicus GN=Psma1 PE=1 SV=2	30	52	7.1	29784	4	28				1234.71	1233.71	1233.62	0.0822	158	169	1	R	AMSIGARSQSAR	T
9	PSA1_RAT	Proteasome subunit alpha type-1 OS=Rattus norvegicus GN=Psma1 PE=1 SV=2	30	52	7.1	29784	4	52				2086.07	2085.06	2085.13	-0.0725	63	82	0	K	ILHVDNHIGISIAGLTADAR	L
10	HIPK4_RAT	Homeodomain-interacting protein kinase 4 OS=Rattus norvegicus GN=Hipk4 PE=2 SV=1	30	52	8.7	69767	6	11				951.561	950.554	950.474	0.0793	32	40	0	R	STGEMVAIK	I	Oxidation (M)	0.000010000.0
10	HIPK4_RAT	Homeodomain-interacting protein kinase 4 OS=Rattus norvegicus GN=Hipk4 PE=2 SV=1	30	52	8.7	69767	6	14				1012.52	1011.52	1011.56	-0.0415	586	595	1	R	GSRAQGLPAR	H
10	HIPK4_RAT	Homeodomain-interacting protein kinase 4 OS=Rattus norvegicus GN=Hipk4 PE=2 SV=1	30	52	8.7	69767	6	20				1107.61	1106.6	1106.58	0.0284	31	40	1	R	RSTGEMVAIK	I	Oxidation (M)	0.0000010000.0
10	HIPK4_RAT	Homeodomain-interacting protein kinase 4 OS=Rattus norvegicus GN=Hipk4 PE=2 SV=1	30	52	8.7	69767	6	30				1242.64	1241.63	1241.63	-0.0054	344	353	0	R	HPFVSMQQLR	S
10	HIPK4_RAT	Homeodomain-interacting protein kinase 4 OS=Rattus norvegicus GN=Hipk4 PE=2 SV=1	30	52	8.7	69767	6	35				1320.66	1319.65	1319.64	0.013	605	616	0	R	TTSFLQHVGGHH	-
10	HIPK4_RAT	Homeodomain-interacting protein kinase 4 OS=Rattus norvegicus GN=Hipk4 PE=2 SV=1	30	52	8.7	69767	6	36				1340.73	1339.73	1339.83	-0.1041	115	126	1	R	TVTLQVLRALAR	L
11	NPL4_RAT	Nuclear protein localization protein 4 homolog OS=Rattus norvegicus GN=Nploc4 PE=1 SV=3	29	52	9.1	68982	6	9				948.499	947.492	947.511	-0.0193	1	8	0	-	MAESIIIR	V	Oxidation (M)	0.10000000.0
11	NPL4_RAT	Nuclear protein localization protein 4 homolog OS=Rattus norvegicus GN=Nploc4 PE=1 SV=3	29	52	9.1	68982	6	11				951.561	950.554	950.628	-0.074	63	70	1	K	SLHLLKIK	H
11	NPL4_RAT	Nuclear protein localization protein 4 homolog OS=Rattus norvegicus GN=Nploc4 PE=1 SV=3	29	52	9.1	68982	6	21				1118.58	1117.57	1117.54	0.0293	536	544	0	R	NEELAQTWK	K
11	NPL4_RAT	Nuclear protein localization protein 4 homolog OS=Rattus norvegicus GN=Nploc4 PE=1 SV=3	29	52	9.1	68982	6	37				1365.71	1364.7	1364.71	-0.0123	178	189	1	K	GKFVALENISCK	I
11	NPL4_RAT	Nuclear protein localization protein 4 homolog OS=Rattus norvegicus GN=Nploc4 PE=1 SV=3	29	52	9.1	68982	6	45				1791.82	1790.81	1790.84	-0.0253	36	50	0	K	EFGFQNNGFSVYINR	N
11	NPL4_RAT	Nuclear protein localization protein 4 homolog OS=Rattus norvegicus GN=Nploc4 PE=1 SV=3	29	52	9.1	68982	6	57				2807.48	2806.47	2806.31	0.161	138	160	0	K	CVHCVPLEPFDEDYLNHLEPPVK	H
12	HSDL2_RAT	Hydroxysteroid dehydrogenase-like protein 2 OS=Rattus norvegicus GN=Hsdl2 PE=2 SV=1	29	52	9.1	58649	7	21				1118.58	1117.57	1117.54	0.0325	516	524	1	K	LMTHMNSRL	-	Oxidation (M)	0.010000000.0
12	HSDL2_RAT	Hydroxysteroid dehydrogenase-like protein 2 OS=Rattus norvegicus GN=Hsdl2 PE=2 SV=1	29	52	9.1	58649	7	24				1165.65	1164.64	1164.56	0.079	118	127	0	R	VDLMMSVNTR	G
12	HSDL2_RAT	Hydroxysteroid dehydrogenase-like protein 2 OS=Rattus norvegicus GN=Hsdl2 PE=2 SV=1	29	52	9.1	58649	7	30				1242.64	1241.63	1241.61	0.0137	490	500	0	K	LKPTMAFMSGK	L	2 Oxidation (M)	0.00001001000.0
12	HSDL2_RAT	Hydroxysteroid dehydrogenase-like protein 2 OS=Rattus norvegicus GN=Hsdl2 PE=2 SV=1	29	52	9.1	58649	7	41				1425.81	1424.8	1424.76	0.0461	221	233	0	K	VDIIADAAYSIFK	R
12	HSDL2_RAT	Hydroxysteroid dehydrogenase-like protein 2 OS=Rattus norvegicus GN=Hsdl2 PE=2 SV=1	29	52	9.1	58649	7	43				1707.82	1706.81	1706.91	-0.1006	8	24	1	K	LAGCTVFITGASRGIGK	A
12	HSDL2_RAT	Hydroxysteroid dehydrogenase-like protein 2 OS=Rattus norvegicus GN=Hsdl2 PE=2 SV=1	29	52	9.1	58649	7	49				1915.91	1914.9	1914.95	-0.0511	118	134	1	R	VDLMMSVNTRGTYLTSK	A
12	HSDL2_RAT	Hydroxysteroid dehydrogenase-like protein 2 OS=Rattus norvegicus GN=Hsdl2 PE=2 SV=1	29	52	9.1	58649	7	55				2509.24	2508.23	2508.13	0.1069	462	484	1	K	VGHGEPSDRADVVMSMATEDFVK	M	2 Oxidation (M)	0.00000000000001010000000.0
13	PTGR1_RAT	Prostaglandin reductase 1 OS=Rattus norvegicus GN=Ptgr1 PE=2 SV=3	29	52	9.1	35980	5	15				1030.59	1029.59	1029.54	0.0504	275	282	1	R	WQGEVRQK	A
13	PTGR1_RAT	Prostaglandin reductase 1 OS=Rattus norvegicus GN=Ptgr1 PE=2 SV=3	29	52	9.1	35980	5	33				1307.74	1306.74	1306.62	0.1167	166	178	1	K	GCKVVGTAGSDEK	V
13	PTGR1_RAT	Prostaglandin reductase 1 OS=Rattus norvegicus GN=Ptgr1 PE=2 SV=3	29	52	9.1	35980	5	37				1365.71	1364.7	1364.69	0.0129	236	247	0	R	IAICGAISQYNR	T
13	PTGR1_RAT	Prostaglandin reductase 1 OS=Rattus norvegicus GN=Ptgr1 PE=2 SV=3	29	52	9.1	35980	5	43				1707.82	1706.81	1706.86	-0.0431	267	280	1	R	MEGFIVTRWQGEVR	Q
13	PTGR1_RAT	Prostaglandin reductase 1 OS=Rattus norvegicus GN=Ptgr1 PE=2 SV=3	29	52	9.1	35980	5	55				2509.24	2508.23	2508.15	0.0803	298	318	1	R	YHEYITEGFEKMPAAFMGMLK	G	Oxidation (M)	0.000000000001000000000.0
14	DCPS_RAT	m7GpppX diphosphatase OS=Rattus norvegicus GN=Dcps PE=2 SV=1	29	52	11	38804	5	1				827.486	826.479	826.506	-0.028	60	66	0	K	IIFLHGK	V
14	DCPS_RAT	m7GpppX diphosphatase OS=Rattus norvegicus GN=Dcps PE=2 SV=1	29	52	11	38804	5	20				1107.61	1106.6	1106.58	0.0205	255	263	1	R	YQVTGDRLR	V
14	DCPS_RAT	m7GpppX diphosphatase OS=Rattus norvegicus GN=Dcps PE=2 SV=1	29	52	11	38804	5	39				1383.76	1382.75	1382.79	-0.0333	242	253	1	R	NILREGQEAILK	R
14	DCPS_RAT	m7GpppX diphosphatase OS=Rattus norvegicus GN=Dcps PE=2 SV=1	29	52	11	38804	5	43				1707.82	1706.81	1706.92	-0.1071	322	336	1	R	TDDPLLQLLQKAQQP	-
14	DCPS_RAT	m7GpppX diphosphatase OS=Rattus norvegicus GN=Dcps PE=2 SV=1	29	52	11	38804	5	52				2086.07	2085.06	2085.18	-0.1228	315	332	1	R	TLTFALRTDDPLLQLLQK	A
15	C11B1_RAT	Cytochrome P450 11B1, mitochondrial OS=Rattus norvegicus GN=Cyp11b1 PE=1 SV=1	27	52	17	57593	7	12				993.567	992.56	992.529	0.0307	466	473	0	K	TFQVETLR	Q
15	C11B1_RAT	Cytochrome P450 11B1, mitochondrial OS=Rattus norvegicus GN=Cyp11b1 PE=1 SV=1	27	52	17	57593	7	20				1107.61	1106.6	1106.58	0.0205	243	251	1	K	SLTRWTSTR	V
15	C11B1_RAT	Cytochrome P450 11B1, mitochondrial OS=Rattus norvegicus GN=Cyp11b1 PE=1 SV=1	27	52	17	57593	7	24				1165.65	1164.64	1164.62	0.0208	233	242	0	K	STTQLMFLPK	S
15	C11B1_RAT	Cytochrome P450 11B1, mitochondrial OS=Rattus norvegicus GN=Cyp11b1 PE=1 SV=1	27	52	17	57593	7	29				1235.59	1234.58	1234.63	-0.0476	111	120	0	R	MPLEPWVAHR	E
15	C11B1_RAT	Cytochrome P450 11B1, mitochondrial OS=Rattus norvegicus GN=Cyp11b1 PE=1 SV=1	27	52	17	57593	7	37				1365.71	1364.7	1364.7	0.0009	433	444	0	R	SFQHLAFGFGVR	Q
15	C11B1_RAT	Cytochrome P450 11B1, mitochondrial OS=Rattus norvegicus GN=Cyp11b1 PE=1 SV=1	27	52	17	57593	7	45				1791.82	1790.81	1790.97	-0.1555	34	48	1	K	TLKPFEAIPQYSRNK	W
15	C11B1_RAT	Cytochrome P450 11B1, mitochondrial OS=Rattus norvegicus GN=Cyp11b1 PE=1 SV=1	27	52	17	57593	7	46				1874.01	1873	1872.94	0.0603	412	426	1	R	NPAVFPRPERYMPQR	W	Oxidation (M)	0.000000000001000.0
16	SPERT_RAT	Spermatid-associated protein OS=Rattus norvegicus GN=Spert PE=2 SV=1	26	52	19	52205	6	1				827.486	826.479	826.466	0.0125	440	446	1	K	DPKKPSR	V
16	SPERT_RAT	Spermatid-associated protein OS=Rattus norvegicus GN=Spert PE=2 SV=1	26	52	19	52205	6	17				1045.63	1044.62	1044.55	0.0701	73	81	1	R	QAAMPRISR	R	Oxidation (M)	0.000100000.0
16	SPERT_RAT	Spermatid-associated protein OS=Rattus norvegicus GN=Spert PE=2 SV=1	26	52	19	52205	6	24				1165.65	1164.64	1164.57	0.0759	164	172	0	K	EYLLQEENK	S
16	SPERT_RAT	Spermatid-associated protein OS=Rattus norvegicus GN=Spert PE=2 SV=1	26	52	19	52205	6	29				1235.59	1234.58	1234.67	-0.0865	240	249	1	R	SKENTLQFIR	E
16	SPERT_RAT	Spermatid-associated protein OS=Rattus norvegicus GN=Spert PE=2 SV=1	26	52	19	52205	6	31				1265.72	1264.71	1264.61	0.1033	380	389	1	R	ALHAMREEHR	V	Oxidation (M)	0.0000100000.0
16	SPERT_RAT	Spermatid-associated protein OS=Rattus norvegicus GN=Spert PE=2 SV=1	26	52	19	52205	6	43				1707.82	1706.81	1706.96	-0.1435	39	53	0	R	SESLEIPINVILPQR	G
17	TPR_RAT	Nucleoprotein TPR OS=Rattus norvegicus GN=Tpr PE=1 SV=1	26	52	19	267486	21	1				827.486	826.479	826.43	0.0488	478	484	0	K	HSSVLER	D
17	TPR_RAT	Nucleoprotein TPR OS=Rattus norvegicus GN=Tpr PE=1 SV=1	26	52	19	267486	21	17				1045.63	1044.62	1044.61	0.0119	1552	1560	1	K	TWKAITVAR	S
17	TPR_RAT	Nucleoprotein TPR OS=Rattus norvegicus GN=Tpr PE=1 SV=1	26	52	19	267486	21	18				1066.57	1065.57	1065.62	-0.0545	2073	2081	0	R	RPPHPLPPR	L
17	TPR_RAT	Nucleoprotein TPR OS=Rattus norvegicus GN=Tpr PE=1 SV=1	26	52	19	267486	21	19				1090.6	1089.59	1089.57	0.0249	1529	1537	1	R	QELQDKTTK	E
17	TPR_RAT	Nucleoprotein TPR OS=Rattus norvegicus GN=Tpr PE=1 SV=1	26	52	19	267486	21	20				1107.61	1106.6	1106.6	0.0032	1166	1175	1	K	LSDKVVTSMK	E
17	TPR_RAT	Nucleoprotein TPR OS=Rattus norvegicus GN=Tpr PE=1 SV=1	26	52	19	267486	21	22				1122.65	1121.64	1121.59	0.0457	1339	1347	0	R	NQHLINQQK	D
17	TPR_RAT	Nucleoprotein TPR OS=Rattus norvegicus GN=Tpr PE=1 SV=1	26	52	19	267486	21	23				1157.66	1156.65	1156.59	0.0569	1582	1591	1	K	QRNGALDQQK	D
17	TPR_RAT	Nucleoprotein TPR OS=Rattus norvegicus GN=Tpr PE=1 SV=1	26	52	19	267486	21	24				1165.65	1164.64	1164.69	-0.0445	306	315	1	R	AVDELHKLLK	E
17	TPR_RAT	Nucleoprotein TPR OS=Rattus norvegicus GN=Tpr PE=1 SV=1	26	52	19	267486	21	28				1234.71	1233.71	1233.7	0.0101	419	428	1	R	INKYLDEIVK	E
17	TPR_RAT	Nucleoprotein TPR OS=Rattus norvegicus GN=Tpr PE=1 SV=1	26	52	19	267486	21	31				1265.72	1264.71	1264.68	0.0352	714	724	1	K	ISTQLDFASKR	Y
17	TPR_RAT	Nucleoprotein TPR OS=Rattus norvegicus GN=Tpr PE=1 SV=1	26	52	19	267486	21	33				1307.74	1306.74	1306.64	0.0916	967	978	0	R	AMVTSLEDSLNK	E
17	TPR_RAT	Nucleoprotein TPR OS=Rattus norvegicus GN=Tpr PE=1 SV=1	26	52	19	267486	21	34				1314.83	1313.82	1313.73	0.0919	868	878	1	R	NLDVQLLDTKR	Q
17	TPR_RAT	Nucleoprotein TPR OS=Rattus norvegicus GN=Tpr PE=1 SV=1	26	52	19	267486	21	35				1320.66	1319.65	1319.68	-0.0332	1074	1084	1	K	IAVEAQNKYER	E
17	TPR_RAT	Nucleoprotein TPR OS=Rattus norvegicus GN=Tpr PE=1 SV=1	26	52	19	267486	21	36				1340.73	1339.73	1339.66	0.0666	478	488	1	K	HSSVLERDNQR	M
17	TPR_RAT	Nucleoprotein TPR OS=Rattus norvegicus GN=Tpr PE=1 SV=1	26	52	19	267486	21	40				1407.78	1406.77	1406.63	0.1385	263	274	1	K	EAKEQQASMEEK	F
17	TPR_RAT	Nucleoprotein TPR OS=Rattus norvegicus GN=Tpr PE=1 SV=1	26	52	19	267486	21	42				1657.86	1656.86	1656.84	0.0134	939	952	1	K	SQLRQAEEQVNDLK	E
17	TPR_RAT	Nucleoprotein TPR OS=Rattus norvegicus GN=Tpr PE=1 SV=1	26	52	19	267486	21	43				1707.82	1706.81	1706.97	-0.1547	2	16	0	M	AAVLQQVLERPELNK	L
17	TPR_RAT	Nucleoprotein TPR OS=Rattus norvegicus GN=Tpr PE=1 SV=1	26	52	19	267486	21	44				1709.77	1708.76	1708.88	-0.1181	1085	1100	0	R	ELMLHAADVEALQAAK	E
17	TPR_RAT	Nucleoprotein TPR OS=Rattus norvegicus GN=Tpr PE=1 SV=1	26	52	19	267486	21	48				1892.04	1891.03	1890.98	0.0524	245	260	1	K	TSNEHLQKHVEDLLTK	L
17	TPR_RAT	Nucleoprotein TPR OS=Rattus norvegicus GN=Tpr PE=1 SV=1	26	52	19	267486	21	50				1941.01	1940	1940.03	-0.0269	275	290	1	K	FHNELNAHIKLSNLYK	S
17	TPR_RAT	Nucleoprotein TPR OS=Rattus norvegicus GN=Tpr PE=1 SV=1	26	52	19	267486	21	54				2239.22	2238.21	2238.11	0.1018	316	335	1	K	EAGEANKTIQDHLLQVEESK	D
18	TGFB2_RAT	Transforming growth factor beta-2 OS=Rattus norvegicus GN=Tgfb2 PE=2 SV=2	26	52	21	51528	6	3				849.537	848.53	848.45	0.0796	243	249	1	K	DRNLGFK	I
18	TGFB2_RAT	Transforming growth factor beta-2 OS=Rattus norvegicus GN=Tgfb2 PE=2 SV=2	26	52	21	51528	6	11				951.561	950.554	950.544	0.0099	212	219	1	R	YIDSKVVK	T
18	TGFB2_RAT	Transforming growth factor beta-2 OS=Rattus norvegicus GN=Tgfb2 PE=2 SV=2	26	52	21	51528	6	19				1090.6	1089.59	1089.55	0.0388	319	327	1	R	LESQQSSRR	R
18	TGFB2_RAT	Transforming growth factor beta-2 OS=Rattus norvegicus GN=Tgfb2 PE=2 SV=2	26	52	21	51528	6	28				1234.71	1233.71	1233.73	-0.0263	194	203	1	R	IELYQILKSK	D
18	TGFB2_RAT	Transforming growth factor beta-2 OS=Rattus norvegicus GN=Tgfb2 PE=2 SV=2	26	52	21	51528	6	30				1242.64	1241.63	1241.6	0.031	330	339	1	K	RALDAAYCFR	N
18	TGFB2_RAT	Transforming growth factor beta-2 OS=Rattus norvegicus GN=Tgfb2 PE=2 SV=2	26	52	21	51528	6	36				1340.73	1339.73	1339.68	0.0453	157	167	1	R	IVRFDVSTMEK	N	Oxidation (M)	0.00000000100.0
19	PPID_RAT	Peptidyl-prolyl cis-trans isomerase D OS=Rattus norvegicus GN=Ppid PE=1 SV=3	26	52	21	41139	4	24				1165.65	1164.64	1164.57	0.0758	322	331	0	K	EYDQALADLK	K
19	PPID_RAT	Peptidyl-prolyl cis-trans isomerase D OS=Rattus norvegicus GN=Ppid PE=1 SV=3	26	52	21	41139	4	28				1234.71	1233.71	1233.62	0.0894	236	245	1	K	SQNWEMAIKK	Y
19	PPID_RAT	Peptidyl-prolyl cis-trans isomerase D OS=Rattus norvegicus GN=Ppid PE=1 SV=3	26	52	21	41139	4	36				1340.73	1339.73	1339.72	0.001	57	69	0	K	GTGPTTGKPLHFK	G
19	PPID_RAT	Peptidyl-prolyl cis-trans isomerase D OS=Rattus norvegicus GN=Ppid PE=1 SV=3	26	52	21	41139	4	45				1791.82	1790.81	1790.88	-0.0722	1	17	1	-	MSHPSPAGKPSNSKNPR	V
20	K1C19_RAT	Keratin, type I cytoskeletal 19 OS=Rattus norvegicus GN=Krt19 PE=1 SV=2	26	52	22	44609	6	12				993.567	992.56	992.554	0.0056	212	219	1	K	EELAYLKK	N
20	K1C19_RAT	Keratin, type I cytoskeletal 19 OS=Rattus norvegicus GN=Krt19 PE=1 SV=2	26	52	22	44609	6	17				1045.63	1044.62	1044.58	0.0384	144	153	0	K	ILGATIENSK	I
20	K1C19_RAT	Keratin, type I cytoskeletal 19 OS=Rattus norvegicus GN=Krt19 PE=1 SV=2	26	52	22	44609	6	22				1122.65	1121.64	1121.57	0.0682	376	384	0	R	LEQEIATYR	S
20	K1C19_RAT	Keratin, type I cytoskeletal 19 OS=Rattus norvegicus GN=Krt19 PE=1 SV=2	26	52	22	44609	6	32				1300.6	1299.59	1299.67	-0.0748	103	114	0	R	ALEQANGELEVK	I
20	K1C19_RAT	Keratin, type I cytoskeletal 19 OS=Rattus norvegicus GN=Krt19 PE=1 SV=2	26	52	22	44609	6	37				1365.71	1364.7	1364.7	-0.0049	374	384	1	K	SRLEQEIATYR	S
20	K1C19_RAT	Keratin, type I cytoskeletal 19 OS=Rattus norvegicus GN=Krt19 PE=1 SV=2	26	52	22	44609	6	52				2086.07	2085.06	2085.06	0.0016	230	250	0	R	SQVGGQVSVEVDSTPGIDLAK	I
