# Supplementary material for: The proteome of Hypobaric Induced Hypoxic Lung: Insights from Temporal Proteomic Profiling for Biomarker Discovery
Source: Sci Rep. 2015 May 29;5:10681. doi: 10.1038/srep10681 (PMC4448130; doi:10.1038/srep10681)
Supplement: Supplementary Dataset 33 [file srep10681-s28.xls]

## Sheet: SPOT 33
Header	--------------------------------------------------------
Search title
Timestamp	2015-01-15T05:37:53Z
User	Narendra
Email	narendraeducation@gmail.com
Report URI	http://www.matrixscience.com/cgi/master_results.pl?file=../data/20150115/FTgpIzYnE.dat
Peak list data path
Peak list format	Mascot generic
Search type	PMF
Mascot version	2.5.1
Database	SwissProt
Fasta file	SwissProt_2015_01.fasta
Total sequences	547357
Total residues	194874700
Sequences after taxonomy filter	7930
Number of queries	37
Decoy	--------------------------------------------------------
Number of matches above identity threshold in search of real database	1
Number of matches above identity threshold in search of decoy database	0
Highest score in search of real database	110
Highest score in search of decoy database	46
Fixed modifications	--------------------------------------------------------
Identifier	Name	Delta	Neutral loss
1	Carbamidomethyl (C)	57.0215
Variable modifications	--------------------------------------------------------
Identifier	Name	Delta	Neutral loss(es)
1	Oxidation (M)	15.9949	0	63.9983
Search Parameters	--------------------------------------------------------
Taxonomy filter	. . . . . . . . . . . . . . . . Rattus
Enzyme	Trypsin
Maximum Missed Cleavages	1
Fixed modifications	Carbamidomethyl (C)
Variable modifications	Oxidation (M)
Peptide Mass Tolerance	100
Peptide Mass Tolerance Units	ppm
Peptide Charge State	1+
Mass values	Monoisotopic
Decoy database also searched	1
USER00	PEP_INT(827.478536:4084.501550,842.559367:32672.659492,861.113819:9832.927457,864.537598:2612.564259,877.038988:10380.255428,877.477324:11259.318812,889.485148:3685.869876,893.043921:11242.171371,910.027224:4127.981009,931.019912:3470.880337,946.995950:10275.338323,1011.709168:12211.579595,1045.626626:2930.118386,1048.577381:5829.183662,1067.624060:3882.880710,1118.577911:3133.921844,1173.997660:…
Format parameters	--------------------------------------------------------
Significance threshold	0.05
Max. number of hits	20
Include same-set proteins	0
Include sub-set proteins	0
Show duplicate peptides	1
Protein hits	--------------------------------------------------------
prot_hit_num	prot_acc	prot_desc	prot_score	prot_thresh	prot_expect	prot_mass	prot_matches	pep_query	pep_rank	pep_isbold	pep_isunique	pep_exp_mz	pep_exp_mr	pep_calc_mr	pep_delta	pep_start	pep_end	pep_miss	pep_res_before	pep_seq	pep_res_after	pep_var_mod	pep_var_mod_pos	pep_summed_mod_pos	pep_local_mod_pos
1	RGN_RAT	Regucalcin OS=Rattus norvegicus GN=Rgn PE=1 SV=3	110	52	7.9e-08	33939	11	6				877.477	876.47	876.409	0.0611	42	48	0	R	WDSISNR	V
1	RGN_RAT	Regucalcin OS=Rattus norvegicus GN=Rgn PE=1 SV=3	110	52	7.9e-08	33939	11	14				1048.58	1047.57	1047.5	0.0682	265	274	0	R	DGMSAEGLLR	Q
1	RGN_RAT	Regucalcin OS=Rattus norvegicus GN=Rgn PE=1 SV=3	110	52	7.9e-08	33939	11	18				1195.63	1194.63	1194.56	0.0654	214	223	0	K	LWVACYNGGR	V
1	RGN_RAT	Regucalcin OS=Rattus norvegicus GN=Rgn PE=1 SV=3	110	52	7.9e-08	33939	11	21				1269.78	1268.77	1268.71	0.0618	52	64	0	R	VGVDAPVSSVALR	Q
1	RGN_RAT	Regucalcin OS=Rattus norvegicus GN=Rgn PE=1 SV=3	110	52	7.9e-08	33939	11	24				1394.63	1393.63	1393.56	0.0616	254	264	0	K	DYSEMYVTCAR	D
1	RGN_RAT	Regucalcin OS=Rattus norvegicus GN=Rgn PE=1 SV=3	110	52	7.9e-08	33939	11	26				1707.83	1706.82	1706.88	-0.0621	28	41	1	K	CLLFVDIPSKTVCR	W
1	RGN_RAT	Regucalcin OS=Rattus norvegicus GN=Rgn PE=1 SV=3	110	52	7.9e-08	33939	11	27				1714.91	1713.9	1713.85	0.0563	130	144	0	R	HQGSLYSLFPDHSVK	K
1	RGN_RAT	Regucalcin OS=Rattus norvegicus GN=Rgn PE=1 SV=3	110	52	7.9e-08	33939	11	32				1855.95	1854.94	1854.88	0.0582	113	129	0	R	YFAGTMAEETAPAVLER	H
1	RGN_RAT	Regucalcin OS=Rattus norvegicus GN=Rgn PE=1 SV=3	110	52	7.9e-08	33939	11	33				1871.95	1870.95	1870.88	0.0694	113	129	0	R	YFAGTMAEETAPAVLER	H	Oxidation (M)	0.00000100000000000.0
1	RGN_RAT	Regucalcin OS=Rattus norvegicus GN=Rgn PE=1 SV=3	110	52	7.9e-08	33939	11	34				1941	1939.99	1939.84	0.1509	12	27	1	R	ENYRCGESPVWEEASK	C
1	RGN_RAT	Regucalcin OS=Rattus norvegicus GN=Rgn PE=1 SV=3	110	52	7.9e-08	33939	11	35				2152.06	2151.05	2150.99	0.0588	146	163	0	K	YFDQVDISNGLDWSLDHK	I
2	ATAT_RAT	Alpha-tubulin N-acetyltransferase 1 OS=Rattus norvegicus GN=Atat1 PE=3 SV=1	36	52	1.8	47469	5	6				877.477	876.47	876.471	-0.0005	104	110	0	K	LFVLDDR	E
2	ATAT_RAT	Alpha-tubulin N-acetyltransferase 1 OS=Rattus norvegicus GN=Atat1 PE=3 SV=1	36	52	1.8	47469	5	14				1048.58	1047.57	1047.53	0.0417	297	305	0	R	LCPPHPTAR	L
2	ATAT_RAT	Alpha-tubulin N-acetyltransferase 1 OS=Rattus norvegicus GN=Atat1 PE=3 SV=1	36	52	1.8	47469	5	19				1196.62	1195.62	1195.66	-0.0421	259	269	1	R	RATPPAHPPPR	S
2	ATAT_RAT	Alpha-tubulin N-acetyltransferase 1 OS=Rattus norvegicus GN=Atat1 PE=3 SV=1	36	52	1.8	47469	5	33				1871.95	1870.95	1871	-0.0549	147	162	1	K	ERVEPHQLAIDRPSPK	L
2	ATAT_RAT	Alpha-tubulin N-acetyltransferase 1 OS=Rattus norvegicus GN=Atat1 PE=3 SV=1	36	52	1.8	47469	5	34				1941	1939.99	1940.12	-0.1328	149	165	1	R	VEPHQLAIDRPSPKLLK	F
3	AGT2_RAT	Alanine--glyoxylate aminotransferase 2, mitochondrial OS=Rattus norvegicus GN=Agxt2 PE=1 SV=2	34	52	3.5	57905	5	1				827.479	826.471	826.423	0.0488	263	268	0	R	YIEQFK	D
3	AGT2_RAT	Alanine--glyoxylate aminotransferase 2, mitochondrial OS=Rattus norvegicus GN=Agxt2 PE=1 SV=2	34	52	3.5	57905	5	26				1707.83	1706.82	1706.87	-0.0468	433	447	1	K	GLMVGIEMVQDKISR	Q	2 Oxidation (M)	0.001000010000000.0
3	AGT2_RAT	Alanine--glyoxylate aminotransferase 2, mitochondrial OS=Rattus norvegicus GN=Agxt2 PE=1 SV=2	34	52	3.5	57905	5	27				1714.91	1713.9	1713.88	0.02	56	69	0	K	YQSLAYNHVLEIHK	Q
3	AGT2_RAT	Alanine--glyoxylate aminotransferase 2, mitochondrial OS=Rattus norvegicus GN=Agxt2 PE=1 SV=2	34	52	3.5	57905	5	35				2152.06	2151.05	2151.02	0.0256	38	55	1	K	LTLHTKHNMPPCDFSPEK	Y
3	AGT2_RAT	Alanine--glyoxylate aminotransferase 2, mitochondrial OS=Rattus norvegicus GN=Agxt2 PE=1 SV=2	34	52	3.5	57905	5	37				2441.27	2440.26	2440.18	0.0773	490	509	1	K	LEVDFAFEVFRSALTQHMER	R	Oxidation (M)	0.00000000000000000100.0
4	GNAQ_RAT	Guanine nucleotide-binding protein G(q) subunit alpha OS=Rattus norvegicus GN=Gnaq PE=1 SV=2	33	52	4.1	42402	5	6				877.477	876.47	876.412	0.0577	203	210	0	R	MVDVGGQR	S	Oxidation (M)	0.10000000.0
4	GNAQ_RAT	Guanine nucleotide-binding protein G(q) subunit alpha OS=Rattus norvegicus GN=Gnaq PE=1 SV=2	33	52	4.1	42402	5	18				1195.63	1194.63	1194.63	-0.006	93	102	1	R	AMDTLKIPYK	Y	Oxidation (M)	0.0100000000.0
4	GNAQ_RAT	Guanine nucleotide-binding protein G(q) subunit alpha OS=Rattus norvegicus GN=Gnaq PE=1 SV=2	33	52	4.1	42402	5	22				1320.65	1319.64	1319.6	0.0435	61	72	0	R	IIHGSGYSDEDK	R
4	GNAQ_RAT	Guanine nucleotide-binding protein G(q) subunit alpha OS=Rattus norvegicus GN=Gnaq PE=1 SV=2	33	52	4.1	42402	5	34				1941	1939.99	1939.91	0.0781	323	338	0	K	IIYSHFTCATDTENIR	F
4	GNAQ_RAT	Guanine nucleotide-binding protein G(q) subunit alpha OS=Rattus norvegicus GN=Gnaq PE=1 SV=2	33	52	4.1	42402	5	35				2152.06	2151.05	2151.07	-0.0239	115	133	1	R	EVDVEKVSAFENPYVDAIK	S
5	FBRL_RAT	rRNA 2~-O-methyltransferase fibrillarin OS=Rattus norvegicus GN=Fbl PE=1 SV=2	28	52	11	34315	4	6				877.477	876.47	876.432	0.0386	49	58	1	R	GGGGGGFRGR	G
5	FBRL_RAT	rRNA 2~-O-methyltransferase fibrillarin OS=Rattus norvegicus GN=Fbl PE=1 SV=2	28	52	11	34315	4	19				1196.62	1195.62	1195.55	0.067	9	21	1	R	GGGFGGRGGFGDR	G
5	FBRL_RAT	rRNA 2~-O-methyltransferase fibrillarin OS=Rattus norvegicus GN=Fbl PE=1 SV=2	28	52	11	34315	4	22				1320.65	1319.64	1319.61	0.0349	59	74	1	R	GGGGGRGGGFQSGGGR	G
5	FBRL_RAT	rRNA 2~-O-methyltransferase fibrillarin OS=Rattus norvegicus GN=Fbl PE=1 SV=2	28	52	11	34315	4	33				1871.95	1870.95	1871.1	-0.1528	150	168	0	K	LAAAILGGVDQIHIKPGAK	V
6	HYOU1_RAT	Hypoxia up-regulated protein 1 OS=Rattus norvegicus GN=Hyou1 PE=1 SV=1	28	52	13	111448	7	6				877.477	876.47	876.518	-0.0481	480	486	1	R	KVITFNR	Y
6	HYOU1_RAT	Hypoxia up-regulated protein 1 OS=Rattus norvegicus GN=Hyou1 PE=1 SV=1	28	52	13	111448	7	16				1118.58	1117.57	1117.58	-0.0095	269	278	0	R	TLGGLEMELR	L
6	HYOU1_RAT	Hypoxia up-regulated protein 1 OS=Rattus norvegicus GN=Hyou1 PE=1 SV=1	28	52	13	111448	7	19				1196.62	1195.62	1195.59	0.0246	80	91	0	R	FLGDSAAGMAIK	N	Oxidation (M)	0.000000001000.0
6	HYOU1_RAT	Hypoxia up-regulated protein 1 OS=Rattus norvegicus GN=Hyou1 PE=1 SV=1	28	52	13	111448	7	21				1269.78	1268.77	1268.66	0.1094	941	952	0	K	VIPPTGQTEEAK	A
6	HYOU1_RAT	Hypoxia up-regulated protein 1 OS=Rattus norvegicus GN=Hyou1 PE=1 SV=1	28	52	13	111448	7	33				1871.95	1870.95	1870.96	-0.0185	252	268	1	K	EAGTQPQLQIRGVGFDR	T
6	HYOU1_RAT	Hypoxia up-regulated protein 1 OS=Rattus norvegicus GN=Hyou1 PE=1 SV=1	28	52	13	111448	7	34				1941	1939.99	1939.95	0.0352	737	753	1	R	EKAANSLEAFIFETQDK	L
6	HYOU1_RAT	Hypoxia up-regulated protein 1 OS=Rattus norvegicus GN=Hyou1 PE=1 SV=1	28	52	13	111448	7	37				2441.27	2440.26	2440.21	0.0562	408	431	1	K	NINADEAAAMGAVYQAAALSKAFK	V	Oxidation (M)	0.000000000100000000000000.0
7	LIN54_RAT	Protein lin-54 homolog OS=Rattus norvegicus GN=Lin54 PE=2 SV=2	27	52	15	80579	5	6				877.477	876.47	876.455	0.0148	120	127	0	K	VSQTSDLK	L
7	LIN54_RAT	Protein lin-54 homolog OS=Rattus norvegicus GN=Lin54 PE=2 SV=2	27	52	15	80579	5	18				1195.63	1194.63	1194.57	0.0521	729	739	0	R	CLMSVINSAGK	A	Oxidation (M)	0.00100000000.0
7	LIN54_RAT	Protein lin-54 homolog OS=Rattus norvegicus GN=Lin54 PE=2 SV=2	27	52	15	80579	5	22				1320.65	1319.64	1319.69	-0.0479	402	413	0	R	MSVPFVQAQAVK	Q	Oxidation (M)	0.100000000000.0
7	LIN54_RAT	Protein lin-54 homolog OS=Rattus norvegicus GN=Lin54 PE=2 SV=2	27	52	15	80579	5	24				1394.63	1393.63	1393.71	-0.0799	729	741	1	R	CLMSVINSAGKAK	S	Oxidation (M)	0.0010000000000.0
7	LIN54_RAT	Protein lin-54 homolog OS=Rattus norvegicus GN=Lin54 PE=2 SV=2	27	52	15	80579	5	37				2441.27	2440.26	2440.33	-0.0668	660	683	1	K	TKLSSQISDLLTRPTPALNSGGGK	L
8	MATK_RAT	Megakaryocyte-associated tyrosine-protein kinase OS=Rattus norvegicus GN=Matk PE=2 SV=1	27	52	17	52434	5	18				1195.63	1194.63	1194.52	0.1096	6	15	0	R	WAPGTQCMTK	C	Oxidation (M)	0.0000000100.0
8	MATK_RAT	Megakaryocyte-associated tyrosine-protein kinase OS=Rattus norvegicus GN=Matk PE=2 SV=1	27	52	17	52434	5	23				1365.7	1364.7	1364.69	0.0114	388	399	1	K	MSLKEVSEAVEK	G	Oxidation (M)	0.100000000000.0
8	MATK_RAT	Megakaryocyte-associated tyrosine-protein kinase OS=Rattus norvegicus GN=Matk PE=2 SV=1	27	52	17	52434	5	28				1726.92	1725.91	1725.96	-0.0541	311	326	1	R	DLAARNILVSEDLVAK	V
8	MATK_RAT	Megakaryocyte-associated tyrosine-protein kinase OS=Rattus norvegicus GN=Matk PE=2 SV=1	27	52	17	52434	5	31				1817.12	1816.11	1815.97	0.1435	48	65	1	R	AKHHSSGQEGLLAAAALR	Q
8	MATK_RAT	Megakaryocyte-associated tyrosine-protein kinase OS=Rattus norvegicus GN=Matk PE=2 SV=1	27	52	17	52434	5	36				2239.21	2238.2	2238.05	0.1501	444	467	1	R	SVGVAAPAGGQEAEGSAPTRSQDP	-
9	I2BPL_RAT	Interferon regulatory factor 2-binding protein-like OS=Rattus norvegicus GN=Irf2bpl PE=2 SV=1	26	52	19	82414	5	14				1048.58	1047.57	1047.54	0.028	2	11	1	M	SAAQVSSSRR	Q
9	I2BPL_RAT	Interferon regulatory factor 2-binding protein-like OS=Rattus norvegicus GN=Irf2bpl PE=2 SV=1	26	52	19	82414	5	18				1195.63	1194.63	1194.58	0.0483	1	11	1	-	MSAAQVSSSRR	Q	Oxidation (M)	0.10000000000.0
9	I2BPL_RAT	Interferon regulatory factor 2-binding protein-like OS=Rattus norvegicus GN=Irf2bpl PE=2 SV=1	26	52	19	82414	5	20				1203.64	1202.64	1202.54	0.101	59	68	1	K	RAHGCFQDGR	S
9	I2BPL_RAT	Interferon regulatory factor 2-binding protein-like OS=Rattus norvegicus GN=Irf2bpl PE=2 SV=1	26	52	19	82414	5	34				1941	1939.99	1939.84	0.146	22	36	0	R	MPWAMIWDFSEPVCR	G	Oxidation (M)	0.100000000000000.0
9	I2BPL_RAT	Interferon regulatory factor 2-binding protein-like OS=Rattus norvegicus GN=Irf2bpl PE=2 SV=1	26	52	19	82414	5	36				2239.21	2238.2	2238.08	0.125	533	553	1	K	ASPEPPDSAESALKLGEEQQR	Q
10	MAGD1_RAT	Melanoma-associated antigen D1 OS=Rattus norvegicus GN=Maged1 PE=1 SV=3	26	52	20	85802	5	14				1048.58	1047.57	1047.62	-0.0488	594	602	1	R	HPLLGDLRK	L
10	MAGD1_RAT	Melanoma-associated antigen D1 OS=Rattus norvegicus GN=Maged1 PE=1 SV=3	26	52	20	85802	5	19				1196.62	1195.62	1195.62	-0.0044	81	91	1	K	TGFKAQNTTTK	G
10	MAGD1_RAT	Melanoma-associated antigen D1 OS=Rattus norvegicus GN=Maged1 PE=1 SV=3	26	52	20	85802	5	22				1320.65	1319.64	1319.62	0.0211	92	103	1	K	GPNDYSQARNAK	E
10	MAGD1_RAT	Melanoma-associated antigen D1 OS=Rattus norvegicus GN=Maged1 PE=1 SV=3	26	52	20	85802	5	32				1855.95	1854.94	1855.11	-0.1713	557	573	0	K	LGLLLVILGIIFMNGNR	A
10	MAGD1_RAT	Melanoma-associated antigen D1 OS=Rattus norvegicus GN=Maged1 PE=1 SV=3	26	52	20	85802	5	33				1871.95	1870.95	1870.89	0.0583	249	264	1	K	INNLNVEENSNGDQRR	A
11	EMC8_RAT	ER membrane protein complex subunit 8 OS=Rattus norvegicus GN=Emc8 PE=2 SV=1	26	52	22	23847	3	20				1203.64	1202.64	1202.56	0.0806	192	201	0	R	SDWTNPEINK	A
11	EMC8_RAT	ER membrane protein complex subunit 8 OS=Rattus norvegicus GN=Emc8 PE=2 SV=1	26	52	22	23847	3	23				1365.7	1364.7	1364.71	-0.0152	2	13	1	M	PGVKLTTQAYCK	M
11	EMC8_RAT	ER membrane protein complex subunit 8 OS=Rattus norvegicus GN=Emc8 PE=2 SV=1	26	52	22	23847	3	29				1736.9	1735.89	1735.87	0.0136	6	20	1	K	LTTQAYCKMVLHGAK	Y	Oxidation (M)	0.000000001000000.0
12	SRY_RAT	Sex-determining region Y protein (Fragment) OS=Rattus norvegicus GN=Sry PE=1 SV=2	25	52	23	14615	3	23				1365.7	1364.7	1364.66	0.0345	69	78	1	K	YPNYKYQPHR	R
12	SRY_RAT	Sex-determining region Y protein (Fragment) OS=Rattus norvegicus GN=Sry PE=1 SV=2	25	52	23	14615	3	24				1394.63	1393.63	1393.67	-0.0489	7	17	0	K	RPMNAFMVWSR	G
12	SRY_RAT	Sex-determining region Y protein (Fragment) OS=Rattus norvegicus GN=Sry PE=1 SV=2	25	52	23	14615	3	29				1736.9	1735.89	1735.84	0.0486	7	20	1	K	RPMNAFMVWSRGER	H
13	SERB_RAT	Phosphoserine phosphatase OS=Rattus norvegicus GN=Psph PE=2 SV=1	25	52	26	25180	3	1				827.479	826.471	826.43	0.0416	2	8	0	M	VSHSELR	K
13	SERB_RAT	Phosphoserine phosphatase OS=Rattus norvegicus GN=Psph PE=2 SV=1	25	52	26	25180	3	32				1855.95	1854.94	1854.89	0.0477	211	225	0	K	WYITDFVELLGELEE	-
13	SERB_RAT	Phosphoserine phosphatase OS=Rattus norvegicus GN=Psph PE=2 SV=1	25	52	26	25180	3	37				2441.27	2440.26	2440.12	0.1368	28	49	1	R	EEGIDELAKFCGVEAAVSEMTR	R
14	LETM2_RAT	LETM1 domain-containing protein LETM2, mitochondrial OS=Rattus norvegicus GN=Letm2 PE=2 SV=1	24	52	29	52833	5	20				1203.64	1202.64	1202.52	0.1201	44	53	1	R	TAYMKNCGSR	K	Oxidation (M)	0.0001000000.0
14	LETM2_RAT	LETM1 domain-containing protein LETM2, mitochondrial OS=Rattus norvegicus GN=Letm2 PE=2 SV=1	24	52	29	52833	5	23				1365.7	1364.7	1364.79	-0.0879	316	326	1	R	FQLLMTLRSIK	A	Oxidation (M)	0.00001000000.0
14	LETM2_RAT	LETM1 domain-containing protein LETM2, mitochondrial OS=Rattus norvegicus GN=Letm2 PE=2 SV=1	24	52	29	52833	5	26				1707.83	1706.82	1706.94	-0.1201	263	277	1	K	QVQTGHKPSTKEIVR	F
14	LETM2_RAT	LETM1 domain-containing protein LETM2, mitochondrial OS=Rattus norvegicus GN=Letm2 PE=2 SV=1	24	52	29	52833	5	32				1855.95	1854.94	1854.91	0.0331	199	214	1	K	LFPDMLPSTFESESKK	E
14	LETM2_RAT	LETM1 domain-containing protein LETM2, mitochondrial OS=Rattus norvegicus GN=Letm2 PE=2 SV=1	24	52	29	52833	5	33				1871.95	1870.95	1870.9	0.0442	199	214	1	K	LFPDMLPSTFESESKK	E	Oxidation (M)	0.0000100000000000.0
15	NAT8_RAT	N-acetyltransferase 8 OS=Rattus norvegicus GN=Nat8 PE=1 SV=1	24	52	29	24992	3	6				877.477	876.47	876.428	0.0425	1	7	0	-	MASFHIR	Q	Oxidation (M)	0.1000000.0
15	NAT8_RAT	N-acetyltransferase 8 OS=Rattus norvegicus GN=Nat8 PE=1 SV=1	24	52	29	24992	3	22				1320.65	1319.64	1319.59	0.0579	89	99	0	K	CLHTDMADITK	S	Oxidation (M)	0.00000100000.0
15	NAT8_RAT	N-acetyltransferase 8 OS=Rattus norvegicus GN=Nat8 PE=1 SV=1	24	52	29	24992	3	29				1736.9	1735.89	1735.75	0.134	13	26	1	R	DYEQVVDMFSRGMK	E	2 Oxidation (M)	0.00000001000010.0
16	CHSTF_RAT	Carbohydrate sulfotransferase 15 OS=Rattus norvegicus GN=Chst15 PE=2 SV=1	24	52	31	65687	4	26				1707.83	1706.82	1706.85	-0.0289	547	561	1	R	LAQVLDDEAFAWKTT	-
16	CHSTF_RAT	Carbohydrate sulfotransferase 15 OS=Rattus norvegicus GN=Chst15 PE=2 SV=1	24	52	31	65687	4	27				1714.91	1713.9	1713.94	-0.0409	47	61	1	R	VDSKQMNLLAVLEVR	T
16	CHSTF_RAT	Carbohydrate sulfotransferase 15 OS=Rattus norvegicus GN=Chst15 PE=2 SV=1	24	52	31	65687	4	29				1736.9	1735.89	1735.81	0.0751	437	451	0	R	ACVYNNTLNNAMPVR	L
16	CHSTF_RAT	Carbohydrate sulfotransferase 15 OS=Rattus norvegicus GN=Chst15 PE=2 SV=1	24	52	31	65687	4	35				2152.06	2151.05	2151.12	-0.069	487	504	1	K	YTMHKVFQFLNLGPLSEK	Q
17	BLMH_RAT	Bleomycin hydrolase OS=Rattus norvegicus GN=Blmh PE=1 SV=1	24	52	35	52916	4	18				1195.63	1194.63	1194.68	-0.0575	192	202	1	R	LRNLVHSGATK	G
17	BLMH_RAT	Bleomycin hydrolase OS=Rattus norvegicus GN=Blmh PE=1 SV=1	24	52	35	52916	4	24				1394.63	1393.63	1393.6	0.0247	394	405	0	R	VENSWGEDHGHK	G
17	BLMH_RAT	Bleomycin hydrolase OS=Rattus norvegicus GN=Blmh PE=1 SV=1	24	52	35	52916	4	29				1736.9	1735.89	1735.78	0.107	392	405	1	K	WRVENSWGEDHGHK	G
17	BLMH_RAT	Bleomycin hydrolase OS=Rattus norvegicus GN=Blmh PE=1 SV=1	24	52	35	52916	4	31				1817.12	1816.11	1815.95	0.1626	1	17	1	-	MNNAGLNSEKVAALIQK	L	Oxidation (M)	0.10000000000000000.0
18	KLH36_RAT	Kelch-like protein 36 OS=Rattus norvegicus GN=Klhl36 PE=2 SV=1	23	52	36	70803	4	22				1320.65	1319.64	1319.66	-0.0153	562	572	1	R	AVQVYDREANR	W
18	KLH36_RAT	Kelch-like protein 36 OS=Rattus norvegicus GN=Klhl36 PE=2 SV=1	23	52	36	70803	4	27				1714.91	1713.9	1713.98	-0.078	236	249	1	R	FPLFPEDILLQRVK	L
18	KLH36_RAT	Kelch-like protein 36 OS=Rattus norvegicus GN=Klhl36 PE=2 SV=1	23	52	36	70803	4	35				2152.06	2151.05	2151.06	-0.0068	576	596	0	R	GPDLPNAIAGVSACVCALNPR	L
18	KLH36_RAT	Kelch-like protein 36 OS=Rattus norvegicus GN=Klhl36 PE=2 SV=1	23	52	36	70803	4	36				2239.21	2238.2	2238.03	0.1742	61	79	0	R	NLLAVCSDYFNSMFTLGMR	E
19	SPRE_RAT	Sepiapterin reductase OS=Rattus norvegicus GN=Spr PE=1 SV=1	23	52	43	28510	3	2				842.559	841.552	841.538	0.0136	242	248	0	K	LLSLLQR	D
19	SPRE_RAT	Sepiapterin reductase OS=Rattus norvegicus GN=Spr PE=1 SV=1	23	52	43	28510	3	22				1320.65	1319.64	1319.61	0.0289	212	222	1	R	ETSMDPELRSR	L
19	SPRE_RAT	Sepiapterin reductase OS=Rattus norvegicus GN=Spr PE=1 SV=1	23	52	43	28510	3	26				1707.83	1706.82	1706.78	0.0446	226	241	0	K	LNSEGELVDCGTSAQK	L
20	UBP48_RAT	Ubiquitin carboxyl-terminal hydrolase 48 OS=Rattus norvegicus GN=Usp48 PE=1 SV=1	23	52	43	120707	6	20				1203.64	1202.64	1202.64	-0.0034	666	675	1	R	RLVSQEAWSK	L
20	UBP48_RAT	Ubiquitin carboxyl-terminal hydrolase 48 OS=Rattus norvegicus GN=Usp48 PE=1 SV=1	23	52	43	120707	6	29				1736.9	1735.89	1735.89	-0.0008	856	869	1	K	DLREYTQATIYVHK	V
20	UBP48_RAT	Ubiquitin carboxyl-terminal hydrolase 48 OS=Rattus norvegicus GN=Usp48 PE=1 SV=1	23	52	43	120707	6	32				1855.95	1854.94	1855.01	-0.0662	796	810	0	K	LIALIWPSEWQMIQK	L
20	UBP48_RAT	Ubiquitin carboxyl-terminal hydrolase 48 OS=Rattus norvegicus GN=Usp48 PE=1 SV=1	23	52	43	120707	6	33				1871.95	1870.95	1871	-0.055	796	810	0	K	LIALIWPSEWQMIQK	L	Oxidation (M)	0.000000000001000.0
20	UBP48_RAT	Ubiquitin carboxyl-terminal hydrolase 48 OS=Rattus norvegicus GN=Usp48 PE=1 SV=1	23	52	43	120707	6	34				1941	1939.99	1940.11	-0.1184	283	298	1	K	IRLLSLPCTLNLQLMR	F
20	UBP48_RAT	Ubiquitin carboxyl-terminal hydrolase 48 OS=Rattus norvegicus GN=Usp48 PE=1 SV=1	23	52	43	120707	6	37				2441.27	2440.26	2440.22	0.0449	426	446	1	K	NHTMVQVPAFLQELVDRDNSK	F
