# Supplementary material for: The proteome of Hypobaric Induced Hypoxic Lung: Insights from Temporal Proteomic Profiling for Biomarker Discovery
Source: Sci Rep. 2015 May 29;5:10681. doi: 10.1038/srep10681 (PMC4448130; doi:10.1038/srep10681)
Supplement: Supplementary Dataset 34 [file srep10681-s29.xls]

## Sheet: SPOT 34
Header	--------------------------------------------------------
Search title
Timestamp	2015-01-15T05:39:09Z
User	yasmin
Email	yasminchem@gmail.com
Report URI	http://www.matrixscience.com/cgi/master_results.pl?file=../data/20150115/FTgpIzYtT.dat
Peak list data path
Peak list format	Mascot generic
Search type	PMF
Mascot version	2.5.1
Database	SwissProt
Fasta file	SwissProt_2015_01.fasta
Total sequences	547357
Total residues	194874700
Sequences after taxonomy filter	7930
Number of queries	51
Decoy	--------------------------------------------------------
Number of matches above identity threshold in search of real database	1
Number of matches above identity threshold in search of decoy database	0
Highest score in search of real database	115
Highest score in search of decoy database	42
Fixed modifications	--------------------------------------------------------
Identifier	Name	Delta	Neutral loss
1	Carbamidomethyl (C)	57.0215
Variable modifications	--------------------------------------------------------
Identifier	Name	Delta	Neutral loss(es)
1	Oxidation (M)	15.9949	0	63.9983
Search Parameters	--------------------------------------------------------
Taxonomy filter	. . . . . . . . . . . . . . . . Rattus
Enzyme	Trypsin
Maximum Missed Cleavages	1
Fixed modifications	Carbamidomethyl (C)
Variable modifications	Oxidation (M)
Peptide Mass Tolerance	100
Peptide Mass Tolerance Units	ppm
Peptide Charge State	1+
Mass values	Monoisotopic
Decoy database also searched	1
USER00	PEP_INT(842.462676:27321.297802,861.025432:7036.549305,876.997405:6975.944690,892.967820:3731.490852,908.938423:2990.689852,920.511192:28989.628709,946.904826:9869.004826,948.906876:2814.921199,992.474432:2667.599293,1001.555638:9166.270376,1011.598581:10789.691238,1014.473841:5713.498278,1106.535890:115437.340677,1118.466708:8355.669472,1128.522821:5651.200645,1155.555265:12716.982944,1156.64604…
Format parameters	--------------------------------------------------------
Significance threshold	0.05
Max. number of hits	20
Include same-set proteins	0
Include sub-set proteins	0
Show duplicate peptides	1
Protein hits	--------------------------------------------------------
prot_hit_num	prot_acc	prot_desc	prot_score	prot_thresh	prot_expect	prot_mass	prot_matches	pep_query	pep_rank	pep_isbold	pep_isunique	pep_exp_mz	pep_exp_mr	pep_calc_mr	pep_delta	pep_start	pep_end	pep_miss	pep_res_before	pep_seq	pep_res_after	pep_var_mod	pep_var_mod_pos	pep_summed_mod_pos	pep_local_mod_pos
1	ANXA5_RAT	Annexin A5 OS=Rattus norvegicus GN=Anxa5 PE=1 SV=3	115	52	2.5e-08	35779	14	6				920.511	919.504	919.549	-0.0452	192	199	0	K	FITILGTR	S
1	ANXA5_RAT	Annexin A5 OS=Rattus norvegicus GN=Anxa5 PE=1 SV=3	115	52	2.5e-08	35779	14	9				992.474	991.467	991.497	-0.0303	49	56	0	R	QQIAEEFK	T
1	ANXA5_RAT	Annexin A5 OS=Rattus norvegicus GN=Anxa5 PE=1 SV=3	115	52	2.5e-08	35779	14	10				1001.56	1000.55	1000.59	-0.0433	107	115	0	K	VLTEIIASR	T
1	ANXA5_RAT	Annexin A5 OS=Rattus norvegicus GN=Anxa5 PE=1 SV=3	115	52	2.5e-08	35779	14	12				1014.47	1013.47	1013.51	-0.0404	88	95	0	R	LYDAYELK	H
1	ANXA5_RAT	Annexin A5 OS=Rattus norvegicus GN=Anxa5 PE=1 SV=3	115	52	2.5e-08	35779	14	13				1106.54	1105.53	1105.58	-0.0481	275	283	0	R	SEIDLFNIR	K
1	ANXA5_RAT	Annexin A5 OS=Rattus norvegicus GN=Anxa5 PE=1 SV=3	115	52	2.5e-08	35779	14	16				1155.56	1154.55	1154.57	-0.02	259	269	0	K	GAGTDDHTLIR	V
1	ANXA5_RAT	Annexin A5 OS=Rattus norvegicus GN=Anxa5 PE=1 SV=3	115	52	2.5e-08	35779	14	17				1156.65	1155.64	1155.68	-0.041	150	159	0	R	MLVVLLQANR	D
1	ANXA5_RAT	Annexin A5 OS=Rattus norvegicus GN=Anxa5 PE=1 SV=3	115	52	2.5e-08	35779	14	20				1234.62	1233.62	1233.67	-0.0548	275	284	1	R	SEIDLFNIRK	E
1	ANXA5_RAT	Annexin A5 OS=Rattus norvegicus GN=Anxa5 PE=1 SV=3	115	52	2.5e-08	35779	14	22				1258.52	1257.51	1257.56	-0.0531	5	16	0	R	GTVTDFSGFDGR	A
1	ANXA5_RAT	Annexin A5 OS=Rattus norvegicus GN=Anxa5 PE=1 SV=3	115	52	2.5e-08	35779	14	30				1424.7	1423.69	1423.71	-0.0184	57	68	1	K	TLFGRDLVNDMK	S	Oxidation (M)	0.000000000010.0
1	ANXA5_RAT	Annexin A5 OS=Rattus norvegicus GN=Anxa5 PE=1 SV=3	115	52	2.5e-08	35779	14	32				1687.8	1686.79	1686.88	-0.087	28	43	0	K	GLGTDEDSILNLLTAR	S
1	ANXA5_RAT	Annexin A5 OS=Rattus norvegicus GN=Anxa5 PE=1 SV=3	115	52	2.5e-08	35779	14	37				1802.77	1801.77	1801.86	-0.0889	211	225	0	K	YMTISGFQIEETIDR	E
1	ANXA5_RAT	Annexin A5 OS=Rattus norvegicus GN=Anxa5 PE=1 SV=3	115	52	2.5e-08	35779	14	38				1818.77	1817.76	1817.85	-0.0857	211	225	0	K	YMTISGFQIEETIDR	E	Oxidation (M)	0.010000000000000.0
1	ANXA5_RAT	Annexin A5 OS=Rattus norvegicus GN=Anxa5 PE=1 SV=3	115	52	2.5e-08	35779	14	50				2887.14	2886.13	2886.21	-0.0815	125	149	0	K	QAYEEEYGSNLEDDVVGDTSGYYQR	M
2	KTNA1_RAT	Katanin p60 ATPase-containing subunit A1 OS=Rattus norvegicus GN=Katna1 PE=1 SV=1	40	52	0.79	56037	9	6				920.511	919.504	919.572	-0.0676	107	114	1	R	RPLPGPRK	R
2	KTNA1_RAT	Katanin p60 ATPase-containing subunit A1 OS=Rattus norvegicus GN=Katna1 PE=1 SV=1	40	52	0.79	56037	9	10				1001.56	1000.55	1000.6	-0.0473	377	385	0	R	IYIPLPSAK	G
2	KTNA1_RAT	Katanin p60 ATPase-containing subunit A1 OS=Rattus norvegicus GN=Katna1 PE=1 SV=1	40	52	0.79	56037	9	15				1128.52	1127.52	1127.6	-0.0854	244	255	0	K	GVLMVGPPGTGK	T	Oxidation (M)	0.000100000000.0
2	KTNA1_RAT	Katanin p60 ATPase-containing subunit A1 OS=Rattus norvegicus GN=Katna1 PE=1 SV=1	40	52	0.79	56037	9	16				1155.56	1154.55	1154.6	-0.0564	198	207	0	R	DIISQNPNVR	W
2	KTNA1_RAT	Katanin p60 ATPase-containing subunit A1 OS=Rattus norvegicus GN=Katna1 PE=1 SV=1	40	52	0.79	56037	9	17				1156.65	1155.64	1155.61	0.0252	437	446	0	R	IEGLTPEEIR	N
2	KTNA1_RAT	Katanin p60 ATPase-containing subunit A1 OS=Rattus norvegicus GN=Katna1 PE=1 SV=1	40	52	0.79	56037	9	22				1258.52	1257.51	1257.57	-0.0603	318	328	1	R	GTSEEHEASRR	V
2	KTNA1_RAT	Katanin p60 ATPase-containing subunit A1 OS=Rattus norvegicus GN=Katna1 PE=1 SV=1	40	52	0.79	56037	9	24				1304.62	1303.61	1303.72	-0.107	256	267	1	K	TLLAKAVATECK	T
2	KTNA1_RAT	Katanin p60 ATPase-containing subunit A1 OS=Rattus norvegicus GN=Katna1 PE=1 SV=1	40	52	0.79	56037	9	41				2085.92	2084.91	2084.86	0.0557	451	467	0	R	EEMHMPTTMEDFEMALK	K	Oxidation (M)	0.00100000000000000.0
2	KTNA1_RAT	Katanin p60 ATPase-containing subunit A1 OS=Rattus norvegicus GN=Katna1 PE=1 SV=1	40	52	0.79	56037	9	44				2230.09	2229.09	2228.95	0.1393	451	468	1	R	EEMHMPTTMEDFEMALKK	V	2 Oxidation (M)	0.001010000000000000.0
3	BHLH9_RAT	Protein BHLHb9 OS=Rattus norvegicus GN=Bhlhb9 PE=2 SV=1	33	52	4.1	60080	6	10				1001.56	1000.55	1000.5	0.0434	29	39	1	R	EAANAGRGAGK	N
3	BHLH9_RAT	Protein BHLHb9 OS=Rattus norvegicus GN=Bhlhb9 PE=2 SV=1	33	52	4.1	60080	6	11				1011.6	1010.59	1010.54	0.0516	326	334	0	K	STTDPLIHK	I
3	BHLH9_RAT	Protein BHLHb9 OS=Rattus norvegicus GN=Bhlhb9 PE=2 SV=1	33	52	4.1	60080	6	26				1320.54	1319.53	1319.66	-0.1284	149	159	1	R	VEEHTPRTSHK	S
3	BHLH9_RAT	Protein BHLHb9 OS=Rattus norvegicus GN=Bhlhb9 PE=2 SV=1	33	52	4.1	60080	6	31				1547.71	1546.7	1546.63	0.0711	308	319	0	K	MECYLDSPEFEK	L
3	BHLH9_RAT	Protein BHLHb9 OS=Rattus norvegicus GN=Bhlhb9 PE=2 SV=1	33	52	4.1	60080	6	38				1818.77	1817.76	1817.89	-0.1268	293	307	1	K	IREENGIKPFACPCK	M
3	BHLH9_RAT	Protein BHLHb9 OS=Rattus norvegicus GN=Bhlhb9 PE=2 SV=1	33	52	4.1	60080	6	45				2239.03	2238.02	2238.08	-0.0595	137	155	1	K	CENKPSTSIQARVEEHTPR	T
4	SCLY_RAT	Selenocysteine lyase OS=Rattus norvegicus GN=Scly PE=1 SV=1	31	52	6	47682	6	10				1001.56	1000.55	1000.57	-0.0182	59	67	1	K	AKDIINTAR	A
4	SCLY_RAT	Selenocysteine lyase OS=Rattus norvegicus GN=Scly PE=1 SV=1	31	52	6	47682	6	30				1424.7	1423.69	1423.77	-0.0739	330	341	1	R	IHLNSRFPGVER	L
4	SCLY_RAT	Selenocysteine lyase OS=Rattus norvegicus GN=Scly PE=1 SV=1	31	52	6	47682	6	32				1687.8	1686.79	1686.92	-0.1234	408	422	1	R	STTRAEVDLIVQDLK	Q
4	SCLY_RAT	Selenocysteine lyase OS=Rattus norvegicus GN=Scly PE=1 SV=1	31	52	6	47682	6	37				1802.77	1801.77	1801.91	-0.1478	279	295	0	R	NFRPGTENTPMIAGLGK	A
4	SCLY_RAT	Selenocysteine lyase OS=Rattus norvegicus GN=Scly PE=1 SV=1	31	52	6	47682	6	38				1818.77	1817.76	1817.91	-0.1446	279	295	0	R	NFRPGTENTPMIAGLGK	A	Oxidation (M)	0.00000000001000000.0
4	SCLY_RAT	Selenocysteine lyase OS=Rattus norvegicus GN=Scly PE=1 SV=1	31	52	6	47682	6	49				2873.5	2872.5	2872.39	0.1091	19	43	1	R	KVYMDYNATTPLEPEVIQAVTEAMK	E	2 Oxidation (M)	0.0001000000000000000000010.0
5	UCHL3_RAT	Ubiquitin carboxyl-terminal hydrolase isozyme L3 OS=Rattus norvegicus GN=Uchl3 PE=1 SV=1	29	52	11	26278	4	13				1106.54	1105.53	1105.52	0.006	111	120	0	K	MHFESGSALK	K
5	UCHL3_RAT	Ubiquitin carboxyl-terminal hydrolase isozyme L3 OS=Rattus norvegicus GN=Uchl3 PE=1 SV=1	29	52	11	26278	4	20				1234.62	1233.62	1233.62	-0.0007	111	121	1	K	MHFESGSALKK	F
5	UCHL3_RAT	Ubiquitin carboxyl-terminal hydrolase isozyme L3 OS=Rattus norvegicus GN=Uchl3 PE=1 SV=1	29	52	11	26278	4	25				1307.62	1306.61	1306.6	0.0156	212	221	1	K	FMERDPDELR	F
5	UCHL3_RAT	Ubiquitin carboxyl-terminal hydrolase isozyme L3 OS=Rattus norvegicus GN=Uchl3 PE=1 SV=1	29	52	11	26278	4	28				1365.59	1364.58	1364.64	-0.0605	109	120	1	K	DKMHFESGSALK	K	Oxidation (M)	0.001000000000.0
6	GKAP1_RAT	G kinase-anchoring protein 1 OS=Rattus norvegicus GN=Gkap1 PE=2 SV=1	27	52	15	42192	5	20				1234.62	1233.62	1233.5	0.119	358	366	1	K	RNCEPDQCR	-
6	GKAP1_RAT	G kinase-anchoring protein 1 OS=Rattus norvegicus GN=Gkap1 PE=2 SV=1	27	52	15	42192	5	21				1240.52	1239.51	1239.55	-0.0384	296	305	1	K	MLQEGEMKDK	A	2 Oxidation (M)	0.1000001000.0
6	GKAP1_RAT	G kinase-anchoring protein 1 OS=Rattus norvegicus GN=Gkap1 PE=2 SV=1	27	52	15	42192	5	45				2239.03	2238.02	2238.16	-0.1388	320	339	1	K	NELTVQVSSLHAALEQERSK	V
6	GKAP1_RAT	G kinase-anchoring protein 1 OS=Rattus norvegicus GN=Gkap1 PE=2 SV=1	27	52	15	42192	5	47				2716.99	2715.99	2716.21	-0.2296	228	251	0	R	EQLTEHNGTDNCPAPEHNQEVGLK	D
6	GKAP1_RAT	G kinase-anchoring protein 1 OS=Rattus norvegicus GN=Gkap1 PE=2 SV=1	27	52	15	42192	5	49				2873.5	2872.5	2872.32	0.1807	227	251	1	R	REQLTEHNGTDNCPAPEHNQEVGLK	D
7	HS105_RAT	Heat shock protein 105 kDa OS=Rattus norvegicus GN=Hsph1 PE=2 SV=1	27	52	15	97327	7	6				920.511	919.504	919.455	0.0494	296	303	1	K	DVSAKMNR	S
7	HS105_RAT	Heat shock protein 105 kDa OS=Rattus norvegicus GN=Hsph1 PE=2 SV=1	27	52	15	97327	7	11				1011.6	1010.59	1010.54	0.0517	578	586	1	K	KVDQPPEAK	K
7	HS105_RAT	Heat shock protein 105 kDa OS=Rattus norvegicus GN=Hsph1 PE=2 SV=1	27	52	15	97327	7	23				1282.64	1281.63	1281.63	-0.001	186	196	0	K	QDLPNADEKPR	V
7	HS105_RAT	Heat shock protein 105 kDa OS=Rattus norvegicus GN=Hsph1 PE=2 SV=1	27	52	15	97327	7	29				1407.65	1406.64	1406.71	-0.0711	693	704	1	K	LEELMKMGTPVK	V	2 Oxidation (M)	0.000010100000.0
7	HS105_RAT	Heat shock protein 105 kDa OS=Rattus norvegicus GN=Hsph1 PE=2 SV=1	27	52	15	97327	7	39				1940.84	1939.83	1939.96	-0.1312	357	374	1	R	FFGKDVSTTLNADEAVAR	G
7	HS105_RAT	Heat shock protein 105 kDa OS=Rattus norvegicus GN=Hsph1 PE=2 SV=1	27	52	15	97327	7	41				2085.92	2084.91	2085.06	-0.1483	707	723	1	R	FQEAEERPRVLEELGQR	L
7	HS105_RAT	Heat shock protein 105 kDa OS=Rattus norvegicus GN=Hsph1 PE=2 SV=1	27	52	15	97327	7	50				2887.14	2886.13	2886.34	-0.2158	669	692	1	R	LLTETEDWLYEEGEDQAKQAYIDK	L
8	TMED9_RAT	Transmembrane emp24 domain-containing protein 9 OS=Rattus norvegicus GN=Tmed9 PE=1 SV=1	27	52	15	27182	5	13				1106.54	1105.53	1105.59	-0.0634	224	232	1	R	HLKSFFEAK	K
8	TMED9_RAT	Transmembrane emp24 domain-containing protein 9 OS=Rattus norvegicus GN=Tmed9 PE=1 SV=1	27	52	15	27182	5	16				1155.56	1154.55	1154.63	-0.0815	91	100	1	K	DPEDKVILAR	Q
8	TMED9_RAT	Transmembrane emp24 domain-containing protein 9 OS=Rattus norvegicus GN=Tmed9 PE=1 SV=1	27	52	15	27182	5	27				1353.67	1352.66	1352.64	0.0153	192	202	1	R	FRQTSESTNQR	V
8	TMED9_RAT	Transmembrane emp24 domain-containing protein 9 OS=Rattus norvegicus GN=Tmed9 PE=1 SV=1	27	52	15	27182	5	41				2085.92	2084.91	2084.95	-0.0427	49	65	0	K	CFIEEIPDETMVIGNYR	T
8	TMED9_RAT	Transmembrane emp24 domain-containing protein 9 OS=Rattus norvegicus GN=Tmed9 PE=1 SV=1	27	52	15	27182	5	44				2230.09	2229.09	2229.04	0.0409	48	65	1	K	KCFIEEIPDETMVIGNYR	T	Oxidation (M)	0.000000000001000000.0
9	RIT2_RAT	GTP-binding protein Rit2 OS=Rattus norvegicus GN=Rit2 PE=2 SV=1	26	52	19	24973	4	6				920.511	919.504	919.476	0.0276	135	141	0	K	IDLEQFR	Q
9	RIT2_RAT	GTP-binding protein Rit2 OS=Rattus norvegicus GN=Rit2 PE=2 SV=1	26	52	19	24973	4	19				1207.55	1206.54	1206.63	-0.0854	185	194	1	K	ESMLSLVERK	L	Oxidation (M)	0.0010000000.0
9	RIT2_RAT	GTP-binding protein Rit2 OS=Rattus norvegicus GN=Rit2 PE=2 SV=1	26	52	19	24973	4	29				1407.65	1406.64	1406.76	-0.1154	20	33	1	R	EYKVVMLGAGGVGK	S
9	RIT2_RAT	GTP-binding protein Rit2 OS=Rattus norvegicus GN=Rit2 PE=2 SV=1	26	52	19	24973	4	45				2239.03	2238.02	2238.09	-0.0734	135	153	1	K	IDLEQFRQVSTEEGMTLAR	D	Oxidation (M)	0.0000000000000010000.0
10	CYH1_RAT	Cytohesin-1 OS=Rattus norvegicus GN=Cyth1 PE=1 SV=1	26	52	22	46700	4	37				1802.77	1801.77	1801.87	-0.104	341	356	1	K	TEADGRVVEGNHTVYR	I
10	CYH1_RAT	Cytohesin-1 OS=Rattus norvegicus GN=Cyth1 PE=1 SV=1	26	52	22	46700	4	42				2104.88	2103.88	2103.98	-0.1043	39	57	0	K	EEIAEVANEIESLGSTEER	K
10	CYH1_RAT	Cytohesin-1 OS=Rattus norvegicus GN=Cyth1 PE=1 SV=1	26	52	22	46700	4	44				2230.09	2229.09	2229.12	-0.0357	214	233	1	R	FIAMNRGINDGGDLPEELLR	N
10	CYH1_RAT	Cytohesin-1 OS=Rattus norvegicus GN=Cyth1 PE=1 SV=1	26	52	22	46700	4	48				2870.1	2869.09	2869.26	-0.1638	1	24	1	-	MEDDDSYVPSDLTAEERQELENIR	R	Oxidation (M)	0.100000000000000000000000.0
11	CC175_RAT	Coiled-coil domain-containing protein 175 OS=Rattus norvegicus GN=Ccdc175 PE=1 SV=2	25	52	25	97287	8	10				1001.56	1000.55	1000.57	-0.0182	262	269	1	K	ELTRLQNK	I
11	CC175_RAT	Coiled-coil domain-containing protein 175 OS=Rattus norvegicus GN=Ccdc175 PE=1 SV=2	25	52	25	97287	8	15				1128.52	1127.52	1127.54	-0.0238	387	395	1	R	QKMAEEHQK	Q
11	CC175_RAT	Coiled-coil domain-containing protein 175 OS=Rattus norvegicus GN=Ccdc175 PE=1 SV=2	25	52	25	97287	8	17				1156.65	1155.64	1155.69	-0.0475	128	137	0	R	LNILEISQVK	G
11	CC175_RAT	Coiled-coil domain-containing protein 175 OS=Rattus norvegicus GN=Ccdc175 PE=1 SV=2	25	52	25	97287	8	20				1234.62	1233.62	1233.73	-0.1164	70	80	1	K	TFLKDITVAVK	K
11	CC175_RAT	Coiled-coil domain-containing protein 175 OS=Rattus norvegicus GN=Ccdc175 PE=1 SV=2	25	52	25	97287	8	25				1307.62	1306.61	1306.59	0.0189	5	15	0	R	SWTPDQGFVDR	K
11	CC175_RAT	Coiled-coil domain-containing protein 175 OS=Rattus norvegicus GN=Ccdc175 PE=1 SV=2	25	52	25	97287	8	31				1547.71	1546.7	1546.8	-0.0994	374	386	1	K	ITLKEEEAMSLQR	Q
11	CC175_RAT	Coiled-coil domain-containing protein 175 OS=Rattus norvegicus GN=Ccdc175 PE=1 SV=2	25	52	25	97287	8	38				1818.77	1817.76	1817.93	-0.1663	592	605	1	K	QEETLLSTYIFRYR	K
11	CC175_RAT	Coiled-coil domain-containing protein 175 OS=Rattus norvegicus GN=Ccdc175 PE=1 SV=2	25	52	25	97287	8	39				1940.84	1939.83	1939.93	-0.0982	416	432	1	K	NMEEGFSTLRDLNVATK	E	Oxidation (M)	0.01000000000000000.0
12	ZCH18_RAT	Zinc finger CCCH domain-containing protein 18 OS=Rattus norvegicus GN=Zc3h18 PE=2 SV=1	25	52	27	105702	7	20				1234.62	1233.62	1233.64	-0.0185	618	630	1	K	GEPAPPPGKAGEK	S
12	ZCH18_RAT	Zinc finger CCCH domain-containing protein 18 OS=Rattus norvegicus GN=Zc3h18 PE=2 SV=1	25	52	27	105702	7	22				1258.52	1257.51	1257.62	-0.1153	856	867	1	K	SGGRMGSPKPER	Q
12	ZCH18_RAT	Zinc finger CCCH domain-containing protein 18 OS=Rattus norvegicus GN=Zc3h18 PE=2 SV=1	25	52	27	105702	7	24				1304.62	1303.61	1303.58	0.0347	556	568	1	R	SSSYSGSGSSRSR	S
12	ZCH18_RAT	Zinc finger CCCH domain-containing protein 18 OS=Rattus norvegicus GN=Zc3h18 PE=2 SV=1	25	52	27	105702	7	27				1353.67	1352.66	1352.6	0.0629	569	580	1	R	SRSSSYSSYSSR	S
12	ZCH18_RAT	Zinc finger CCCH domain-containing protein 18 OS=Rattus norvegicus GN=Zc3h18 PE=2 SV=1	25	52	27	105702	7	33				1707.67	1706.67	1706.73	-0.0682	678	696	0	R	TLSGSGSGSGSSYSGSSSR	S
12	ZCH18_RAT	Zinc finger CCCH domain-containing protein 18 OS=Rattus norvegicus GN=Zc3h18 PE=2 SV=1	25	52	27	105702	7	39				1940.84	1939.83	1939.88	-0.0485	385	399	1	R	VQYTEAEPYHNYRDR	E
12	ZCH18_RAT	Zinc finger CCCH domain-containing protein 18 OS=Rattus norvegicus GN=Zc3h18 PE=2 SV=1	25	52	27	105702	7	49				2873.5	2872.5	2872.46	0.0386	785	812	1	K	ASQQAAAPQQAAPGQPQQGSFVAHKEIK	L
13	HOIL1_RAT	RanBP-type and C3HC4-type zinc finger-containing protein 1 OS=Rattus norvegicus GN=Rbck1 PE=1 SV=3	24	52	29	59472	5	1				842.463	841.455	841.466	-0.0104	159	165	0	K	DLTLQPR	G
13	HOIL1_RAT	RanBP-type and C3HC4-type zinc finger-containing protein 1 OS=Rattus norvegicus GN=Rbck1 PE=1 SV=3	24	52	29	59472	5	13				1106.54	1105.53	1105.54	-0.0151	8	17	0	K	AEEMALSLAR	A	Oxidation (M)	0.0001000000.0
13	HOIL1_RAT	RanBP-type and C3HC4-type zinc finger-containing protein 1 OS=Rattus norvegicus GN=Rbck1 PE=1 SV=3	24	52	29	59472	5	20				1234.62	1233.62	1233.64	-0.0218	7	17	1	K	KAEEMALSLAR	A	Oxidation (M)	0.00001000000.0
13	HOIL1_RAT	RanBP-type and C3HC4-type zinc finger-containing protein 1 OS=Rattus norvegicus GN=Rbck1 PE=1 SV=3	24	52	29	59472	5	28				1365.59	1364.58	1364.71	-0.1333	148	158	1	R	QLRMLEDLGFK	D	Oxidation (M)	0.00010000000.0
13	HOIL1_RAT	RanBP-type and C3HC4-type zinc finger-containing protein 1 OS=Rattus norvegicus GN=Rbck1 PE=1 SV=3	24	52	29	59472	5	33				1707.67	1706.67	1706.73	-0.0592	407	419	1	R	MNCREYQDDLAHR	A
14	PPID_RAT	Peptidyl-prolyl cis-trans isomerase D OS=Rattus norvegicus GN=Ppid PE=1 SV=3	24	52	32	41139	4	13				1106.54	1105.53	1105.52	0.006	236	244	0	K	SQNWEMAIK	K
14	PPID_RAT	Peptidyl-prolyl cis-trans isomerase D OS=Rattus norvegicus GN=Ppid PE=1 SV=3	24	52	32	41139	4	20				1234.62	1233.62	1233.62	-0.0007	236	245	1	K	SQNWEMAIKK	Y
14	PPID_RAT	Peptidyl-prolyl cis-trans isomerase D OS=Rattus norvegicus GN=Ppid PE=1 SV=3	24	52	32	41139	4	30				1424.7	1423.69	1423.69	0.0067	1	14	0	-	MSHPSPAGKPSNSK	N
14	PPID_RAT	Peptidyl-prolyl cis-trans isomerase D OS=Rattus norvegicus GN=Ppid PE=1 SV=3	24	52	32	41139	4	48				2870.1	2869.09	2869.29	-0.201	284	308	1	K	LKMSNWQGAIDSCLEALEMDPSNTK	A	2 Oxidation (M)	0.0010000000000000001000000.0
15	RAE1L_RAT	mRNA export factor OS=Rattus norvegicus GN=Rae1 PE=1 SV=1	24	52	35	41463	4	1				842.463	841.455	841.502	-0.0467	206	212	1	R	RIESPLK	H
15	RAE1L_RAT	mRNA export factor OS=Rattus norvegicus GN=Rae1 PE=1 SV=1	24	52	35	41463	4	31				1547.71	1546.7	1546.71	-0.0055	68	80	0	R	CWEVQDSGQTIPK	A
15	RAE1L_RAT	mRNA export factor OS=Rattus norvegicus GN=Rae1 PE=1 SV=1	24	52	35	41463	4	42				2104.88	2103.88	2103.94	-0.0663	173	190	0	R	CYCADVIYPMAVVATAER	G	Oxidation (M)	0.000000000100000000.0
15	RAE1L_RAT	mRNA export factor OS=Rattus norvegicus GN=Rae1 PE=1 SV=1	24	52	35	41463	4	45				2239.03	2238.02	2238.06	-0.0345	155	172	1	K	FWDTRSSNPMMVLQLPER	C	2 Oxidation (M)	0.000000000110000000.0
16	TCPG_RAT	T-complex protein 1 subunit gamma OS=Rattus norvegicus GN=Cct3 PE=1 SV=1	23	52	39	61179	7	10				1001.56	1000.55	1000.53	0.0182	22	31	0	K	VQSGNINAAK	T
16	TCPG_RAT	T-complex protein 1 subunit gamma OS=Rattus norvegicus GN=Cct3 PE=1 SV=1	23	52	39	61179	7	11				1011.6	1010.59	1010.51	0.0833	223	230	1	K	DVTHPRMR	R
16	TCPG_RAT	T-complex protein 1 subunit gamma OS=Rattus norvegicus GN=Cct3 PE=1 SV=1	23	52	39	61179	7	19				1207.55	1206.54	1206.6	-0.0569	182	191	1	K	TVQFEENGRK	E
16	TCPG_RAT	T-complex protein 1 subunit gamma OS=Rattus norvegicus GN=Cct3 PE=1 SV=1	23	52	39	61179	7	20				1234.62	1233.62	1233.56	0.0574	390	399	0	R	NLQDAMQVCR	N
16	TCPG_RAT	T-complex protein 1 subunit gamma OS=Rattus norvegicus GN=Cct3 PE=1 SV=1	23	52	39	61179	7	27				1353.67	1352.66	1352.62	0.0403	428	438	0	K	AMTGVEQWPYR	A	Oxidation (M)	0.01000000000.0
16	TCPG_RAT	T-complex protein 1 subunit gamma OS=Rattus norvegicus GN=Cct3 PE=1 SV=1	23	52	39	61179	7	31				1547.71	1546.7	1546.78	-0.0783	168	181	0	R	WSSLACNIALDAVK	T
16	TCPG_RAT	T-complex protein 1 subunit gamma OS=Rattus norvegicus GN=Cct3 PE=1 SV=1	23	52	39	61179	7	34				1736.79	1735.78	1735.81	-0.0279	354	367	1	K	KIGDEYFTFITDCK	D
17	LMNA_RAT	Prelamin-A/C OS=Rattus norvegicus GN=Lmna PE=1 SV=1	22	52	47	74564	5	16				1155.56	1154.55	1154.47	0.0784	656	665	0	R	TQSSQNCSIM	-
17	LMNA_RAT	Prelamin-A/C OS=Rattus norvegicus GN=Lmna PE=1 SV=1	22	52	47	74564	5	26				1320.54	1319.53	1319.63	-0.1032	428	439	1	R	SSFSQHARTSGR	V
17	LMNA_RAT	Prelamin-A/C OS=Rattus norvegicus GN=Lmna PE=1 SV=1	22	52	47	74564	5	33				1707.67	1706.67	1706.8	-0.1311	421	435	1	K	LESSESRSSFSQHAR	T
17	LMNA_RAT	Prelamin-A/C OS=Rattus norvegicus GN=Lmna PE=1 SV=1	22	52	47	74564	5	34				1736.79	1735.78	1735.72	0.0628	569	584	0	R	GSHCSSSGDPAEYNLR	S
17	LMNA_RAT	Prelamin-A/C OS=Rattus norvegicus GN=Lmna PE=1 SV=1	22	52	47	74564	5	44				2230.09	2229.09	2229.02	0.0701	646	665	1	R	SYLLGNSSPRTQSSQNCSIM	-
18	HDGF_RAT	Hepatoma-derived growth factor OS=Rattus norvegicus GN=Hdgf PE=1 SV=2	22	52	54	26586	4	14				1118.47	1117.46	1117.53	-0.0731	30	39	0	R	IDEMPEAAVK	S	Oxidation (M)	0.0001000000.0
18	HDGF_RAT	Hepatoma-derived growth factor OS=Rattus norvegicus GN=Hdgf PE=1 SV=2	22	52	54	26586	4	20				1234.62	1233.62	1233.57	0.0509	157	167	1	R	RAGDMLEDSPK	R	Oxidation (M)	0.00001000000.0
18	HDGF_RAT	Hepatoma-derived growth factor OS=Rattus norvegicus GN=Hdgf PE=1 SV=2	22	52	54	26586	4	22				1258.52	1257.51	1257.61	-0.0982	20	29	1	K	MKGYPHWPAR	I	Oxidation (M)	0.1000000000.0
18	HDGF_RAT	Hepatoma-derived growth factor OS=Rattus norvegicus GN=Hdgf PE=1 SV=2	22	52	54	26586	4	25				1307.62	1306.61	1306.56	0.0495	126	138	1	K	KGNAEGSSDEEGK	L
19	KPCE_RAT	Protein kinase C epsilon type OS=Rattus norvegicus GN=Prkce PE=1 SV=1	22	52	56	84736	6	27				1353.67	1352.66	1352.74	-0.0788	633	644	1	K	EAVSILKAFMTK	N	Oxidation (M)	0.000000000100.0
19	KPCE_RAT	Protein kinase C epsilon type OS=Rattus norvegicus GN=Prkce PE=1 SV=1	22	52	56	84736	6	30				1424.7	1423.69	1423.73	-0.0362	535	547	0	K	LDNILLDAEGHSK	L
19	KPCE_RAT	Protein kinase C epsilon type OS=Rattus norvegicus GN=Prkce PE=1 SV=1	22	52	56	84736	6	31				1547.71	1546.7	1546.73	-0.0266	344	357	1	R	SKSAPTSPCDQELK	E
19	KPCE_RAT	Protein kinase C epsilon type OS=Rattus norvegicus GN=Prkce PE=1 SV=1	22	52	56	84736	6	38				1818.77	1817.76	1817.9	-0.1387	237	251	1	R	FSVNMPHKFGIHNYK	V
19	KPCE_RAT	Protein kinase C epsilon type OS=Rattus norvegicus GN=Prkce PE=1 SV=1	22	52	56	84736	6	42				2104.88	2103.88	2103.91	-0.0304	60	77	0	K	TNSPAWHDEFVTDVCNGR	K
19	KPCE_RAT	Protein kinase C epsilon type OS=Rattus norvegicus GN=Prkce PE=1 SV=1	22	52	56	84736	6	44				2230.09	2229.09	2229.1	-0.0146	650	669	1	R	LGCVAAQNGEDAIKQHPFFK	E
20	EPHA7_RAT	Ephrin type-A receptor 7 OS=Rattus norvegicus GN=Epha7 PE=1 SV=1	21	52	62	113592	7	10				1001.56	1000.55	1000.46	0.087	480	486	1	K	YYEKDQR	E
20	EPHA7_RAT	Ephrin type-A receptor 7 OS=Rattus norvegicus GN=Epha7 PE=1 SV=1	21	52	62	113592	7	13				1106.54	1105.53	1105.46	0.0675	296	304	0	R	CPTHSFSDR	E
20	EPHA7_RAT	Ephrin type-A receptor 7 OS=Rattus norvegicus GN=Epha7 PE=1 SV=1	21	52	62	113592	7	19				1207.55	1206.54	1206.49	0.0554	273	282	1	K	GDTCEPCGRR	F
20	EPHA7_RAT	Ephrin type-A receptor 7 OS=Rattus norvegicus GN=Epha7 PE=1 SV=1	21	52	62	113592	7	20				1234.62	1233.62	1233.61	0.0027	802	811	0	R	WTAPEAIQYR	K
20	EPHA7_RAT	Ephrin type-A receptor 7 OS=Rattus norvegicus GN=Epha7 PE=1 SV=1	21	52	62	113592	7	21				1240.52	1239.51	1239.57	-0.0615	748	757	0	R	YLADMGYVHR	D	Oxidation (M)	0.0000100000.0
20	EPHA7_RAT	Ephrin type-A receptor 7 OS=Rattus norvegicus GN=Epha7 PE=1 SV=1	21	52	62	113592	7	41				2085.92	2084.91	2085.1	-0.1843	958	976	1	R	MTIDDVMSLGITLVGHQKK	I
20	EPHA7_RAT	Ephrin type-A receptor 7 OS=Rattus norvegicus GN=Epha7 PE=1 SV=1	21	52	62	113592	7	51				2909.11	2908.1	2908.37	-0.2766	70	92	1	R	TYQVCQVMEPNQNNWLRTNWISK	G
