# Supplementary material for: The proteome of Hypobaric Induced Hypoxic Lung: Insights from Temporal Proteomic Profiling for Biomarker Discovery
Source: Sci Rep. 2015 May 29;5:10681. doi: 10.1038/srep10681 (PMC4448130; doi:10.1038/srep10681)
Supplement: Supplementary Dataset 35 [file srep10681-s30.xls]

## Sheet: SPOT 35
Header	--------------------------------------------------------
Search title
Timestamp	2015-01-15T05:40:24Z
User	yasmin
Email	yasminchem@gmail.com
Report URI	http://www.matrixscience.com/cgi/master_results.pl?file=../data/20150115/FTgpIzYtE.dat
Peak list data path
Peak list format	Mascot generic
Search type	PMF
Mascot version	2.5.1
Database	SwissProt
Fasta file	SwissProt_2015_01.fasta
Total sequences	547357
Total residues	194874700
Sequences after taxonomy filter	7930
Number of queries	41
Decoy	--------------------------------------------------------
Number of matches above identity threshold in search of real database	1
Number of matches above identity threshold in search of decoy database	1
Highest score in search of real database	123
Highest score in search of decoy database	53
Fixed modifications	--------------------------------------------------------
Identifier	Name	Delta	Neutral loss
1	Carbamidomethyl (C)	57.0215
Variable modifications	--------------------------------------------------------
Identifier	Name	Delta	Neutral loss(es)
1	Oxidation (M)	15.9949	0	63.9983
Search Parameters	--------------------------------------------------------
Taxonomy filter	. . . . . . . . . . . . . . . . Rattus
Enzyme	Trypsin
Maximum Missed Cleavages	1
Fixed modifications	Carbamidomethyl (C)
Variable modifications	Oxidation (M)
Peptide Mass Tolerance	100
Peptide Mass Tolerance Units	ppm
Peptide Charge State	1+
Mass values	Monoisotopic
Decoy database also searched	1
USER00	PEP_INT(827.407227:2352.587392,882.557451:5371.285519,920.543745:12859.599751,1001.584910:5589.808235,1014.525623:6583.057838,1037.515335:2687.716407,1106.571577:37286.734507,1118.503781:3105.979201,1127.615809:3653.309662,1155.566879:8759.441851,1194.593507:2975.211526,1234.659187:10289.169145,1258.557669:63290.045673,1307.645665:4328.595613,1308.639601:6343.792973,1314.747319:2742.022167,1320.5…
Format parameters	--------------------------------------------------------
Significance threshold	0.05
Max. number of hits	20
Include same-set proteins	0
Include sub-set proteins	0
Show duplicate peptides	1
Protein hits	--------------------------------------------------------
prot_hit_num	prot_acc	prot_desc	prot_score	prot_thresh	prot_expect	prot_mass	prot_matches	pep_query	pep_rank	pep_isbold	pep_isunique	pep_exp_mz	pep_exp_mr	pep_calc_mr	pep_delta	pep_start	pep_end	pep_miss	pep_res_before	pep_seq	pep_res_after	pep_var_mod	pep_var_mod_pos	pep_summed_mod_pos	pep_local_mod_pos
1	ANXA5_RAT	Annexin A5 OS=Rattus norvegicus GN=Anxa5 PE=1 SV=3	123	52	4e-09	35779	11	3				920.544	919.537	919.549	-0.0126	192	199	0	K	FITILGTR	S
1	ANXA5_RAT	Annexin A5 OS=Rattus norvegicus GN=Anxa5 PE=1 SV=3	123	52	4e-09	35779	11	4				1001.58	1000.58	1000.59	-0.014	107	115	0	K	VLTEIIASR	T
1	ANXA5_RAT	Annexin A5 OS=Rattus norvegicus GN=Anxa5 PE=1 SV=3	123	52	4e-09	35779	11	5				1014.53	1013.52	1013.51	0.0114	88	95	0	R	LYDAYELK	H
1	ANXA5_RAT	Annexin A5 OS=Rattus norvegicus GN=Anxa5 PE=1 SV=3	123	52	4e-09	35779	11	7				1106.57	1105.56	1105.58	-0.0125	275	283	0	R	SEIDLFNIR	K
1	ANXA5_RAT	Annexin A5 OS=Rattus norvegicus GN=Anxa5 PE=1 SV=3	123	52	4e-09	35779	11	9				1127.62	1126.61	1126.69	-0.0811	78	87	0	K	LIVALMKPSR	L
1	ANXA5_RAT	Annexin A5 OS=Rattus norvegicus GN=Anxa5 PE=1 SV=3	123	52	4e-09	35779	11	10				1155.57	1154.56	1154.57	-0.0084	259	269	0	K	GAGTDDHTLIR	V
1	ANXA5_RAT	Annexin A5 OS=Rattus norvegicus GN=Anxa5 PE=1 SV=3	123	52	4e-09	35779	11	12				1234.66	1233.65	1233.67	-0.0198	275	284	1	R	SEIDLFNIRK	E
1	ANXA5_RAT	Annexin A5 OS=Rattus norvegicus GN=Anxa5 PE=1 SV=3	123	52	4e-09	35779	11	13				1258.56	1257.55	1257.56	-0.0122	5	16	0	R	GTVTDFSGFDGR	A
1	ANXA5_RAT	Annexin A5 OS=Rattus norvegicus GN=Anxa5 PE=1 SV=3	123	52	4e-09	35779	11	33				1802.85	1801.84	1801.86	-0.017	211	225	0	K	YMTISGFQIEETIDR	E
1	ANXA5_RAT	Annexin A5 OS=Rattus norvegicus GN=Anxa5 PE=1 SV=3	123	52	4e-09	35779	11	40				2870.17	2869.16	2869.43	-0.27	244	269	1	R	SIPAYLAETLYYAMKGAGTDDHTLIR	V
1	ANXA5_RAT	Annexin A5 OS=Rattus norvegicus GN=Anxa5 PE=1 SV=3	123	52	4e-09	35779	11	41				2887.2	2886.2	2886.21	-0.0137	125	149	0	K	QAYEEEYGSNLEDDVVGDTSGYYQR	M
2	PAK1_RAT	Serine/threonine-protein kinase PAK 1 OS=Rattus norvegicus GN=Pak1 PE=1 SV=3	47	52	0.17	60825	6	10				1155.57	1154.56	1154.64	-0.0852	513	521	0	K	ELLQHQFLK	I
2	PAK1_RAT	Serine/threonine-protein kinase PAK 1 OS=Rattus norvegicus GN=Pak1 PE=1 SV=3	47	52	0.17	60825	6	13				1258.56	1257.55	1257.65	-0.0995	299	308	1	K	QMNLQQQPKK	E	Oxidation (M)	0.0100000000.0
2	PAK1_RAT	Serine/threonine-protein kinase PAK 1 OS=Rattus norvegicus GN=Pak1 PE=1 SV=3	47	52	0.17	60825	6	15				1308.64	1307.63	1307.74	-0.1126	203	214	0	R	SVIEPLPVTPTR	D
2	PAK1_RAT	Serine/threonine-protein kinase PAK 1 OS=Rattus norvegicus GN=Pak1 PE=1 SV=3	47	52	0.17	60825	6	24				1536.69	1535.68	1535.69	-0.0081	136	148	1	K	TSNSQKYMSFTDK	S
2	PAK1_RAT	Serine/threonine-protein kinase PAK 1 OS=Rattus norvegicus GN=Pak1 PE=1 SV=3	47	52	0.17	60825	6	29				1736.86	1735.85	1735.88	-0.0291	120	134	0	K	NPQAVLDVLEFYNSK	K
2	PAK1_RAT	Serine/threonine-protein kinase PAK 1 OS=Rattus norvegicus GN=Pak1 PE=1 SV=3	47	52	0.17	60825	6	34				1940.9	1939.89	1939.92	-0.0269	421	437	0	R	STMVGTPYWMAPEVVTR	K	Oxidation (M)	0.00100000000000000.0
3	CC175_RAT	Coiled-coil domain-containing protein 175 OS=Rattus norvegicus GN=Ccdc175 PE=1 SV=2	44	52	0.29	97287	10	1				827.407	826.4	826.423	-0.0232	621	626	1	R	DMRHIR	T
3	CC175_RAT	Coiled-coil domain-containing protein 175 OS=Rattus norvegicus GN=Ccdc175 PE=1 SV=2	44	52	0.29	97287	10	4				1001.58	1000.58	1000.57	0.0111	262	269	1	K	ELTRLQNK	I
3	CC175_RAT	Coiled-coil domain-containing protein 175 OS=Rattus norvegicus GN=Ccdc175 PE=1 SV=2	44	52	0.29	97287	10	12				1234.66	1233.65	1233.73	-0.0814	70	80	1	K	TFLKDITVAVK	K
3	CC175_RAT	Coiled-coil domain-containing protein 175 OS=Rattus norvegicus GN=Ccdc175 PE=1 SV=2	44	52	0.29	97287	10	14				1307.65	1306.64	1306.59	0.0442	5	15	0	R	SWTPDQGFVDR	K
3	CC175_RAT	Coiled-coil domain-containing protein 175 OS=Rattus norvegicus GN=Ccdc175 PE=1 SV=2	44	52	0.29	97287	10	16				1314.75	1313.74	1313.72	0.0196	785	795	1	K	TLRFSPSLHTR	R
3	CC175_RAT	Coiled-coil domain-containing protein 175 OS=Rattus norvegicus GN=Ccdc175 PE=1 SV=2	44	52	0.29	97287	10	22				1434.74	1433.73	1433.72	0.0134	275	287	0	K	QTVTTNAVMINDK	S
3	CC175_RAT	Coiled-coil domain-containing protein 175 OS=Rattus norvegicus GN=Ccdc175 PE=1 SV=2	44	52	0.29	97287	10	24				1536.69	1535.68	1535.77	-0.0873	518	529	1	K	EQLEVEEKEYIK	K
3	CC175_RAT	Coiled-coil domain-containing protein 175 OS=Rattus norvegicus GN=Ccdc175 PE=1 SV=2	44	52	0.29	97287	10	27				1707.72	1706.71	1706.87	-0.1584	103	116	0	R	LYFLLETVPNSMHK	E	Oxidation (M)	0.00000000000100.0
3	CC175_RAT	Coiled-coil domain-containing protein 175 OS=Rattus norvegicus GN=Ccdc175 PE=1 SV=2	44	52	0.29	97287	10	32				1796.81	1795.8	1795.81	-0.014	1	15	1	-	MAMRSWTPDQGFVDR	K
3	CC175_RAT	Coiled-coil domain-containing protein 175 OS=Rattus norvegicus GN=Ccdc175 PE=1 SV=2	44	52	0.29	97287	10	34				1940.9	1939.89	1939.93	-0.0406	416	432	1	K	NMEEGFSTLRDLNVATK	E	Oxidation (M)	0.01000000000000000.0
4	SPT31_RAT	Spermatogenesis-associated protein 31 OS=Rattus norvegicus GN=Spata31 PE=1 SV=1	43	52	0.41	120672	8	4				1001.58	1000.58	1000.62	-0.0405	846	853	1	R	LLSRFLPR	V
4	SPT31_RAT	Spermatogenesis-associated protein 31 OS=Rattus norvegicus GN=Spata31 PE=1 SV=1	43	52	0.41	120672	8	5				1014.53	1013.52	1013.45	0.0723	78	85	1	R	NHCRNDAK	A
4	SPT31_RAT	Spermatogenesis-associated protein 31 OS=Rattus norvegicus GN=Spata31 PE=1 SV=1	43	52	0.41	120672	8	12				1234.66	1233.65	1233.55	0.1024	912	921	0	K	MMQHQHHASK	V
4	SPT31_RAT	Spermatogenesis-associated protein 31 OS=Rattus norvegicus GN=Spata31 PE=1 SV=1	43	52	0.41	120672	8	15				1308.64	1307.63	1307.6	0.0296	140	150	1	K	EKSEEQMATQK	L
4	SPT31_RAT	Spermatogenesis-associated protein 31 OS=Rattus norvegicus GN=Spata31 PE=1 SV=1	43	52	0.41	120672	8	24				1536.69	1535.68	1535.76	-0.0775	127	139	0	K	QDSTTLSPFWNLK	E
4	SPT31_RAT	Spermatogenesis-associated protein 31 OS=Rattus norvegicus GN=Spata31 PE=1 SV=1	43	52	0.41	120672	8	28				1724.83	1723.82	1723.82	-0.0014	698	712	1	R	MTCAPNLRAHNPQAK	V	Oxidation (M)	0.100000000000000.0
4	SPT31_RAT	Spermatogenesis-associated protein 31 OS=Rattus norvegicus GN=Spata31 PE=1 SV=1	43	52	0.41	120672	8	32				1796.81	1795.8	1795.87	-0.0755	61	74	0	R	KPQIQMTWQSQYMK	K
4	SPT31_RAT	Spermatogenesis-associated protein 31 OS=Rattus norvegicus GN=Spata31 PE=1 SV=1	43	52	0.41	120672	8	34				1940.9	1939.89	1939.96	-0.0745	61	75	1	R	KPQIQMTWQSQYMKK	F	Oxidation (M)	0.000001000000000.0
5	REPI1_RAT	Replication initiator 1 OS=Rattus norvegicus GN=Repin1 PE=2 SV=1	40	52	0.81	63907	6	3				920.544	919.537	919.499	0.0377	397	404	0	K	THLVAHSR	V
5	REPI1_RAT	Replication initiator 1 OS=Rattus norvegicus GN=Repin1 PE=2 SV=1	40	52	0.81	63907	6	23				1493.7	1492.7	1492.8	-0.102	193	206	1	K	RVHVAEALEEAAAK	A
5	REPI1_RAT	Replication initiator 1 OS=Rattus norvegicus GN=Repin1 PE=2 SV=1	40	52	0.81	63907	6	30				1790.76	1789.75	1789.76	-0.0103	405	419	0	R	VHSGERPFACEECGR	R
5	REPI1_RAT	Replication initiator 1 OS=Rattus norvegicus GN=Repin1 PE=2 SV=1	40	52	0.81	63907	6	31				1791.66	1790.66	1790.79	-0.1382	253	267	0	R	VHTGERPHQCPECGK	R
5	REPI1_RAT	Replication initiator 1 OS=Rattus norvegicus GN=Repin1 PE=2 SV=1	40	52	0.81	63907	6	34				1940.9	1939.89	1939.88	0.0122	432	447	1	R	RDHAPERPFVCPDCGK	A
5	REPI1_RAT	Replication initiator 1 OS=Rattus norvegicus GN=Repin1 PE=2 SV=1	40	52	0.81	63907	6	41				2887.2	2886.2	2886.22	-0.0227	521	544	1	R	DGAFCCAICGQTFDDEDRLLMHQK	K
6	RAB7L_RAT	Ras-related protein Rab-7L1 OS=Rattus norvegicus GN=Rab29 PE=1 SV=1	37	52	1.5	23330	4	7				1106.57	1105.56	1105.53	0.0304	1	9	1	-	MGSRDHLFK	V	Oxidation (M)	0.100000000.0
6	RAB7L_RAT	Ras-related protein Rab-7L1 OS=Rattus norvegicus GN=Rab29 PE=1 SV=1	37	52	1.5	23330	4	12				1234.66	1233.65	1233.58	0.0748	158	167	1	K	ENKNINEAMR	V	Oxidation (M)	0.0000000010.0
6	RAB7L_RAT	Ras-related protein Rab-7L1 OS=Rattus norvegicus GN=Rab29 PE=1 SV=1	37	52	1.5	23330	4	17				1320.56	1319.56	1319.67	-0.1121	168	178	1	R	VLVEKMMNNSR	E
6	RAB7L_RAT	Ras-related protein Rab-7L1 OS=Rattus norvegicus GN=Rab29 PE=1 SV=1	37	52	1.5	23330	4	19				1365.62	1364.61	1364.64	-0.0276	48	58	0	K	VLQWSDSEMVR	L	Oxidation (M)	0.00000000100.0
7	PP4C_RAT	Serine/threonine-protein phosphatase 4 catalytic subunit OS=Rattus norvegicus GN=Ppp4c PE=2 SV=1	36	52	1.9	35616	4	12				1234.66	1233.65	1233.63	0.0245	17	26	1	R	CELIKESEVK	A
7	PP4C_RAT	Serine/threonine-protein phosphatase 4 catalytic subunit OS=Rattus norvegicus GN=Ppp4c PE=2 SV=1	36	52	1.9	35616	4	22				1434.74	1433.73	1433.79	-0.06	295	307	1	R	GIPSKKPVADYFL	-
7	PP4C_RAT	Serine/threonine-protein phosphatase 4 catalytic subunit OS=Rattus norvegicus GN=Ppp4c PE=2 SV=1	36	52	1.9	35616	4	24				1536.69	1535.68	1535.76	-0.0775	282	294	0	K	DFIIFEAAPQETR	G
7	PP4C_RAT	Serine/threonine-protein phosphatase 4 catalytic subunit OS=Rattus norvegicus GN=Ppp4c PE=2 SV=1	36	52	1.9	35616	4	31				1791.66	1790.66	1790.83	-0.1739	119	132	0	R	QITQVYGFYDECLR	K
8	LMNA_RAT	Prelamin-A/C OS=Rattus norvegicus GN=Lmna PE=1 SV=1	33	52	3.6	74564	6	10				1155.57	1154.56	1154.47	0.09	656	665	0	R	TQSSQNCSIM	-
8	LMNA_RAT	Prelamin-A/C OS=Rattus norvegicus GN=Lmna PE=1 SV=1	33	52	3.6	74564	6	17				1320.56	1319.56	1319.63	-0.0762	428	439	1	R	SSFSQHARTSGR	V
8	LMNA_RAT	Prelamin-A/C OS=Rattus norvegicus GN=Lmna PE=1 SV=1	33	52	3.6	74564	6	24				1536.69	1535.68	1535.67	0.0171	458	470	0	K	SNEDQSMGNWQIK	R
8	LMNA_RAT	Prelamin-A/C OS=Rattus norvegicus GN=Lmna PE=1 SV=1	33	52	3.6	74564	6	26				1649.78	1648.77	1648.77	0.0068	585	599	1	R	SRTVLCGTCGQPADK	A
8	LMNA_RAT	Prelamin-A/C OS=Rattus norvegicus GN=Lmna PE=1 SV=1	33	52	3.6	74564	6	27				1707.72	1706.71	1706.8	-0.0854	421	435	1	K	LESSESRSSFSQHAR	T
8	LMNA_RAT	Prelamin-A/C OS=Rattus norvegicus GN=Lmna PE=1 SV=1	33	52	3.6	74564	6	29				1736.86	1735.85	1735.72	0.127	569	584	0	R	GSHCSSSGDPAEYNLR	S
9	PYGM_RAT	Glycogen phosphorylase, muscle form OS=Rattus norvegicus GN=Pygm PE=2 SV=5	32	52	5.6	97725	8	2				882.558	881.55	881.486	0.0644	835	842	1	R	LPAPDEKI	-
9	PYGM_RAT	Glycogen phosphorylase, muscle form OS=Rattus norvegicus GN=Pygm PE=2 SV=5	32	52	5.6	97725	8	7				1106.57	1105.56	1105.57	-0.0059	797	804	1	R	EWTRMVIR	N	Oxidation (M)	0.00001000.0
9	PYGM_RAT	Glycogen phosphorylase, muscle form OS=Rattus norvegicus GN=Pygm PE=2 SV=5	32	52	5.6	97725	8	12				1234.66	1233.65	1233.64	0.0132	429	439	1	R	MSLVEEGAVKR	I	Oxidation (M)	0.10000000000.0
9	PYGM_RAT	Glycogen phosphorylase, muscle form OS=Rattus norvegicus GN=Pygm PE=2 SV=5	32	52	5.6	97725	8	13				1258.56	1257.55	1257.63	-0.0809	716	725	1	R	VEDVERLDQR	G
9	PYGM_RAT	Glycogen phosphorylase, muscle form OS=Rattus norvegicus GN=Pygm PE=2 SV=5	32	52	5.6	97725	8	19				1365.62	1364.61	1364.73	-0.119	598	609	1	R	FMVPRTIMIGGK	A	Oxidation (M)	0.010000000000.0
9	PYGM_RAT	Glycogen phosphorylase, muscle form OS=Rattus norvegicus GN=Pygm PE=2 SV=5	32	52	5.6	97725	8	23				1493.7	1492.7	1492.76	-0.0598	68	78	1	R	WIRTQQHYYAK	D
9	PYGM_RAT	Glycogen phosphorylase, muscle form OS=Rattus norvegicus GN=Pygm PE=2 SV=5	32	52	5.6	97725	8	24				1536.69	1535.68	1535.77	-0.0848	83	94	0	R	IYYLSLELYMGR	T	Oxidation (M)	0.000000000100.0
9	PYGM_RAT	Glycogen phosphorylase, muscle form OS=Rattus norvegicus GN=Pygm PE=2 SV=5	32	52	5.6	97725	8	30				1790.76	1789.75	1789.8	-0.0498	722	735	1	R	LDQRGYNAQEYYDR	I
10	SPA3N_RAT	Serine protease inhibitor A3N OS=Rattus norvegicus GN=Serpina3n PE=1 SV=3	30	52	8.1	46793	4	10				1155.57	1154.56	1154.61	-0.0522	349	358	0	K	DLMVSQVVHK	A
10	SPA3N_RAT	Serine protease inhibitor A3N OS=Rattus norvegicus GN=Serpina3n PE=1 SV=3	30	52	8.1	46793	4	15				1308.64	1307.63	1307.57	0.0653	223	233	0	R	DTFQSEFYSGK	R
10	SPA3N_RAT	Serine protease inhibitor A3N OS=Rattus norvegicus GN=Serpina3n PE=1 SV=3	30	52	8.1	46793	4	23				1493.7	1492.7	1492.76	-0.0659	201	212	0	K	TSMVLVNYIYFK	G	Oxidation (M)	0.001000000000.0
10	SPA3N_RAT	Serine protease inhibitor A3N OS=Rattus norvegicus GN=Serpina3n PE=1 SV=3	30	52	8.1	46793	4	41				2887.2	2886.2	2886.41	-0.2102	91	115	1	K	GNSMEEILEGLKFNLTETPETEIHR	G
11	GPX6_RAT	Glutathione peroxidase 6 OS=Rattus norvegicus GN=Gpx6 PE=2 SV=1	29	52	9.3	25230	3	13				1258.56	1257.55	1257.65	-0.1036	186	197	0	K	FLVGPDGAPVMR	W
11	GPX6_RAT	Glutathione peroxidase 6 OS=Rattus norvegicus GN=Gpx6 PE=2 SV=1	29	52	9.3	25230	3	32				1796.81	1795.8	1795.87	-0.0747	138	153	1	K	GDVNGDNEQKVFSFLK	S
11	GPX6_RAT	Glutathione peroxidase 6 OS=Rattus norvegicus GN=Gpx6 PE=2 SV=1	29	52	9.3	25230	3	34				1940.9	1939.89	1939.93	-0.0406	206	221	1	R	VVQSDIMEYLNQTRTQ	-	Oxidation (M)	0.0000001000000000.0
12	ZCH18_RAT	Zinc finger CCCH domain-containing protein 18 OS=Rattus norvegicus GN=Zc3h18 PE=2 SV=1	28	52	12	105702	5	12				1234.66	1233.65	1233.64	0.0166	618	630	1	K	GEPAPPPGKAGEK	S
12	ZCH18_RAT	Zinc finger CCCH domain-containing protein 18 OS=Rattus norvegicus GN=Zc3h18 PE=2 SV=1	28	52	12	105702	5	13				1258.56	1257.55	1257.62	-0.0744	856	867	1	K	SGGRMGSPKPER	Q
12	ZCH18_RAT	Zinc finger CCCH domain-containing protein 18 OS=Rattus norvegicus GN=Zc3h18 PE=2 SV=1	28	52	12	105702	5	15				1308.64	1307.63	1307.65	-0.0147	324	334	1	K	RFTVTIGEDDR	E
12	ZCH18_RAT	Zinc finger CCCH domain-containing protein 18 OS=Rattus norvegicus GN=Zc3h18 PE=2 SV=1	28	52	12	105702	5	27				1707.72	1706.71	1706.73	-0.0226	678	696	0	R	TLSGSGSGSGSSYSGSSSR	S
12	ZCH18_RAT	Zinc finger CCCH domain-containing protein 18 OS=Rattus norvegicus GN=Zc3h18 PE=2 SV=1	28	52	12	105702	5	34				1940.9	1939.89	1939.88	0.009	385	399	1	R	VQYTEAEPYHNYRDR	E
13	HOIL1_RAT	RanBP-type and C3HC4-type zinc finger-containing protein 1 OS=Rattus norvegicus GN=Rbck1 PE=1 SV=3	28	52	13	59472	4	7				1106.57	1105.56	1105.54	0.0206	8	17	0	K	AEEMALSLAR	A	Oxidation (M)	0.0001000000.0
13	HOIL1_RAT	RanBP-type and C3HC4-type zinc finger-containing protein 1 OS=Rattus norvegicus GN=Rbck1 PE=1 SV=3	28	52	13	59472	4	12				1234.66	1233.65	1233.64	0.0132	7	17	1	K	KAEEMALSLAR	A	Oxidation (M)	0.00001000000.0
13	HOIL1_RAT	RanBP-type and C3HC4-type zinc finger-containing protein 1 OS=Rattus norvegicus GN=Rbck1 PE=1 SV=3	28	52	13	59472	4	19				1365.62	1364.61	1364.71	-0.1003	148	158	1	R	QLRMLEDLGFK	D	Oxidation (M)	0.00010000000.0
13	HOIL1_RAT	RanBP-type and C3HC4-type zinc finger-containing protein 1 OS=Rattus norvegicus GN=Rbck1 PE=1 SV=3	28	52	13	59472	4	27				1707.72	1706.71	1706.73	-0.0135	407	419	1	R	MNCREYQDDLAHR	A
14	K1C13_RAT	Keratin, type I cytoskeletal 13 OS=Rattus norvegicus GN=Krt13 PE=3 SV=1	28	52	13	48098	5	4				1001.58	1000.58	1000.58	-0.0028	206	214	0	R	VLDELTLAK	T
14	K1C13_RAT	Keratin, type I cytoskeletal 13 OS=Rattus norvegicus GN=Krt13 PE=3 SV=1	28	52	13	48098	5	18				1357.69	1356.69	1356.71	-0.0232	194	205	1	R	QSVEADINGLRR	V
14	K1C13_RAT	Keratin, type I cytoskeletal 13 OS=Rattus norvegicus GN=Krt13 PE=3 SV=1	28	52	13	48098	5	19				1365.62	1364.61	1364.66	-0.0487	298	310	0	K	EVSSNAAMIQTSK	T
14	K1C13_RAT	Keratin, type I cytoskeletal 13 OS=Rattus norvegicus GN=Krt13 PE=3 SV=1	28	52	13	48098	5	27				1707.72	1706.71	1706.83	-0.1146	283	297	1	R	DAEAWFQAKSAELNK	E
14	K1C13_RAT	Keratin, type I cytoskeletal 13 OS=Rattus norvegicus GN=Krt13 PE=3 SV=1	28	52	13	48098	5	31				1791.66	1790.66	1790.81	-0.1552	135	149	1	K	QSPTSPERDYSAYYK	T
15	UCHL3_RAT	Ubiquitin carboxyl-terminal hydrolase isozyme L3 OS=Rattus norvegicus GN=Uchl3 PE=1 SV=1	27	52	14	26278	6	6				1037.52	1036.51	1036.58	-0.0737	187	195	0	R	KPFPINHGK	T
15	UCHL3_RAT	Ubiquitin carboxyl-terminal hydrolase isozyme L3 OS=Rattus norvegicus GN=Uchl3 PE=1 SV=1	27	52	14	26278	6	7				1106.57	1105.56	1105.52	0.0417	111	120	0	K	MHFESGSALK	K
15	UCHL3_RAT	Ubiquitin carboxyl-terminal hydrolase isozyme L3 OS=Rattus norvegicus GN=Uchl3 PE=1 SV=1	27	52	14	26278	6	12				1234.66	1233.65	1233.62	0.0343	111	121	1	K	MHFESGSALKK	F
15	UCHL3_RAT	Ubiquitin carboxyl-terminal hydrolase isozyme L3 OS=Rattus norvegicus GN=Uchl3 PE=1 SV=1	27	52	14	26278	6	14				1307.65	1306.64	1306.6	0.0408	212	221	1	K	FMERDPDELR	F
15	UCHL3_RAT	Ubiquitin carboxyl-terminal hydrolase isozyme L3 OS=Rattus norvegicus GN=Uchl3 PE=1 SV=1	27	52	14	26278	6	18				1357.69	1356.69	1356.69	-0.0021	135	145	1	R	ARHLENYDAIR	V
15	UCHL3_RAT	Ubiquitin carboxyl-terminal hydrolase isozyme L3 OS=Rattus norvegicus GN=Uchl3 PE=1 SV=1	27	52	14	26278	6	19				1365.62	1364.61	1364.64	-0.0276	109	120	1	K	DKMHFESGSALK	K	Oxidation (M)	0.001000000000.0
16	IF4A3_RAT	Eukaryotic initiation factor 4A-III OS=Rattus norvegicus GN=Eif4a3 PE=1 SV=1	27	52	14	47096	4	5				1014.53	1013.52	1013.56	-0.0434	383	390	1	K	NDDIRILR	D
16	IF4A3_RAT	Eukaryotic initiation factor 4A-III OS=Rattus norvegicus GN=Eif4a3 PE=1 SV=1	27	52	14	47096	4	7				1106.57	1105.56	1105.57	-0.0046	17	25	1	R	LLKEEDMTK	V
16	IF4A3_RAT	Eukaryotic initiation factor 4A-III OS=Rattus norvegicus GN=Eif4a3 PE=1 SV=1	27	52	14	47096	4	24				1536.69	1535.68	1535.72	-0.0366	183	195	0	K	MLVLDEADEMLNK	G	Oxidation (M)	0.1000000000000.0
16	IF4A3_RAT	Eukaryotic initiation factor 4A-III OS=Rattus norvegicus GN=Eif4a3 PE=1 SV=1	27	52	14	47096	4	40				2870.17	2869.16	2869.39	-0.2258	388	411	1	R	ILRDIEQYYSTQIDEMPMNVADLI	-
17	PIMT_RAT	Protein-L-isoaspartate(D-aspartate) O-methyltransferase OS=Rattus norvegicus GN=Pcmt1 PE=1 SV=2	27	52	15	24683	3	7				1106.57	1105.56	1105.51	0.0569	126	135	0	K	DDPMLLSSGR	V	Oxidation (M)	0.0001000000.0
17	PIMT_RAT	Protein-L-isoaspartate(D-aspartate) O-methyltransferase OS=Rattus norvegicus GN=Pcmt1 PE=1 SV=2	27	52	15	24683	3	12				1234.66	1233.65	1233.6	0.0496	125	135	1	K	KDDPMLLSSGR	V	Oxidation (M)	0.00001000000.0
17	PIMT_RAT	Protein-L-isoaspartate(D-aspartate) O-methyltransferase OS=Rattus norvegicus GN=Pcmt1 PE=1 SV=2	27	52	15	24683	3	29				1736.86	1735.85	1735.93	-0.0762	205	219	0	K	MKPLMGVIYVPLTDK	E	2 Oxidation (M)	0.100010000000000.0
18	CATA_RAT	Catalase OS=Rattus norvegicus GN=Cat PE=1 SV=3	27	52	16	60062	5	4				1001.58	1000.58	1000.56	0.0183	307	315	0	K	DYPLIPVGK	L
18	CATA_RAT	Catalase OS=Rattus norvegicus GN=Cat PE=1 SV=3	27	52	16	60062	5	17				1320.56	1319.56	1319.58	-0.0207	2	13	1	M	ADSRDPASDQMK	Q
18	CATA_RAT	Catalase OS=Rattus norvegicus GN=Cat PE=1 SV=3	27	52	16	60062	5	23				1493.7	1492.7	1492.69	0.0071	432	444	0	R	FNSANEDNVTQVR	T
18	CATA_RAT	Catalase OS=Rattus norvegicus GN=Cat PE=1 SV=3	27	52	16	60062	5	24				1536.69	1535.68	1535.74	-0.0597	157	169	0	R	DAMLFPSFIHSQK	R	Oxidation (M)	0.0010000000000.0
18	CATA_RAT	Catalase OS=Rattus norvegicus GN=Cat PE=1 SV=3	27	52	16	60062	5	26				1649.78	1648.77	1648.79	-0.0187	431	444	1	K	RFNSANEDNVTQVR	T
19	AKT1_RAT	RAC-alpha serine/threonine-protein kinase OS=Rattus norvegicus GN=Akt1 PE=1 SV=1	27	52	17	56099	5	3				920.544	919.537	919.549	-0.0126	155	163	1	K	LLGKGTFGK	V
19	AKT1_RAT	RAC-alpha serine/threonine-protein kinase OS=Rattus norvegicus GN=Akt1 PE=1 SV=1	27	52	17	56099	5	5				1014.53	1013.52	1013.48	0.0365	31	39	0	K	NDGTFIGYK	E
19	AKT1_RAT	RAC-alpha serine/threonine-protein kinase OS=Rattus norvegicus GN=Akt1 PE=1 SV=1	27	52	17	56099	5	6				1037.52	1036.51	1036.49	0.0143	242	249	1	R	ERVFSEDR	A
19	AKT1_RAT	RAC-alpha serine/threonine-protein kinase OS=Rattus norvegicus GN=Akt1 PE=1 SV=1	27	52	17	56099	5	33				1802.85	1801.84	1801.92	-0.0824	421	436	0	K	LSPPFKPQVTSETDTR	Y
19	AKT1_RAT	RAC-alpha serine/threonine-protein kinase OS=Rattus norvegicus GN=Akt1 PE=1 SV=1	27	52	17	56099	5	41				2887.2	2886.2	2886.4	-0.2069	87	111	1	R	TFHVETPEEREEWTTAIQTVADGLK	R
20	VGFR1_RAT	Vascular endothelial growth factor receptor 1 OS=Rattus norvegicus GN=Flt1 PE=2 SV=1	26	52	19	152150	8	4				1001.58	1000.58	1000.51	0.07	566	574	0	K	IPTEGEDLK	L
20	VGFR1_RAT	Vascular endothelial growth factor receptor 1 OS=Rattus norvegicus GN=Flt1 PE=2 SV=1	26	52	19	152150	8	7				1106.57	1105.56	1105.57	-0.0019	74	83	1	K	LSVTRSACGR	N
20	VGFR1_RAT	Vascular endothelial growth factor receptor 1 OS=Rattus norvegicus GN=Flt1 PE=2 SV=1	26	52	19	152150	8	8				1118.5	1117.5	1117.59	-0.0949	852	861	1	K	SPTCRTVAVK	M
20	VGFR1_RAT	Vascular endothelial growth factor receptor 1 OS=Rattus norvegicus GN=Flt1 PE=2 SV=1	26	52	19	152150	8	10				1155.57	1154.56	1154.58	-0.0158	933	942	1	K	DAALHMEPKK	E	Oxidation (M)	0.0000010000.0
20	VGFR1_RAT	Vascular endothelial growth factor receptor 1 OS=Rattus norvegicus GN=Flt1 PE=2 SV=1	26	52	19	152150	8	22				1434.74	1433.73	1433.76	-0.0308	638	649	1	R	ARNIYTGEEILR	K
20	VGFR1_RAT	Vascular endothelial growth factor receptor 1 OS=Rattus norvegicus GN=Flt1 PE=2 SV=1	26	52	19	152150	8	23				1493.7	1492.7	1492.74	-0.0441	901	913	0	K	QGGPLMVIVEYCK	Y
20	VGFR1_RAT	Vascular endothelial growth factor receptor 1 OS=Rattus norvegicus GN=Flt1 PE=2 SV=1	26	52	19	152150	8	28				1724.83	1723.82	1723.87	-0.0508	943	956	1	K	EKLEPDLEQDQKPR	L
20	VGFR1_RAT	Vascular endothelial growth factor receptor 1 OS=Rattus norvegicus GN=Flt1 PE=2 SV=1	26	52	19	152150	8	29				1736.86	1735.85	1735.92	-0.0668	686	700	1	R	GVPAPQITWFKNNHK	I
