# Supplementary material for: The proteome of Hypobaric Induced Hypoxic Lung: Insights from Temporal Proteomic Profiling for Biomarker Discovery
Source: Sci Rep. 2015 May 29;5:10681. doi: 10.1038/srep10681 (PMC4448130; doi:10.1038/srep10681)
Supplement: Supplementary Dataset 39 [file srep10681-s34.xls]

## Sheet: SPOT 39
Header	--------------------------------------------------------
Search title
Timestamp	2015-01-15T06:05:58Z
User	yasmin
Email	yasminchem@gmail.com
Report URI	http://www.matrixscience.com/cgi/master_results.pl?file=../data/20150115/FTgpIzSmt.dat
Peak list data path
Peak list format	Mascot generic
Search type	PMF
Mascot version	2.5.1
Database	SwissProt
Fasta file	SwissProt_2015_01.fasta
Total sequences	547357
Total residues	194874700
Sequences after taxonomy filter	7930
Number of queries	36
Decoy	--------------------------------------------------------
Number of matches above identity threshold in search of real database	1
Number of matches above identity threshold in search of decoy database	0
Highest score in search of real database	57
Highest score in search of decoy database	48
Fixed modifications	--------------------------------------------------------
Identifier	Name	Delta	Neutral loss
1	Carbamidomethyl (C)	57.0215
Variable modifications	--------------------------------------------------------
Identifier	Name	Delta	Neutral loss(es)
1	Oxidation (M)	15.9949	0	63.9983
Search Parameters	--------------------------------------------------------
Taxonomy filter	. . . . . . . . . . . . . . . . Rattus
Enzyme	Trypsin
Maximum Missed Cleavages	1
Fixed modifications	Carbamidomethyl (C)
Variable modifications	Oxidation (M)
Peptide Mass Tolerance	100
Peptide Mass Tolerance Units	ppm
Peptide Charge State	1+
Mass values	Monoisotopic
Decoy database also searched	1
USER00	PEP_INT(861.093604:23531.776008,864.515377:5268.844696,877.068430:6966.869377,946.969514:8587.572815,950.555920:6567.741975,951.564767:5226.174834,997.063705:4620.333813,1011.686368:85864.465063,1033.664718:6699.481854,1055.645769:3822.484083,1127.604882:6589.011012,1141.555290:6747.213562,1190.735860:3693.841429,1234.713860:8022.869795,1282.734595:4308.213868,1283.729254:4372.088708,1320.634447:…
Format parameters	--------------------------------------------------------
Significance threshold	0.05
Max. number of hits	20
Include same-set proteins	0
Include sub-set proteins	0
Show duplicate peptides	1
Protein hits	--------------------------------------------------------
prot_hit_num	prot_acc	prot_desc	prot_score	prot_thresh	prot_expect	prot_mass	prot_matches	pep_query	pep_rank	pep_isbold	pep_isunique	pep_exp_mz	pep_exp_mr	pep_calc_mr	pep_delta	pep_start	pep_end	pep_miss	pep_res_before	pep_seq	pep_res_after	pep_var_mod	pep_var_mod_pos	pep_summed_mod_pos	pep_local_mod_pos
1	CPNS1_RAT	Calpain small subunit 1 OS=Rattus norvegicus GN=Capns1 PE=1 SV=3	57	52	0.017	28666	6	5				950.556	949.549	949.513	0.0353	176	182	1	K	WQGIYKR	F
1	CPNS1_RAT	Calpain small subunit 1 OS=Rattus norvegicus GN=Capns1 PE=1 SV=3	57	52	0.017	28666	6	12				1141.56	1140.55	1140.49	0.061	138	147	0	K	TDGFGIDTCR	S
1	CPNS1_RAT	Calpain small subunit 1 OS=Rattus norvegicus GN=Capns1 PE=1 SV=3	57	52	0.017	28666	6	24				1793.8	1792.79	1792.75	0.0407	87	101	0	R	SHYSNIEANESEEER	Q
1	CPNS1_RAT	Calpain small subunit 1 OS=Rattus norvegicus GN=Capns1 PE=1 SV=3	57	52	0.017	28666	6	29				2225.16	2224.16	2223.98	0.1773	87	104	1	R	SHYSNIEANESEEERQFR	K
1	CPNS1_RAT	Calpain small subunit 1 OS=Rattus norvegicus GN=Capns1 PE=1 SV=3	57	52	0.017	28666	6	33				2283.04	2282.04	2281.96	0.0757	219	237	0	R	YSDETGNMDFDNFISCLVR	L
1	CPNS1_RAT	Calpain small subunit 1 OS=Rattus norvegicus GN=Capns1 PE=1 SV=3	57	52	0.017	28666	6	34				2447.36	2446.35	2446.29	0.0649	63	86	0	R	ILGGVISAISEAAAQYNPEPPPPR	S
2	HMCES_RAT	Embryonic stem cell-specific 5-hydroxymethylcytosine-binding protein OS=Rattus norvegicus GN=Hmces PE=2 SV=1	46	52	0.21	40767	6	15				1282.73	1281.73	1281.65	0.0807	28	37	1	R	QLPQWRDPDK	Y
2	HMCES_RAT	Embryonic stem cell-specific 5-hydroxymethylcytosine-binding protein OS=Rattus norvegicus GN=Hmces PE=2 SV=1	46	52	0.21	40767	6	17				1320.63	1319.63	1319.67	-0.0458	286	296	1	R	MMQWLATKSPK	K
2	HMCES_RAT	Embryonic stem cell-specific 5-hydroxymethylcytosine-binding protein OS=Rattus norvegicus GN=Hmces PE=2 SV=1	46	52	0.21	40767	6	19				1424.81	1423.8	1423.69	0.1126	12	23	1	R	DALTRACAYLDR	Q
2	HMCES_RAT	Embryonic stem cell-specific 5-hydroxymethylcytosine-binding protein OS=Rattus norvegicus GN=Hmces PE=2 SV=1	46	52	0.21	40767	6	23				1775.81	1774.81	1774.89	-0.0858	138	151	1	R	QPYFIYFPQSKTEK	S
2	HMCES_RAT	Embryonic stem cell-specific 5-hydroxymethylcytosine-binding protein OS=Rattus norvegicus GN=Hmces PE=2 SV=1	46	52	0.21	40767	6	24				1793.8	1792.79	1792.85	-0.0622	173	187	0	R	LLTMAGIFDCWEPPK	G	Oxidation (M)	0.000100000000000.0
2	HMCES_RAT	Embryonic stem cell-specific 5-hydroxymethylcytosine-binding protein OS=Rattus norvegicus GN=Hmces PE=2 SV=1	46	52	0.21	40767	6	29				2225.16	2224.16	2224.12	0.0396	204	224	1	R	GLSDIHSRMPAILDGEEAVSK	W
3	TRUB1_RAT	Probable tRNA pseudouridine synthase 1 OS=Rattus norvegicus GN=Trub1 PE=2 SV=1	39	52	1.1	36609	5	2				864.515	863.508	863.49	0.0182	201	207	1	R	LSTLMKR	G	Oxidation (M)	0.0000100.0
3	TRUB1_RAT	Probable tRNA pseudouridine synthase 1 OS=Rattus norvegicus GN=Trub1 PE=2 SV=1	39	52	1.1	36609	5	6				951.565	950.558	950.507	0.0502	140	148	0	R	YIATGELGK	A
3	TRUB1_RAT	Probable tRNA pseudouridine synthase 1 OS=Rattus norvegicus GN=Trub1 PE=2 SV=1	39	52	1.1	36609	5	22				1707.79	1706.79	1706.89	-0.1001	256	270	1	K	ELSSCATVLELTRTK	Q
3	TRUB1_RAT	Probable tRNA pseudouridine synthase 1 OS=Rattus norvegicus GN=Trub1 PE=2 SV=1	39	52	1.1	36609	5	26				1940.98	1939.98	1939.97	0.0019	140	158	1	R	YIATGELGKATDTLDSTGK	V
3	TRUB1_RAT	Probable tRNA pseudouridine synthase 1 OS=Rattus norvegicus GN=Trub1 PE=2 SV=1	39	52	1.1	36609	5	27				1962.96	1961.95	1962.06	-0.1108	105	125	0	K	VGHGGTLDSAAQGVLVVGIGR	G
4	METL6_RAT	Methyltransferase-like protein 6 OS=Rattus norvegicus GN=Mettl6 PE=2 SV=1	36	52	1.9	33759	5	11				1127.6	1126.6	1126.55	0.0457	121	129	0	K	QHPLYNAER	C
4	METL6_RAT	Methyltransferase-like protein 6 OS=Rattus norvegicus GN=Mettl6 PE=2 SV=1	36	52	1.9	33759	5	12				1141.56	1140.55	1140.57	-0.0236	44	51	1	K	NWDLFYKR	N
4	METL6_RAT	Methyltransferase-like protein 6 OS=Rattus norvegicus GN=Mettl6 PE=2 SV=1	36	52	1.9	33759	5	17				1320.63	1319.63	1319.59	0.0344	189	199	0	R	DYGLNDHAMLR	F	Oxidation (M)	0.00000000100.0
4	METL6_RAT	Methyltransferase-like protein 6 OS=Rattus norvegicus GN=Mettl6 PE=2 SV=1	36	52	1.9	33759	5	24				1793.8	1792.79	1792.97	-0.1777	268	284	1	R	KPPKDPAPTTDSASLLR	K
4	METL6_RAT	Methyltransferase-like protein 6 OS=Rattus norvegicus GN=Mettl6 PE=2 SV=1	36	52	1.9	33759	5	25				1802.97	1801.97	1801.91	0.0554	115	129	1	R	AVDYVKQHPLYNAER	C
5	LGUL_RAT	Lactoylglutathione lyase OS=Rattus norvegicus GN=Glo1 PE=1 SV=3	35	52	2.3	20977	4	9				1033.66	1032.66	1032.56	0.097	149	157	1	K	FVKKPDDGK	M
5	LGUL_RAT	Lactoylglutathione lyase OS=Rattus norvegicus GN=Glo1 PE=1 SV=3	35	52	2.3	20977	4	25				1802.97	1801.97	1802.04	-0.071	52	67	1	R	VLGLTLLQKLDFPSMK	F
5	LGUL_RAT	Lactoylglutathione lyase OS=Rattus norvegicus GN=Glo1 PE=1 SV=3	35	52	2.3	20977	4	27				1962.96	1961.95	1961.98	-0.0235	68	83	1	K	FSLYFLAYEDKNDIPK	D
5	LGUL_RAT	Lactoylglutathione lyase OS=Rattus norvegicus GN=Glo1 PE=1 SV=3	35	52	2.3	20977	4	30				2230.26	2229.25	2229.07	0.1828	61	78	1	K	LDFPSMKFSLYFLAYEDK	N	Oxidation (M)	0.000001000000000000.0
6	GOGA7_RAT	Golgin subfamily A member 7 OS=Rattus norvegicus GN=Golga7 PE=2 SV=1	30	52	8.5	15996	3	18				1365.68	1364.68	1364.69	-0.0181	93	103	1	K	VSKYIQEQNEK	I
6	GOGA7_RAT	Golgin subfamily A member 7 OS=Rattus norvegicus GN=Golga7 PE=2 SV=1	30	52	8.5	15996	3	24				1793.8	1792.79	1792.93	-0.1413	122	137	1	R	VIEITIYEDRGVSSGR	-
6	GOGA7_RAT	Golgin subfamily A member 7 OS=Rattus norvegicus GN=Golga7 PE=2 SV=1	30	52	8.5	15996	3	33				2283.04	2282.04	2282.12	-0.0802	41	59	1	R	QQFEETVRTLNNLYAEAEK	L
7	F213A_RAT	Redox-regulatory protein FAM213A OS=Rattus norvegicus GN=Fam213a PE=1 SV=1	29	52	11	25861	5	5				950.556	949.549	949.491	0.0575	148	155	0	K	MMLMGLVR	L
7	F213A_RAT	Redox-regulatory protein FAM213A OS=Rattus norvegicus GN=Fam213a PE=1 SV=1	29	52	11	25861	5	6				951.565	950.558	950.53	0.0277	192	199	0	K	QGVLLEHR	E
7	F213A_RAT	Redox-regulatory protein FAM213A OS=Rattus norvegicus GN=Fam213a PE=1 SV=1	29	52	11	25861	5	12				1141.56	1140.55	1140.57	-0.0236	156	164	0	R	LGVWYNSFR	A
7	F213A_RAT	Redox-regulatory protein FAM213A OS=Rattus norvegicus GN=Fam213a PE=1 SV=1	29	52	11	25861	5	28				2105.04	2104.03	2104.04	-0.0094	148	164	1	K	MMLMGLVRLGVWYNSFR	A	2 Oxidation (M)	0.11000000000000000.0
7	F213A_RAT	Redox-regulatory protein FAM213A OS=Rattus norvegicus GN=Fam213a PE=1 SV=1	29	52	11	25861	5	35				2717.2	2716.19	2716.36	-0.177	165	191	1	R	AWKGGFSGNFEGEGFILGGVFVIGSGK	Q
8	TOIP1_RAT	Torsin-1A-interacting protein 1 OS=Rattus norvegicus GN=Tor1aip1 PE=1 SV=1	28	52	11	65894	5	6				951.565	950.558	950.519	0.039	389	396	1	K	RGTTFLEK	H
8	TOIP1_RAT	Torsin-1A-interacting protein 1 OS=Rattus norvegicus GN=Tor1aip1 PE=1 SV=1	28	52	11	65894	5	18				1365.68	1364.68	1364.67	0.0071	97	107	1	K	EEVRESAYNLR	S
8	TOIP1_RAT	Torsin-1A-interacting protein 1 OS=Rattus norvegicus GN=Tor1aip1 PE=1 SV=1	28	52	11	65894	5	21				1487.8	1486.79	1486.76	0.0298	444	458	1	R	IDGAGKAAQDSDLVK	H
8	TOIP1_RAT	Torsin-1A-interacting protein 1 OS=Rattus norvegicus GN=Tor1aip1 PE=1 SV=1	28	52	11	65894	5	23				1775.81	1774.81	1774.82	-0.0149	161	177	0	R	GEDEPSSQPVTSQTVSK	K
8	TOIP1_RAT	Torsin-1A-interacting protein 1 OS=Rattus norvegicus GN=Tor1aip1 PE=1 SV=1	28	52	11	65894	5	32				2261.17	2260.16	2260.02	0.1421	302	321	1	R	MAYNNIQKSDFGNQSPSTSR	Q	Oxidation (M)	0.10000000000000000000.0
9	TTC29_RAT	Tetratricopeptide repeat protein 29 OS=Rattus norvegicus GN=Ttc29 PE=2 SV=1	27	52	15	54840	5	16				1283.73	1282.72	1282.61	0.117	1	11	0	-	MATFPPLSMTR	T	2 Oxidation (M)	0.10000000100.0
9	TTC29_RAT	Tetratricopeptide repeat protein 29 OS=Rattus norvegicus GN=Ttc29 PE=2 SV=1	27	52	15	54840	5	18				1365.68	1364.68	1364.71	-0.0367	2	13	1	M	ATFPPLSMTRTK	L	Oxidation (M)	0.000000010000.0
9	TTC29_RAT	Tetratricopeptide repeat protein 29 OS=Rattus norvegicus GN=Ttc29 PE=2 SV=1	27	52	15	54840	5	26				1940.98	1939.98	1939.94	0.033	117	132	1	K	LDNFYHYLTKAEAAER	K
9	TTC29_RAT	Tetratricopeptide repeat protein 29 OS=Rattus norvegicus GN=Ttc29 PE=2 SV=1	27	52	15	54840	5	30				2230.26	2229.25	2229.07	0.1875	316	335	1	R	AYEAMAKVLQSQGEMTEAIK	Y	2 Oxidation (M)	0.00001000000000100000.0
9	TTC29_RAT	Tetratricopeptide repeat protein 29 OS=Rattus norvegicus GN=Ttc29 PE=2 SV=1	27	52	15	54840	5	32				2261.17	2260.16	2260.06	0.1031	181	200	0	K	EAEAEAHMGLLYEEEGELLK	A
10	PLAK_RAT	Junction plakoglobin OS=Rattus norvegicus GN=Jup PE=1 SV=1	26	52	18	82490	5	16				1283.73	1282.72	1282.71	0.0153	273	283	1	K	MVPLLNKNNPK	F	Oxidation (M)	0.10000000000.0
10	PLAK_RAT	Junction plakoglobin OS=Rattus norvegicus GN=Jup PE=1 SV=1	26	52	18	82490	5	27				1962.96	1961.95	1961.95	0.005	461	477	1	R	HLTSRHPEAEMAQNSVR	L
10	PLAK_RAT	Junction plakoglobin OS=Rattus norvegicus GN=Jup PE=1 SV=1	26	52	18	82490	5	33				2283.04	2282.04	2282.08	-0.0472	616	637	0	K	EAADAIDAEGASAPLMELLHSR	N	Oxidation (M)	0.0000000000000001000000.0
10	PLAK_RAT	Junction plakoglobin OS=Rattus norvegicus GN=Jup PE=1 SV=1	26	52	18	82490	5	34				2447.36	2446.35	2446.29	0.0602	204	224	1	R	CTTSILHNLSHHREGLLAIFK	S
10	PLAK_RAT	Junction plakoglobin OS=Rattus norvegicus GN=Jup PE=1 SV=1	26	52	18	82490	5	36				2807.43	2806.43	2806.31	0.1175	57	81	1	K	KTTTYTQGVPQSQGDLEYQMSTTAR	A	Oxidation (M)	0.0000000000000000000100000.0
11	KMO_RAT	Kynurenine 3-monooxygenase OS=Rattus norvegicus GN=Kmo PE=1 SV=1	26	52	19	54945	5	5				950.556	949.549	949.492	0.0571	45	52	1	R	VANFMRGR	S
11	KMO_RAT	Kynurenine 3-monooxygenase OS=Rattus norvegicus GN=Kmo PE=1 SV=1	26	52	19	54945	5	18				1365.68	1364.68	1364.76	-0.085	375	384	1	R	WFLFQRLLDK	F
11	KMO_RAT	Kynurenine 3-monooxygenase OS=Rattus norvegicus GN=Kmo PE=1 SV=1	26	52	19	54945	5	23				1775.81	1774.81	1774.95	-0.1393	114	129	1	K	LNKDLLTAVESYPNAK	V
11	KMO_RAT	Kynurenine 3-monooxygenase OS=Rattus norvegicus GN=Kmo PE=1 SV=1	26	52	19	54945	5	25				1802.97	1801.97	1801.89	0.081	260	275	0	K	NFPDAIPLMGEQALMR	D
11	KMO_RAT	Kynurenine 3-monooxygenase OS=Rattus norvegicus GN=Kmo PE=1 SV=1	26	52	19	54945	5	33				2283.04	2282.04	2282.03	0.0029	350	368	0	R	IPDDHAISDLSMYNYIEMR	A
12	KNT1_RAT	T-kininogen 1 OS=Rattus norvegicus GN=Map1 PE=1 SV=2	26	52	22	48828	4	20				1425.8	1424.79	1424.73	0.0613	196	207	0	K	IIYSIVQTNCSK	E
12	KNT1_RAT	T-kininogen 1 OS=Rattus norvegicus GN=Map1 PE=1 SV=2	26	52	22	48828	4	23				1775.81	1774.81	1774.86	-0.0526	413	430	1	K	ARAGPAPDHQAEASTVTP	-
12	KNT1_RAT	T-kininogen 1 OS=Rattus norvegicus GN=Map1 PE=1 SV=2	26	52	22	48828	4	25				1802.97	1801.97	1801.86	0.103	44	58	0	K	YNAELESGNQFVLYR	V
12	KNT1_RAT	T-kininogen 1 OS=Rattus norvegicus GN=Map1 PE=1 SV=2	26	52	22	48828	4	34				2447.36	2446.35	2446.13	0.2235	343	362	0	K	HLGQSLNCNANVYMRPWENK	V	Oxidation (M)	0.00000000000001000000.0
13	PI51C_RAT	Phosphatidylinositol 4-phosphate 5-kinase type-1 gamma OS=Rattus norvegicus GN=Pip5k1c PE=1 SV=1	25	52	24	75832	5	2				864.515	863.508	863.439	0.0692	194	200	0	K	EAEFLQK	L
13	PI51C_RAT	Phosphatidylinositol 4-phosphate 5-kinase type-1 gamma OS=Rattus norvegicus GN=Pip5k1c PE=1 SV=1	25	52	24	75832	5	11				1127.6	1126.6	1126.51	0.0834	62	72	0	R	GVDASGETTYK	K
13	PI51C_RAT	Phosphatidylinositol 4-phosphate 5-kinase type-1 gamma OS=Rattus norvegicus GN=Pip5k1c PE=1 SV=1	25	52	24	75832	5	12				1141.56	1140.55	1140.63	-0.0771	342	351	1	K	ADEKRPVAQK	A
13	PI51C_RAT	Phosphatidylinositol 4-phosphate 5-kinase type-1 gamma OS=Rattus norvegicus GN=Pip5k1c PE=1 SV=1	25	52	24	75832	5	26				1940.98	1939.98	1940.08	-0.1086	38	57	1	K	AILAEAPLVTGQPGPGHGKK	L
13	PI51C_RAT	Phosphatidylinositol 4-phosphate 5-kinase type-1 gamma OS=Rattus norvegicus GN=Pip5k1c PE=1 SV=1	25	52	24	75832	5	32				2261.17	2260.16	2260.2	-0.0438	201	219	1	K	LLPGYYMNLNQNPRTLLPK	F	Oxidation (M)	0.0000001000000000000.0
14	CHID1_RAT	Chitinase domain-containing protein 1 OS=Rattus norvegicus GN=Chid1 PE=2 SV=2	25	52	26	45017	4	17				1320.63	1319.63	1319.65	-0.0198	38	48	0	K	TQFSDKPVQDR	G
14	CHID1_RAT	Chitinase domain-containing protein 1 OS=Rattus norvegicus GN=Chid1 PE=2 SV=2	25	52	26	45017	4	21				1487.8	1486.79	1486.85	-0.0582	314	326	1	R	EPVIGARYIQTLK	D
14	CHID1_RAT	Chitinase domain-containing protein 1 OS=Rattus norvegicus GN=Chid1 PE=2 SV=2	25	52	26	45017	4	23				1775.81	1774.81	1774.9	-0.0892	295	310	0	K	ILLGLNFYGMDYAASK	D
14	CHID1_RAT	Chitinase domain-containing protein 1 OS=Rattus norvegicus GN=Chid1 PE=2 SV=2	25	52	26	45017	4	32				2261.17	2260.16	2260.13	0.0323	183	201	0	K	NQHFDGFVVEVWSQLLSQK	H
15	ANXA5_RAT	Annexin A5 OS=Rattus norvegicus GN=Anxa5 PE=1 SV=3	25	52	26	35779	4	11				1127.6	1126.6	1126.69	-0.092	78	87	0	K	LIVALMKPSR	L
15	ANXA5_RAT	Annexin A5 OS=Rattus norvegicus GN=Anxa5 PE=1 SV=3	25	52	26	35779	4	14				1234.71	1233.71	1233.67	0.0349	275	284	1	R	SEIDLFNIRK	E
15	ANXA5_RAT	Annexin A5 OS=Rattus norvegicus GN=Anxa5 PE=1 SV=3	25	52	26	35779	4	19				1424.81	1423.8	1423.71	0.0874	57	68	1	K	TLFGRDLVNDMK	S	Oxidation (M)	0.000000000010.0
15	ANXA5_RAT	Annexin A5 OS=Rattus norvegicus GN=Anxa5 PE=1 SV=3	25	52	26	35779	4	25				1802.97	1801.97	1801.86	0.1109	211	225	0	K	YMTISGFQIEETIDR	E
16	ABCF3_RAT	ATP-binding cassette sub-family F member 3 OS=Rattus norvegicus GN=Abcf3 PE=2 SV=1	25	52	27	80205	5	12				1141.56	1140.55	1140.51	0.0346	327	335	1	R	EFSGGWRMR	L	Oxidation (M)	0.000000010.0
16	ABCF3_RAT	ATP-binding cassette sub-family F member 3 OS=Rattus norvegicus GN=Abcf3 PE=2 SV=1	25	52	27	80205	5	18				1365.68	1364.68	1364.68	-0.0042	446	457	1	R	YNANRASQVQSK	L
16	ABCF3_RAT	ATP-binding cassette sub-family F member 3 OS=Rattus norvegicus GN=Abcf3 PE=2 SV=1	25	52	27	80205	5	22				1707.79	1706.79	1706.79	-0.0075	320	333	1	K	MQQQPTREFSGGWR	M
16	ABCF3_RAT	ATP-binding cassette sub-family F member 3 OS=Rattus norvegicus GN=Abcf3 PE=2 SV=1	25	52	27	80205	5	27				1962.96	1961.95	1962.04	-0.0896	385	401	0	R	NFLNAIATDIIHLHSQR	L
16	ABCF3_RAT	ATP-binding cassette sub-family F member 3 OS=Rattus norvegicus GN=Abcf3 PE=2 SV=1	25	52	27	80205	5	32				2261.17	2260.16	2260.15	0.0053	141	162	1	K	ETLKTSSPLVLEEASASQAGSR	K
17	FA46C_RAT	Protein FAM46C OS=Rattus norvegicus GN=Fam46c PE=2 SV=1	24	52	28	45227	4	2				864.515	863.508	863.486	0.0216	247	253	0	K	YSNLLVR	D
17	FA46C_RAT	Protein FAM46C OS=Rattus norvegicus GN=Fam46c PE=2 SV=1	24	52	28	45227	4	15				1282.73	1281.73	1281.7	0.0232	235	246	1	K	NPEEIRGGGLLK	Y
17	FA46C_RAT	Protein FAM46C OS=Rattus norvegicus GN=Fam46c PE=2 SV=1	24	52	28	45227	4	16				1283.73	1282.72	1282.72	-0.0025	230	240	1	R	LIATKNPEEIR	G
17	FA46C_RAT	Protein FAM46C OS=Rattus norvegicus GN=Fam46c PE=2 SV=1	24	52	28	45227	4	25				1802.97	1801.97	1801.86	0.1102	313	327	1	R	VVNESTVCLMGHERR	Q	Oxidation (M)	0.000000000100000.0
18	GDIB_RAT	Rab GDP dissociation inhibitor beta OS=Rattus norvegicus GN=Gdi2 PE=1 SV=2	24	52	33	51018	4	16				1283.73	1282.72	1282.69	0.0298	104	115	1	K	VIEGSFVYKGGK	I
18	GDIB_RAT	Rab GDP dissociation inhibitor beta OS=Rattus norvegicus GN=Gdi2 PE=1 SV=2	24	52	33	51018	4	24				1793.8	1792.79	1792.89	-0.0986	90	103	1	K	MLLFTEVTRYMDFK	V
18	GDIB_RAT	Rab GDP dissociation inhibitor beta OS=Rattus norvegicus GN=Gdi2 PE=1 SV=2	24	52	33	51018	4	31				2239.19	2238.18	2238.09	0.0901	329	348	1	R	KSDIYVCMISFAHNVAAQGK	Y
18	GDIB_RAT	Rab GDP dissociation inhibitor beta OS=Rattus norvegicus GN=Gdi2 PE=1 SV=2	24	52	33	51018	4	32				2261.17	2260.16	2260.23	-0.0714	361	379	1	K	EPEKEIRPALELLEPIEQK	F
19	CD8A_RAT	T-cell surface glycoprotein CD8 alpha chain OS=Rattus norvegicus GN=Cd8a PE=1 SV=1	24	52	35	26806	3	20				1425.8	1424.79	1424.84	-0.0404	22	34	1	R	LQVSGQLQLSPKK	V
19	CD8A_RAT	T-cell surface glycoprotein CD8 alpha chain OS=Rattus norvegicus GN=Cd8a PE=1 SV=1	24	52	35	26806	3	21				1487.8	1486.79	1486.78	0.0146	84	96	0	K	LNDILDPNLFSAR	K
19	CD8A_RAT	T-cell surface glycoprotein CD8 alpha chain OS=Rattus norvegicus GN=Cd8a PE=1 SV=1	24	52	35	26806	3	34				2447.36	2446.35	2446.38	-0.0299	1	21	1	-	MASRVICFLSLNLLLLDVITR	L
20	HACL1_RAT	2-hydroxyacyl-CoA lyase 1 OS=Rattus norvegicus GN=Hacl1 PE=1 SV=1	23	52	38	64431	4	21				1487.8	1486.79	1486.73	0.0608	570	581	1	K	AQDFHWLTRSNI	-
20	HACL1_RAT	2-hydroxyacyl-CoA lyase 1 OS=Rattus norvegicus GN=Hacl1 PE=1 SV=1	23	52	38	64431	4	29				2225.16	2224.16	2224.03	0.1227	189	207	1	K	YKECCMPPPLSLAETSAVR	A	Oxidation (M)	0.0000010000000000000.0
20	HACL1_RAT	2-hydroxyacyl-CoA lyase 1 OS=Rattus norvegicus GN=Hacl1 PE=1 SV=1	23	52	38	64431	4	31				2239.19	2238.18	2238.17	0.0108	421	444	0	R	LDAGSFGTMGVGLGFAIAAAVVAK	E	Oxidation (M)	0.000000001000000000000000.0
20	HACL1_RAT	2-hydroxyacyl-CoA lyase 1 OS=Rattus norvegicus GN=Hacl1 PE=1 SV=1	23	52	38	64431	4	34				2447.36	2446.35	2446.34	0.0133	136	156	1	R	LYSKFSARPSSIQHIPFVIEK	A
