# Supplementary material for: The proteome of Hypobaric Induced Hypoxic Lung: Insights from Temporal Proteomic Profiling for Biomarker Discovery
Source: Sci Rep. 2015 May 29;5:10681. doi: 10.1038/srep10681 (PMC4448130; doi:10.1038/srep10681)
Supplement: Supplementary Dataset 40 [file srep10681-s35.xls]

## Sheet: SPOT 40
Header	--------------------------------------------------------
Search title
Timestamp	2015-01-15T06:07:18Z
User	yasmin
Email	yasminchem@gmail.com
Report URI	http://www.matrixscience.com/cgi/master_results.pl?file=../data/20150115/FTgpIzSTT.dat
Peak list data path
Peak list format	Mascot generic
Search type	PMF
Mascot version	2.5.1
Database	SwissProt
Fasta file	SwissProt_2015_01.fasta
Total sequences	547357
Total residues	194874700
Sequences after taxonomy filter	7930
Number of queries	44
Fixed modifications	--------------------------------------------------------
Identifier	Name	Delta	Neutral loss
1	Carbamidomethyl (C)	57.0215
Variable modifications	--------------------------------------------------------
Identifier	Name	Delta	Neutral loss(es)
1	Oxidation (M)	15.9949	0	63.9983
Search Parameters	--------------------------------------------------------
Taxonomy filter	. . . . . . . . . . . . . . . . Rattus
Enzyme	Trypsin
Maximum Missed Cleavages	1
Fixed modifications	Carbamidomethyl (C)
Variable modifications	Oxidation (M)
Peptide Mass Tolerance	100
Peptide Mass Tolerance Units	ppm
Peptide Charge State	1+
Mass values	Monoisotopic
USER00	PEP_INT(827.445900:2263.136833,864.494262:1932.006473,881.265786:3016.480928,883.832952:7354.117063,886.546271:4455.419761,899.279734:10935.434979,901.842570:3688.737486,917.295206:5006.988203,946.928398:2609.723274,951.534882:1640.093265,1107.549751:1883.400365,1118.523760:1709.973007,1127.562833:2132.614269,1234.678960:5285.070359,1307.682852:3629.002419,1308.664929:4732.303779,1320.641000:9698…
Format parameters	--------------------------------------------------------
Significance threshold	0.05
Max. number of hits	20
Include same-set proteins	0
Include sub-set proteins	0
Show duplicate peptides	1
Protein hits	--------------------------------------------------------
prot_hit_num	prot_acc	prot_desc	prot_score	prot_thresh	prot_expect	prot_mass	prot_matches	pep_query	pep_rank	pep_isbold	pep_isunique	pep_exp_mz	pep_exp_mr	pep_calc_mr	pep_delta	pep_start	pep_end	pep_miss	pep_res_before	pep_seq	pep_res_after	pep_var_mod	pep_var_mod_pos	pep_summed_mod_pos	pep_local_mod_pos
1	TRUB1_RAT	Probable tRNA pseudouridine synthase 1 OS=Rattus norvegicus GN=Trub1 PE=2 SV=1	53	52	0.042	36609	7	2				864.494	863.487	863.49	-0.0029	201	207	1	R	LSTLMKR	G	Oxidation (M)	0.0000100.0
1	TRUB1_RAT	Probable tRNA pseudouridine synthase 1 OS=Rattus norvegicus GN=Trub1 PE=2 SV=1	53	52	0.042	36609	7	10				951.535	950.528	950.507	0.0203	140	148	0	R	YIATGELGK	A
1	TRUB1_RAT	Probable tRNA pseudouridine synthase 1 OS=Rattus norvegicus GN=Trub1 PE=2 SV=1	53	52	0.042	36609	7	11				1107.55	1106.54	1106.61	-0.0659	139	148	1	K	RYIATGELGK	A
1	TRUB1_RAT	Probable tRNA pseudouridine synthase 1 OS=Rattus norvegicus GN=Trub1 PE=2 SV=1	53	52	0.042	36609	7	27				1707.75	1706.75	1706.89	-0.1409	256	270	1	K	ELSSCATVLELTRTK	Q
1	TRUB1_RAT	Probable tRNA pseudouridine synthase 1 OS=Rattus norvegicus GN=Trub1 PE=2 SV=1	53	52	0.042	36609	7	30				1794.82	1793.81	1793.94	-0.1259	180	195	0	K	FTGNIMQVPPLYSALK	K	Oxidation (M)	0.0000010000000000.0
1	TRUB1_RAT	Probable tRNA pseudouridine synthase 1 OS=Rattus norvegicus GN=Trub1 PE=2 SV=1	53	52	0.042	36609	7	31				1940.93	1939.92	1939.97	-0.0501	140	158	1	R	YIATGELGKATDTLDSTGK	V
1	TRUB1_RAT	Probable tRNA pseudouridine synthase 1 OS=Rattus norvegicus GN=Trub1 PE=2 SV=1	53	52	0.042	36609	7	32				1962.91	1961.91	1962.06	-0.158	105	125	0	K	VGHGGTLDSAAQGVLVVGIGR	G
2	NOE2_RAT	Noelin-2 OS=Rattus norvegicus GN=Olfm2 PE=1 SV=1	47	52	0.17	54178	8	1				827.446	826.439	826.412	0.0267	210	216	0	R	LHACAQK	L
2	NOE2_RAT	Noelin-2 OS=Rattus norvegicus GN=Olfm2 PE=1 SV=1	47	52	0.17	54178	8	18				1342.65	1341.64	1341.66	-0.0223	210	221	1	R	LHACAQKLGCGK	L
2	NOE2_RAT	Noelin-2 OS=Rattus norvegicus GN=Olfm2 PE=1 SV=1	47	52	0.17	54178	8	20				1425.75	1424.75	1424.68	0.0718	119	130	1	R	SMETLMRSLDAR	L	Oxidation (M)	0.010000000000.0
2	NOE2_RAT	Noelin-2 OS=Rattus norvegicus GN=Olfm2 PE=1 SV=1	47	52	0.17	54178	8	26				1657.79	1656.79	1656.8	-0.0107	113	125	1	R	DLQYVRSMETLMR	S	Oxidation (M)	0.0000000100000.0
2	NOE2_RAT	Noelin-2 OS=Rattus norvegicus GN=Olfm2 PE=1 SV=1	47	52	0.17	54178	8	27				1707.75	1706.75	1706.79	-0.0439	68	82	0	K	CICTAVIPAQSTCAR	D
2	NOE2_RAT	Noelin-2 OS=Rattus norvegicus GN=Olfm2 PE=1 SV=1	47	52	0.17	54178	8	29				1791.73	1790.72	1790.72	-0.0048	238	253	0	R	FGSWMTDTMAPSADSR	V	2 Oxidation (M)	0.0000100010000000.0
2	NOE2_RAT	Noelin-2 OS=Rattus norvegicus GN=Olfm2 PE=1 SV=1	47	52	0.17	54178	8	36				2261.11	2260.11	2260.16	-0.0482	91	109	1	R	QLMEKVQNVSQSMEVLELR	T
2	NOE2_RAT	Noelin-2 OS=Rattus norvegicus GN=Olfm2 PE=1 SV=1	47	52	0.17	54178	8	43				3312.46	3311.46	3311.66	-0.1987	8	38	0	K	IGAVLSTMAMVTNWMSQTLPSLVGLNSTVSR	A	3 Oxidation (M)	0.0000000101000010000000000000000.0
3	PK3C3_RAT	Phosphatidylinositol 3-kinase catalytic subunit type 3 OS=Rattus norvegicus GN=Pik3c3 PE=2 SV=1	35	52	2.6	102154	8	5				886.546	885.539	885.492	0.047	413	420	1	K	NGLEPTKK	D
3	PK3C3_RAT	Phosphatidylinositol 3-kinase catalytic subunit type 3 OS=Rattus norvegicus GN=Pik3c3 PE=2 SV=1	35	52	2.6	102154	8	16				1308.66	1307.66	1307.64	0.0132	801	810	0	K	QCYTAFLHLR	R
3	PK3C3_RAT	Phosphatidylinositol 3-kinase catalytic subunit type 3 OS=Rattus norvegicus GN=Pik3c3 PE=2 SV=1	35	52	2.6	102154	8	17				1320.64	1319.63	1319.7	-0.0649	190	199	1	K	VDWLDRLTFR	E
3	PK3C3_RAT	Phosphatidylinositol 3-kinase catalytic subunit type 3 OS=Rattus norvegicus GN=Pik3c3 PE=2 SV=1	35	52	2.6	102154	8	25				1649.82	1648.82	1648.77	0.0473	510	522	1	R	DPKTHEMYLNVMR	R	Oxidation (M)	0.0000001000000.0
3	PK3C3_RAT	Phosphatidylinositol 3-kinase catalytic subunit type 3 OS=Rattus norvegicus GN=Pik3c3 PE=2 SV=1	35	52	2.6	102154	8	26				1657.79	1656.79	1656.91	-0.1264	643	656	0	R	QDQLILQIISLMDK	L
3	PK3C3_RAT	Phosphatidylinositol 3-kinase catalytic subunit type 3 OS=Rattus norvegicus GN=Pik3c3 PE=2 SV=1	35	52	2.6	102154	8	34				2225.12	2224.11	2224.03	0.0804	464	482	0	K	EVSDGENLEQDLCTFLISR	A
3	PK3C3_RAT	Phosphatidylinositol 3-kinase catalytic subunit type 3 OS=Rattus norvegicus GN=Pik3c3 PE=2 SV=1	35	52	2.6	102154	8	41				2717.13	2716.12	2716.32	-0.1924	355	377	0	K	WKPMDVEDSLELLSSHYTNPTVR	R
3	PK3C3_RAT	Phosphatidylinositol 3-kinase catalytic subunit type 3 OS=Rattus norvegicus GN=Pik3c3 PE=2 SV=1	35	52	2.6	102154	8	44				3348.79	3347.78	3347.54	0.2398	486	512	1	K	NSTLANYLYWYVIVECEDQDTQQRDPK	T
4	PHOS_RAT	Phosducin OS=Rattus norvegicus GN=Pdc PE=1 SV=1	33	52	4.1	28397	4	25				1649.82	1648.82	1648.78	0.0408	72	84	0	K	MSIQEYELIHQDK	E	Oxidation (M)	0.1000000000000.0
4	PHOS_RAT	Phosducin OS=Rattus norvegicus GN=Pdc PE=1 SV=1	33	52	4.1	28397	4	32				1962.91	1961.91	1962.04	-0.1355	130	146	1	K	EQKVTTIVVNIYEDGVR	G
4	PHOS_RAT	Phosducin OS=Rattus norvegicus GN=Pdc PE=1 SV=1	33	52	4.1	28397	4	39				2508.17	2507.16	2507.08	0.0832	1	23	0	-	MEEAASQSLEEDFEGQATHTGPK	G	Oxidation (M)	0.10000000000000000000000.0
4	PHOS_RAT	Phosducin OS=Rattus norvegicus GN=Pdc PE=1 SV=1	33	52	4.1	28397	4	44				3348.79	3347.78	3347.5	0.2802	1	30	1	-	MEEAASQSLEEDFEGQATHTGPKGVINDWR	K	Oxidation (M)	0.100000000000000000000000000000.0
5	MACF1_RAT	Microtubule-actin cross-linking factor 1 OS=Rattus norvegicus GN=Macf1 PE=1 SV=1	32	52	5	623208	20	1				827.446	826.439	826.389	0.0492	1741	1746	0	R	QYELMK	A	Oxidation (M)	0.000010.0
5	MACF1_RAT	Microtubule-actin cross-linking factor 1 OS=Rattus norvegicus GN=Macf1 PE=1 SV=1	32	52	5	623208	20	2				864.494	863.487	863.403	0.0845	4776	4782	0	R	DDTTWVK	G
5	MACF1_RAT	Microtubule-actin cross-linking factor 1 OS=Rattus norvegicus GN=Macf1 PE=1 SV=1	32	52	5	623208	20	5				886.546	885.539	885.54	-0.0006	5403	5410	1	R	RGLTKPSK	I
5	MACF1_RAT	Microtubule-actin cross-linking factor 1 OS=Rattus norvegicus GN=Macf1 PE=1 SV=1	32	52	5	623208	20	10				951.535	950.528	950.456	0.072	1454	1462	0	R	TSASTDIEK	A
5	MACF1_RAT	Microtubule-actin cross-linking factor 1 OS=Rattus norvegicus GN=Macf1 PE=1 SV=1	32	52	5	623208	20	13				1127.56	1126.56	1126.56	-0.0063	1235	1244	0	R	AAEPNLDLER	Y
5	MACF1_RAT	Microtubule-actin cross-linking factor 1 OS=Rattus norvegicus GN=Macf1 PE=1 SV=1	32	52	5	623208	20	14				1234.68	1233.67	1233.71	-0.0364	1048	1057	1	K	VYISELKNIR	L
5	MACF1_RAT	Microtubule-actin cross-linking factor 1 OS=Rattus norvegicus GN=Macf1 PE=1 SV=1	32	52	5	623208	20	15				1307.68	1306.68	1306.65	0.0279	1070	1081	1	K	QIQSSASSKTDR	D
5	MACF1_RAT	Microtubule-actin cross-linking factor 1 OS=Rattus norvegicus GN=Macf1 PE=1 SV=1	32	52	5	623208	20	17				1320.64	1319.63	1319.72	-0.086	1870	1881	1	K	GDLRFVTISGQK	V
5	MACF1_RAT	Microtubule-actin cross-linking factor 1 OS=Rattus norvegicus GN=Macf1 PE=1 SV=1	32	52	5	623208	20	19				1365.65	1364.64	1364.67	-0.0299	1245	1255	1	R	YQEKGSQLQER	W
5	MACF1_RAT	Microtubule-actin cross-linking factor 1 OS=Rattus norvegicus GN=Macf1 PE=1 SV=1	32	52	5	623208	20	21				1434.77	1433.76	1433.68	0.08	253	264	0	R	ENLEQAFEVAER	L
5	MACF1_RAT	Microtubule-actin cross-linking factor 1 OS=Rattus norvegicus GN=Macf1 PE=1 SV=1	32	52	5	623208	20	22				1493.74	1492.73	1492.75	-0.0199	2240	2251	1	K	DFTELQKTVQER	E
5	MACF1_RAT	Microtubule-actin cross-linking factor 1 OS=Rattus norvegicus GN=Macf1 PE=1 SV=1	32	52	5	623208	20	27				1707.75	1706.75	1706.75	-0.0066	889	902	1	K	NDECVLEDNSQRTK	W
5	MACF1_RAT	Microtubule-actin cross-linking factor 1 OS=Rattus norvegicus GN=Macf1 PE=1 SV=1	32	52	5	623208	20	28				1708.69	1707.68	1707.83	-0.1498	3681	3695	1	R	EGLDKLVSDANEQYK	L
5	MACF1_RAT	Microtubule-actin cross-linking factor 1 OS=Rattus norvegicus GN=Macf1 PE=1 SV=1	32	52	5	623208	20	29				1791.73	1790.72	1790.83	-0.109	4328	4345	0	K	AGNELLESSAGDDASSLR	S
5	MACF1_RAT	Microtubule-actin cross-linking factor 1 OS=Rattus norvegicus GN=Macf1 PE=1 SV=1	32	52	5	623208	20	30				1794.82	1793.81	1793.96	-0.1437	5106	5121	1	R	QEFIDGILASKFPTTK	L
5	MACF1_RAT	Microtubule-actin cross-linking factor 1 OS=Rattus norvegicus GN=Macf1 PE=1 SV=1	32	52	5	623208	20	34				2225.12	2224.11	2224.09	0.0176	2726	2744	0	R	LQAALASTQQFQQMFDELR	T
5	MACF1_RAT	Microtubule-actin cross-linking factor 1 OS=Rattus norvegicus GN=Macf1 PE=1 SV=1	32	52	5	623208	20	36				2261.11	2260.11	2260.11	0.0003	1652	1671	1	R	EAQKELEEAVTSALQQETEK	S
5	MACF1_RAT	Microtubule-actin cross-linking factor 1 OS=Rattus norvegicus GN=Macf1 PE=1 SV=1	32	52	5	623208	20	38				2285.98	2284.97	2285.14	-0.1738	3332	3353	1	K	ATVDMLQAEGGRIAQAAELADR	E
5	MACF1_RAT	Microtubule-actin cross-linking factor 1 OS=Rattus norvegicus GN=Macf1 PE=1 SV=1	32	52	5	623208	20	43				3312.46	3311.46	3311.63	-0.176	270	299	1	R	LLDAEDVDVPSPDEKSVITYVSSIYDAFPK	V
5	MACF1_RAT	Microtubule-actin cross-linking factor 1 OS=Rattus norvegicus GN=Macf1 PE=1 SV=1	32	52	5	623208	20	44				3348.79	3347.78	3347.59	0.1897	1594	1623	1	K	DLQGDIQNHSTSFATAVKDIEGFLEENQNK	L
6	CQ10B_RAT	Coenzyme Q-binding protein COQ10 homolog B, mitochondrial OS=Rattus norvegicus GN=Coq10b PE=2 SV=2	32	52	5.2	28039	5	2				864.494	863.487	863.435	0.0521	21	28	0	K	STTVTEAR	V
6	CQ10B_RAT	Coenzyme Q-binding protein COQ10 homolog B, mitochondrial OS=Rattus norvegicus GN=Coq10b PE=2 SV=2	32	52	5.2	28039	5	10				951.535	950.528	950.464	0.0632	209	216	0	K	QMVAAFER	R
6	CQ10B_RAT	Coenzyme Q-binding protein COQ10 homolog B, mitochondrial OS=Rattus norvegicus GN=Coq10b PE=2 SV=2	32	52	5.2	28039	5	11				1107.55	1106.54	1106.57	-0.023	209	217	1	K	QMVAAFERR	A
6	CQ10B_RAT	Coenzyme Q-binding protein COQ10 homolog B, mitochondrial OS=Rattus norvegicus GN=Coq10b PE=2 SV=2	32	52	5.2	28039	5	15				1307.68	1306.68	1306.65	0.023	38	48	0	R	YLAPCGILMNR	T
6	CQ10B_RAT	Coenzyme Q-binding protein COQ10 homolog B, mitochondrial OS=Rattus norvegicus GN=Coq10b PE=2 SV=2	32	52	5.2	28039	5	43				3312.46	3311.46	3311.48	-0.0223	85	111	1	R	IIGYSMQEMYDVVSGMEDYKHFVPWCK	K
7	LMNA_RAT	Prelamin-A/C OS=Rattus norvegicus GN=Lmna PE=1 SV=1	31	52	6	74564	7	10				951.535	950.528	950.457	0.0706	234	240	1	K	QREFESR	L
7	LMNA_RAT	Prelamin-A/C OS=Rattus norvegicus GN=Lmna PE=1 SV=1	31	52	6	74564	7	17				1320.64	1319.63	1319.63	0.0007	428	439	1	R	SSFSQHARTSGR	V
7	LMNA_RAT	Prelamin-A/C OS=Rattus norvegicus GN=Lmna PE=1 SV=1	31	52	6	74564	7	25				1649.82	1648.82	1648.77	0.0513	585	599	1	R	SRTVLCGTCGQPADK	A
7	LMNA_RAT	Prelamin-A/C OS=Rattus norvegicus GN=Lmna PE=1 SV=1	31	52	6	74564	7	27				1707.75	1706.75	1706.8	-0.0508	421	435	1	K	LESSESRSSFSQHAR	T
7	LMNA_RAT	Prelamin-A/C OS=Rattus norvegicus GN=Lmna PE=1 SV=1	31	52	6	74564	7	28				1708.69	1707.68	1707.76	-0.0817	458	471	1	K	SNEDQSMGNWQIKR	Q	Oxidation (M)	0.00000010000000.0
7	LMNA_RAT	Prelamin-A/C OS=Rattus norvegicus GN=Lmna PE=1 SV=1	31	52	6	74564	7	30				1794.82	1793.81	1793.8	0.0124	456	470	1	R	NKSNEDQSMGNWQIK	R	Oxidation (M)	0.000000001000000.0
7	LMNA_RAT	Prelamin-A/C OS=Rattus norvegicus GN=Lmna PE=1 SV=1	31	52	6	74564	7	42				2807.37	2806.36	2806.35	0.0148	516	541	1	K	AQNTWGCGTSLRTALINATGEEVAMR	K
8	CSN3_RAT	COP9 signalosome complex subunit 3 OS=Rattus norvegicus GN=Cops3 PE=2 SV=1	30	52	7.2	48398	5	17				1320.64	1319.63	1319.68	-0.0496	2	13	0	M	ASALEQFVNSVR	Q
8	CSN3_RAT	COP9 signalosome complex subunit 3 OS=Rattus norvegicus GN=Cops3 PE=2 SV=1	30	52	7.2	48398	5	29				1791.73	1790.72	1790.69	0.0291	407	423	0	K	SMGSQEDDSGNKPSSYS	-	Oxidation (M)	0.01000000000000000.0
8	CSN3_RAT	COP9 signalosome complex subunit 3 OS=Rattus norvegicus GN=Cops3 PE=2 SV=1	30	52	7.2	48398	5	32				1962.91	1961.91	1961.9	0.0092	367	382	0	K	YNNPAMLHNIDQEMLK	C	2 Oxidation (M)	0.0000010000000100.0
8	CSN3_RAT	COP9 signalosome complex subunit 3 OS=Rattus norvegicus GN=Cops3 PE=2 SV=1	30	52	7.2	48398	5	33				1977.89	1976.89	1976.97	-0.0793	14	30	0	R	QLSAQGQMTQLCELINK	S	Oxidation (M)	0.00000001000000000.0
8	CSN3_RAT	COP9 signalosome complex subunit 3 OS=Rattus norvegicus GN=Cops3 PE=2 SV=1	30	52	7.2	48398	5	40				2705.2	2704.2	2704.28	-0.0828	131	153	0	K	MQMNTNQLTSVHADLCQLCLLAK	C	Oxidation (M)	0.10000000000000000000000.0
9	F154A_RAT	Protein FAM154A OS=Rattus norvegicus GN=Fam154a PE=2 SV=1	29	52	9.1	54143	5	17				1320.64	1319.63	1319.63	0.0045	209	219	1	K	SSYVAHPMEKR	C	Oxidation (M)	0.00000001000.0
9	F154A_RAT	Protein FAM154A OS=Rattus norvegicus GN=Fam154a PE=2 SV=1	29	52	9.1	54143	5	33				1977.89	1976.89	1977.05	-0.1606	75	91	1	R	DFGTFNIVPVKHHLPEK	A
9	F154A_RAT	Protein FAM154A OS=Rattus norvegicus GN=Fam154a PE=2 SV=1	29	52	9.1	54143	5	37				2270.07	2269.07	2269.1	-0.0341	227	245	1	K	YKPSEVPFDSLTTHKDSYR	G
9	F154A_RAT	Protein FAM154A OS=Rattus norvegicus GN=Fam154a PE=2 SV=1	29	52	9.1	54143	5	41				2717.13	2716.12	2716.25	-0.1304	196	218	1	K	LCNIPLESMTSYKSSYVAHPMEK	R	2 Oxidation (M)	0.00000000100000000000100.0
9	F154A_RAT	Protein FAM154A OS=Rattus norvegicus GN=Fam154a PE=2 SV=1	29	52	9.1	54143	5	42				2807.37	2806.36	2806.31	0.0584	353	375	1	R	EPVKPNHQLKFSDEPMEYMTTNR	A	Oxidation (M)	0.00000000000000010000000.0
10	GT253_RAT	Probable inactive glycosyltransferase 25 family member 3 OS=Rattus norvegicus GN=Cercam PE=2 SV=2	29	52	11	65524	6	1				827.446	826.439	826.361	0.0777	396	401	0	R	FEDNFR	K
10	GT253_RAT	Probable inactive glycosyltransferase 25 family member 3 OS=Rattus norvegicus GN=Cercam PE=2 SV=2	29	52	11	65524	6	10				951.535	950.528	950.451	0.0771	180	186	1	R	QRQGCFR	V
10	GT253_RAT	Probable inactive glycosyltransferase 25 family member 3 OS=Rattus norvegicus GN=Cercam PE=2 SV=2	29	52	11	65524	6	11				1107.55	1106.54	1106.49	0.0498	9	18	1	R	ACGGDARSWK	Q
10	GT253_RAT	Probable inactive glycosyltransferase 25 family member 3 OS=Rattus norvegicus GN=Cercam PE=2 SV=2	29	52	11	65524	6	24				1584.72	1583.71	1583.73	-0.0233	314	326	0	R	MLSSLWEMEISAR	V	2 Oxidation (M)	0.1000000100000.0
10	GT253_RAT	Probable inactive glycosyltransferase 25 family member 3 OS=Rattus norvegicus GN=Cercam PE=2 SV=2	29	52	11	65524	6	27				1707.75	1706.75	1706.74	0.008	75	89	1	K	SEDEARSYPDEQGPK	H
10	GT253_RAT	Probable inactive glycosyltransferase 25 family member 3 OS=Rattus norvegicus GN=Cercam PE=2 SV=2	29	52	11	65524	6	28				1708.69	1707.68	1707.84	-0.1547	473	486	0	R	MLPVDEFLPVMFDR	H
11	SGPL1_RAT	Sphingosine-1-phosphate lyase 1 OS=Rattus norvegicus GN=Sgpl1 PE=2 SV=1	28	52	13	64287	7	2				864.494	863.487	863.469	0.0183	81	87	1	K	MPFIGRK	I	Oxidation (M)	0.1000000.0
11	SGPL1_RAT	Sphingosine-1-phosphate lyase 1 OS=Rattus norvegicus GN=Sgpl1 PE=2 SV=1	28	52	13	64287	7	10				951.535	950.528	950.474	0.0533	506	513	0	R	ESVTQIMK	N	Oxidation (M)	0.00000010.0
11	SGPL1_RAT	Sphingosine-1-phosphate lyase 1 OS=Rattus norvegicus GN=Sgpl1 PE=2 SV=1	28	52	13	64287	7	12				1118.52	1117.52	1117.49	0.0302	28	36	0	K	NYVNGYCTK	Y
11	SGPL1_RAT	Sphingosine-1-phosphate lyase 1 OS=Rattus norvegicus GN=Sgpl1 PE=2 SV=1	28	52	13	64287	7	16				1308.66	1307.66	1307.68	-0.0232	248	258	1	K	AAHYFGMKIVR	V	Oxidation (M)	0.00000010000.0
11	SGPL1_RAT	Sphingosine-1-phosphate lyase 1 OS=Rattus norvegicus GN=Sgpl1 PE=2 SV=1	28	52	13	64287	7	18				1342.65	1341.64	1341.73	-0.083	341	353	1	R	VKGVTSISADTHK	Y
11	SGPL1_RAT	Sphingosine-1-phosphate lyase 1 OS=Rattus norvegicus GN=Sgpl1 PE=2 SV=1	28	52	13	64287	7	24				1584.72	1583.71	1583.85	-0.1428	115	129	0	K	TLPAQGLSTAEVLER	L
11	SGPL1_RAT	Sphingosine-1-phosphate lyase 1 OS=Rattus norvegicus GN=Sgpl1 PE=2 SV=1	28	52	13	64287	7	30				1794.82	1793.81	1793.89	-0.0821	343	359	1	K	GVTSISADTHKYGYAPK	G
12	VGFR2_RAT	Vascular endothelial growth factor receptor 2 OS=Rattus norvegicus GN=Kdr PE=1 SV=1	28	52	13	152180	8	2				864.494	863.487	863.403	0.0845	177	183	0	R	ISWDSEK	G
12	VGFR2_RAT	Vascular endothelial growth factor receptor 2 OS=Rattus norvegicus GN=Kdr PE=1 SV=1	28	52	13	152180	8	10				951.535	950.528	950.464	0.0632	1040	1047	0	K	ICDFGLAR	D
12	VGFR2_RAT	Vascular endothelial growth factor receptor 2 OS=Rattus norvegicus GN=Kdr PE=1 SV=1	28	52	13	152180	8	18				1342.65	1341.64	1341.76	-0.1193	1024	1035	1	R	DLAARNILLSEK	N
12	VGFR2_RAT	Vascular endothelial growth factor receptor 2 OS=Rattus norvegicus GN=Kdr PE=1 SV=1	28	52	13	152180	8	25				1649.82	1648.82	1648.78	0.0329	170	183	1	R	FVPDGNRISWDSEK	G
12	VGFR2_RAT	Vascular endothelial growth factor receptor 2 OS=Rattus norvegicus GN=Kdr PE=1 SV=1	28	52	13	152180	8	33				1977.89	1976.89	1977.04	-0.1488	409	426	0	K	QSHMVSLVVNVPPQIGEK	A	Oxidation (M)	0.000100000000000000.0
12	VGFR2_RAT	Vascular endothelial growth factor receptor 2 OS=Rattus norvegicus GN=Kdr PE=1 SV=1	28	52	13	152180	8	34				2225.12	2224.11	2224.2	-0.0903	279	299	1	K	SLPGTVAKMFLSTLTIDSVTK	S	Oxidation (M)	0.000000001000000000000.0
12	VGFR2_RAT	Vascular endothelial growth factor receptor 2 OS=Rattus norvegicus GN=Kdr PE=1 SV=1	28	52	13	152180	8	39				2508.17	2507.16	2507.17	-0.0082	795	815	1	K	TGYLSIVMDPDELPLDERCER	L
12	VGFR2_RAT	Vascular endothelial growth factor receptor 2 OS=Rattus norvegicus GN=Kdr PE=1 SV=1	28	52	13	152180	8	44				3348.79	3347.78	3347.56	0.2191	287	316	1	K	MFLSTLTIDSVTKSDQGEYTCTAYSGLMTK	K
13	RAB7L_RAT	Ras-related protein Rab-7L1 OS=Rattus norvegicus GN=Rab29 PE=1 SV=1	27	52	14	23330	4	14				1234.68	1233.67	1233.58	0.0946	158	167	1	K	ENKNINEAMR	V	Oxidation (M)	0.0000000010.0
13	RAB7L_RAT	Ras-related protein Rab-7L1 OS=Rattus norvegicus GN=Rab29 PE=1 SV=1	27	52	14	23330	4	17				1320.64	1319.63	1319.67	-0.0352	168	178	1	R	VLVEKMMNNSR	E
13	RAB7L_RAT	Ras-related protein Rab-7L1 OS=Rattus norvegicus GN=Rab29 PE=1 SV=1	27	52	14	23330	4	19				1365.65	1364.64	1364.64	-0.001	48	58	0	K	VLQWSDSEMVR	L	Oxidation (M)	0.00000000100.0
13	RAB7L_RAT	Ras-related protein Rab-7L1 OS=Rattus norvegicus GN=Rab29 PE=1 SV=1	27	52	14	23330	4	39				2508.17	2507.16	2507.33	-0.1715	104	126	1	K	QDLDSKLTLPSGEPVPCLLLANK	S
14	PI51C_RAT	Phosphatidylinositol 4-phosphate 5-kinase type-1 gamma OS=Rattus norvegicus GN=Pip5k1c PE=1 SV=1	27	52	15	75832	6	2				864.494	863.487	863.439	0.0481	194	200	0	K	EAEFLQK	L
14	PI51C_RAT	Phosphatidylinositol 4-phosphate 5-kinase type-1 gamma OS=Rattus norvegicus GN=Pip5k1c PE=1 SV=1	27	52	15	75832	6	12				1118.52	1117.52	1117.56	-0.0425	438	446	1	K	FMSSTVFRK	S	Oxidation (M)	0.010000000.0
14	PI51C_RAT	Phosphatidylinositol 4-phosphate 5-kinase type-1 gamma OS=Rattus norvegicus GN=Pip5k1c PE=1 SV=1	27	52	15	75832	6	13				1127.56	1126.56	1126.51	0.0413	62	72	0	R	GVDASGETTYK	K
14	PI51C_RAT	Phosphatidylinositol 4-phosphate 5-kinase type-1 gamma OS=Rattus norvegicus GN=Pip5k1c PE=1 SV=1	27	52	15	75832	6	28				1708.69	1707.68	1707.84	-0.1585	201	214	0	K	LLPGYYMNLNQNPR	T	Oxidation (M)	0.00000010000000.0
14	PI51C_RAT	Phosphatidylinositol 4-phosphate 5-kinase type-1 gamma OS=Rattus norvegicus GN=Pip5k1c PE=1 SV=1	27	52	15	75832	6	31				1940.93	1939.92	1940.08	-0.1606	38	57	1	K	AILAEAPLVTGQPGPGHGKK	L
14	PI51C_RAT	Phosphatidylinositol 4-phosphate 5-kinase type-1 gamma OS=Rattus norvegicus GN=Pip5k1c PE=1 SV=1	27	52	15	75832	6	36				2261.11	2260.11	2260.04	0.0683	368	389	1	R	GEAIETDDTMGGIPAVNGRGER	L	Oxidation (M)	0.0000000001000000000000.0
15	ECEL1_RAT	Endothelin-converting enzyme-like 1 OS=Rattus norvegicus GN=Ecel1 PE=2 SV=1	26	52	20	88687	7	5				886.546	885.539	885.528	0.0106	342	349	0	K	VTLGQLQK	I
15	ECEL1_RAT	Endothelin-converting enzyme-like 1 OS=Rattus norvegicus GN=Ecel1 PE=2 SV=1	26	52	20	88687	7	10				951.535	950.528	950.493	0.0342	138	145	1	R	RHAIPDDK	L
15	ECEL1_RAT	Endothelin-converting enzyme-like 1 OS=Rattus norvegicus GN=Ecel1 PE=2 SV=1	26	52	20	88687	7	16				1308.66	1307.66	1307.6	0.0615	187	196	1	R	SCLDMREIER	L
15	ECEL1_RAT	Endothelin-converting enzyme-like 1 OS=Rattus norvegicus GN=Ecel1 PE=2 SV=1	26	52	20	88687	7	18				1342.65	1341.64	1341.71	-0.0692	286	296	1	K	VLAAYKVFMER	L	Oxidation (M)	0.00000000100.0
15	ECEL1_RAT	Endothelin-converting enzyme-like 1 OS=Rattus norvegicus GN=Ecel1 PE=2 SV=1	26	52	20	88687	7	20				1425.75	1424.75	1424.84	-0.0881	297	309	1	R	LLRLLGADAVEQK	A
15	ECEL1_RAT	Endothelin-converting enzyme-like 1 OS=Rattus norvegicus GN=Ecel1 PE=2 SV=1	26	52	20	88687	7	25				1649.82	1648.82	1648.83	-0.016	690	702	1	K	WVREHGPEHPLHR	L
15	ECEL1_RAT	Endothelin-converting enzyme-like 1 OS=Rattus norvegicus GN=Ecel1 PE=2 SV=1	26	52	20	88687	7	34				2225.12	2224.11	2224.08	0.0288	479	496	1	K	YILGQRLEELDWMDAQTK	A	Oxidation (M)	0.000000000000100000.0
16	FANK1_RAT	Fibronectin type 3 and ankyrin repeat domains 1 protein OS=Rattus norvegicus GN=Fank1 PE=2 SV=1	26	52	21	38615	4	16				1308.66	1307.66	1307.67	-0.008	313	323	1	K	GVLEMARVFDR	Q	Oxidation (M)	0.00001000000.0
16	FANK1_RAT	Fibronectin type 3 and ankyrin repeat domains 1 protein OS=Rattus norvegicus GN=Fank1 PE=2 SV=1	26	52	21	38615	4	23				1526.71	1525.71	1525.85	-0.1396	260	274	0	K	VASLLIEAGADVNVR	D
16	FANK1_RAT	Fibronectin type 3 and ankyrin repeat domains 1 protein OS=Rattus norvegicus GN=Fank1 PE=2 SV=1	26	52	21	38615	4	29				1791.73	1790.72	1790.87	-0.1503	179	194	0	K	DSLMLACYAGHLDVVK	Y
16	FANK1_RAT	Fibronectin type 3 and ankyrin repeat domains 1 protein OS=Rattus norvegicus GN=Fank1 PE=2 SV=1	26	52	21	38615	4	44				3348.79	3347.78	3347.61	0.1744	87	116	1	K	VTSPSGEYEYSPVVSVATTREPISSEHFHR	A
17	TBRG4_RAT	Protein TBRG4 OS=Rattus norvegicus GN=Tbrg4 PE=2 SV=1	25	52	23	71592	6	2				864.494	863.487	863.472	0.0149	1	7	1	-	MAVRLMK	Q	Oxidation (M)	0.1000000.0
17	TBRG4_RAT	Protein TBRG4 OS=Rattus norvegicus GN=Tbrg4 PE=2 SV=1	25	52	23	71592	6	5				886.546	885.539	885.492	0.047	117	124	0	K	ALLVEDAR	F
17	TBRG4_RAT	Protein TBRG4 OS=Rattus norvegicus GN=Tbrg4 PE=2 SV=1	25	52	23	71592	6	21				1434.77	1433.76	1433.81	-0.0543	105	116	1	R	LSYLLSEKPKEK	A
17	TBRG4_RAT	Protein TBRG4 OS=Rattus norvegicus GN=Tbrg4 PE=2 SV=1	25	52	23	71592	6	25				1649.82	1648.82	1648.81	0.0069	181	194	0	K	HLVFLAESCAPFMK	E
17	TBRG4_RAT	Protein TBRG4 OS=Rattus norvegicus GN=Tbrg4 PE=2 SV=1	25	52	23	71592	6	26				1657.79	1656.79	1656.93	-0.1455	117	130	1	K	ALLVEDARFQQLVR	L
17	TBRG4_RAT	Protein TBRG4 OS=Rattus norvegicus GN=Tbrg4 PE=2 SV=1	25	52	23	71592	6	31				1940.93	1939.92	1939.97	-0.0451	179	194	1	K	YKHLVFLAESCAPFMK	E
18	ECI2_RAT	Enoyl-CoA delta isomerase 2, mitochondrial OS=Rattus norvegicus GN=Eci2 PE=1 SV=1	25	52	24	43336	5	5				886.546	885.539	885.456	0.0834	53	60	1	K	KDPGNEVK	L
18	ECI2_RAT	Enoyl-CoA delta isomerase 2, mitochondrial OS=Rattus norvegicus GN=Eci2 PE=1 SV=1	25	52	24	43336	5	11				1107.55	1106.54	1106.62	-0.0733	293	302	1	K	AAEMLLFGKK	L
18	ECI2_RAT	Enoyl-CoA delta isomerase 2, mitochondrial OS=Rattus norvegicus GN=Eci2 PE=1 SV=1	25	52	24	43336	5	24				1584.72	1583.71	1583.79	-0.0783	287	301	1	K	MMGSAKAAEMLLFGK	K
18	ECI2_RAT	Enoyl-CoA delta isomerase 2, mitochondrial OS=Rattus norvegicus GN=Eci2 PE=1 SV=1	25	52	24	43336	5	33				1977.89	1976.89	1977	-0.1123	36	52	1	R	ATQQDFENAMNQVKLLK	K
18	ECI2_RAT	Enoyl-CoA delta isomerase 2, mitochondrial OS=Rattus norvegicus GN=Eci2 PE=1 SV=1	25	52	24	43336	5	35				2239.14	2238.13	2238.05	0.086	69	88	0	K	QATEGPCTMPKPGVFDFVNK	A	Oxidation (M)	0.00000000100000000000.0
19	APT_RAT	Adenine phosphoribosyltransferase OS=Rattus norvegicus GN=Aprt PE=1 SV=1	25	52	24	19761	3	21				1434.77	1433.76	1433.73	0.029	1	12	1	-	MSESELQLVARR	I	Oxidation (M)	0.100000000000.0
19	APT_RAT	Adenine phosphoribosyltransferase OS=Rattus norvegicus GN=Aprt PE=1 SV=1	25	52	24	19761	3	36				2261.11	2260.11	2260.24	-0.1329	68	88	1	R	GFLFGPSLAQELGVGCVLIRK	R
19	APT_RAT	Adenine phosphoribosyltransferase OS=Rattus norvegicus GN=Aprt PE=1 SV=1	25	52	24	19761	3	40				2705.2	2704.2	2704.36	-0.1621	123	147	0	K	VVIVDDLLATGGTMCAACELLSQLR	A
20	NASP_RAT	Nuclear autoantigenic sperm protein OS=Rattus norvegicus GN=Nasp PE=2 SV=1	24	52	29	84434	6	13				1127.56	1126.56	1126.57	-0.0175	708	716	1	K	RKPEEESPR	K
20	NASP_RAT	Nuclear autoantigenic sperm protein OS=Rattus norvegicus GN=Nasp PE=2 SV=1	24	52	29	84434	6	14				1234.68	1233.67	1233.66	0.0144	605	614	1	K	RMAVLLEQMK	E	Oxidation (M)	0.0100000000.0
20	NASP_RAT	Nuclear autoantigenic sperm protein OS=Rattus norvegicus GN=Nasp PE=2 SV=1	24	52	29	84434	6	18				1342.65	1341.64	1341.7	-0.0618	524	535	0	K	EAQLYAAQAHLK	L
20	NASP_RAT	Nuclear autoantigenic sperm protein OS=Rattus norvegicus GN=Nasp PE=2 SV=1	24	52	29	84434	6	23				1526.71	1525.71	1525.79	-0.0821	242	254	1	K	SISGVYVQNKEFR	E
20	NASP_RAT	Nuclear autoantigenic sperm protein OS=Rattus norvegicus GN=Nasp PE=2 SV=1	24	52	29	84434	6	29				1791.73	1790.72	1790.81	-0.0912	446	460	1	K	IAANEETQERDEQMK	E
20	NASP_RAT	Nuclear autoantigenic sperm protein OS=Rattus norvegicus GN=Nasp PE=2 SV=1	24	52	29	84434	6	39				2508.17	2507.16	2507.12	0.0369	21	44	1	K	VEDAPAPSTSADKMESLDVDSEAK	K	Oxidation (M)	0.000000000000010000000000.0
