# Supplementary material for: The proteome of Hypobaric Induced Hypoxic Lung: Insights from Temporal Proteomic Profiling for Biomarker Discovery
Source: Sci Rep. 2015 May 29;5:10681. doi: 10.1038/srep10681 (PMC4448130; doi:10.1038/srep10681)
Supplement: Supplementary Dataset 44 [file srep10681-s36.xls]

## Sheet: SPOT 44
Header	--------------------------------------------------------
Search title
Timestamp	2015-01-15T06:08:49Z
User	yasmin
Email	yasminchem@gmail.com
Report URI	http://www.matrixscience.com/cgi/master_results.pl?file=../data/20150115/FTgpIzSTt.dat
Peak list data path
Peak list format	Mascot generic
Search type	PMF
Mascot version	2.5.1
Database	SwissProt
Fasta file	SwissProt_2015_01.fasta
Total sequences	547357
Total residues	194874700
Sequences after taxonomy filter	7930
Number of queries	37
Decoy	--------------------------------------------------------
Number of matches above identity threshold in search of real database	1
Number of matches above identity threshold in search of decoy database	0
Highest score in search of real database	66
Highest score in search of decoy database	46
Fixed modifications	--------------------------------------------------------
Identifier	Name	Delta	Neutral loss
1	Carbamidomethyl (C)	57.0215
Variable modifications	--------------------------------------------------------
Identifier	Name	Delta	Neutral loss(es)
1	Oxidation (M)	15.9949	0	63.9983
Search Parameters	--------------------------------------------------------
Taxonomy filter	. . . . . . . . . . . . . . . . Rattus
Enzyme	Trypsin
Maximum Missed Cleavages	1
Fixed modifications	Carbamidomethyl (C)
Variable modifications	Oxidation (M)
Peptide Mass Tolerance	100
Peptide Mass Tolerance Units	ppm
Peptide Charge State	1+
Mass values	Monoisotopic
Decoy database also searched	1
USER00	PEP_INT(819.379098:6696.132863,820.440143:40769.980249,850.520009:5597.582477,871.385182:3351.457420,882.573601:3981.790545,919.437982:6959.732796,946.927845:3108.767819,951.520331:4036.593815,967.504168:36844.257380,1011.653621:12204.168476,1043.560920:6361.165485,1051.733328:3331.092323,1060.561919:6590.312082,1063.533104:9469.238346,1111.636360:4299.837905,1127.573465:4735.794362,1174.598336:3…
Format parameters	--------------------------------------------------------
Significance threshold	0.05
Max. number of hits	20
Include same-set proteins	0
Include sub-set proteins	0
Show duplicate peptides	1
Protein hits	--------------------------------------------------------
prot_hit_num	prot_acc	prot_desc	prot_score	prot_thresh	prot_expect	prot_mass	prot_matches	pep_query	pep_rank	pep_isbold	pep_isunique	pep_exp_mz	pep_exp_mr	pep_calc_mr	pep_delta	pep_start	pep_end	pep_miss	pep_res_before	pep_seq	pep_res_after	pep_var_mod	pep_var_mod_pos	pep_summed_mod_pos	pep_local_mod_pos
1	3HAO_RAT	3-hydroxyanthranilate 3,4-dioxygenase OS=Rattus norvegicus GN=Haao PE=1 SV=2	66	52	0.0018	32846	7	2				820.44	819.433	819.435	-0.0023	89	95	0	R	VPHSPQR	F
1	3HAO_RAT	3-hydroxyanthranilate 3,4-dioxygenase OS=Rattus norvegicus GN=Haao PE=1 SV=2	66	52	0.0018	32846	7	6				919.438	918.431	918.419	0.0112	9	15	0	K	SWVEENR	A
1	3HAO_RAT	3-hydroxyanthranilate 3,4-dioxygenase OS=Rattus norvegicus GN=Haao PE=1 SV=2	66	52	0.0018	32846	7	9				967.504	966.497	966.488	0.0086	66	73	0	R	VLEQGEHR	D
1	3HAO_RAT	3-hydroxyanthranilate 3,4-dioxygenase OS=Rattus norvegicus GN=Haao PE=1 SV=2	66	52	0.0018	32846	7	11				1043.56	1042.55	1042.54	0.0089	167	175	0	K	EPPFPLSTR	S
1	3HAO_RAT	3-hydroxyanthranilate 3,4-dioxygenase OS=Rattus norvegicus GN=Haao PE=1 SV=2	66	52	0.0018	32846	7	14				1063.53	1062.53	1062.5	0.0243	109	117	0	R	METELDGLR	Y
1	3HAO_RAT	3-hydroxyanthranilate 3,4-dioxygenase OS=Rattus norvegicus GN=Haao PE=1 SV=2	66	52	0.0018	32846	7	18				1210.69	1209.68	1209.67	0.0132	156	166	0	R	TGKPNPDQLLK	E
1	3HAO_RAT	3-hydroxyanthranilate 3,4-dioxygenase OS=Rattus norvegicus GN=Haao PE=1 SV=2	66	52	0.0018	32846	7	28				1577.74	1576.74	1576.73	0.0054	118	130	0	R	YYVGDTEDVLFEK	W
2	F16A2_RAT	FTS and Hook-interacting protein OS=Rattus norvegicus GN=Fam160a2 PE=2 SV=1	37	52	1.7	87016	6	2				820.44	819.433	819.497	-0.0638	647	653	1	K	YLIARGK	L
2	F16A2_RAT	FTS and Hook-interacting protein OS=Rattus norvegicus GN=Fam160a2 PE=2 SV=1	37	52	1.7	87016	6	6				919.438	918.431	918.488	-0.0576	669	676	1	R	SDSLVRSR	R
2	F16A2_RAT	FTS and Hook-interacting protein OS=Rattus norvegicus GN=Fam160a2 PE=2 SV=1	37	52	1.7	87016	6	11				1043.56	1042.55	1042.64	-0.085	615	624	0	K	SLLQVLGSVK	N
2	F16A2_RAT	FTS and Hook-interacting protein OS=Rattus norvegicus GN=Fam160a2 PE=2 SV=1	37	52	1.7	87016	6	14				1063.53	1062.53	1062.53	-0.0022	2	9	1	M	EKMNWLSR	L
2	F16A2_RAT	FTS and Hook-interacting protein OS=Rattus norvegicus GN=Fam160a2 PE=2 SV=1	37	52	1.7	87016	6	18				1210.69	1209.68	1209.61	0.0785	133	142	0	K	LFEMLVSEAR	Q	Oxidation (M)	0.0001000000.0
2	F16A2_RAT	FTS and Hook-interacting protein OS=Rattus norvegicus GN=Fam160a2 PE=2 SV=1	37	52	1.7	87016	6	34				1978.89	1977.88	1978.05	-0.1663	706	727	0	R	DGTGLGLGGGSPGASTPVLLPR	G
3	CST11_RAT	Cystatin-11 OS=Rattus norvegicus GN=Cst11 PE=2 SV=1	36	52	1.8	16903	5	2				820.44	819.433	819.442	-0.0096	2	7	1	M	MARLWK	T	Oxidation (M)	0.100000.0
3	CST11_RAT	Cystatin-11 OS=Rattus norvegicus GN=Cst11 PE=2 SV=1	36	52	1.8	16903	5	8				951.52	950.513	950.483	0.0301	1	7	1	-	MMARLWK	T	Oxidation (M)	0.1000000.0
3	CST11_RAT	Cystatin-11 OS=Rattus norvegicus GN=Cst11 PE=2 SV=1	36	52	1.8	16903	5	9				967.504	966.497	966.478	0.019	1	7	1	-	MMARLWK	T	2 Oxidation (M)	0.1100000.0
3	CST11_RAT	Cystatin-11 OS=Rattus norvegicus GN=Cst11 PE=2 SV=1	36	52	1.8	16903	5	11				1043.56	1042.55	1042.47	0.0817	59	66	0	K	SEDLYNFR	I
3	CST11_RAT	Cystatin-11 OS=Rattus norvegicus GN=Cst11 PE=2 SV=1	36	52	1.8	16903	5	24				1425.76	1424.75	1424.74	0.0136	59	69	1	K	SEDLYNFRILR	I
4	PARG_RAT	Poly(ADP-ribose) glycohydrolase OS=Rattus norvegicus GN=Parg PE=1 SV=1	36	52	1.8	110417	8	1				819.379	818.372	818.44	-0.0681	31	37	1	R	SFPGRQK	R
4	PARG_RAT	Poly(ADP-ribose) glycohydrolase OS=Rattus norvegicus GN=Parg PE=1 SV=1	36	52	1.8	110417	8	2				820.44	819.433	819.355	0.0784	422	427	0	K	EQCEVR	H
4	PARG_RAT	Poly(ADP-ribose) glycohydrolase OS=Rattus norvegicus GN=Parg PE=1 SV=1	36	52	1.8	110417	8	8				951.52	950.513	950.493	0.0197	660	667	1	R	LFEGRSSR	K
4	PARG_RAT	Poly(ADP-ribose) glycohydrolase OS=Rattus norvegicus GN=Parg PE=1 SV=1	36	52	1.8	110417	8	14				1063.53	1062.53	1062.43	0.097	938	947	0	R	DCSSPGPDTK	L
4	PARG_RAT	Poly(ADP-ribose) glycohydrolase OS=Rattus norvegicus GN=Parg PE=1 SV=1	36	52	1.8	110417	8	18				1210.69	1209.68	1209.67	0.0132	124	134	0	K	LGNVPQLNLDK	S
4	PARG_RAT	Poly(ADP-ribose) glycohydrolase OS=Rattus norvegicus GN=Parg PE=1 SV=1	36	52	1.8	110417	8	27				1566.75	1565.74	1565.88	-0.1395	121	134	1	K	VEKLGNVPQLNLDK	S
4	PARG_RAT	Poly(ADP-ribose) glycohydrolase OS=Rattus norvegicus GN=Parg PE=1 SV=1	36	52	1.8	110417	8	29				1588.72	1587.71	1587.65	0.0553	800	812	1	R	SHEDGSEKDDWQR	C
4	PARG_RAT	Poly(ADP-ribose) glycohydrolase OS=Rattus norvegicus GN=Parg PE=1 SV=1	36	52	1.8	110417	8	34				1978.89	1977.88	1977.93	-0.0473	16	35	1	R	WGAAGTSAPTASDSRSFPGR	Q
5	CLIC4_RAT	Chloride intracellular channel protein 4 OS=Rattus norvegicus GN=Clic4 PE=1 SV=3	35	52	2.6	28843	5	2				820.44	819.433	819.406	0.0267	213	219	0	K	GMTGIWR	Y
5	CLIC4_RAT	Chloride intracellular channel protein 4 OS=Rattus norvegicus GN=Clic4 PE=1 SV=3	35	52	2.6	28843	5	11				1043.56	1042.55	1042.58	-0.0308	2	11	0	M	ALSMPLNGLK	E
5	CLIC4_RAT	Chloride intracellular channel protein 4 OS=Rattus norvegicus GN=Clic4 PE=1 SV=3	35	52	2.6	28843	5	14				1063.53	1062.53	1062.63	-0.1041	41	48	0	R	LFMILWLK	G
5	CLIC4_RAT	Chloride intracellular channel protein 4 OS=Rattus norvegicus GN=Clic4 PE=1 SV=3	35	52	2.6	28843	5	17				1174.6	1173.59	1173.62	-0.0339	1	11	0	-	MALSMPLNGLK	E
5	CLIC4_RAT	Chloride intracellular channel protein 4 OS=Rattus norvegicus GN=Clic4 PE=1 SV=3	35	52	2.6	28843	5	29				1588.72	1587.71	1587.84	-0.1293	12	24	1	K	EEDKEPLIELFVK	A
6	GIT1_RAT	ARF GTPase-activating protein GIT1 OS=Rattus norvegicus GN=Git1 PE=1 SV=1	34	52	3	85920	7	2				820.44	819.433	819.361	0.0718	124	131	0	R	DDDGVTAK	D
6	GIT1_RAT	ARF GTPase-activating protein GIT1 OS=Rattus norvegicus GN=Git1 PE=1 SV=1	34	52	3	85920	7	3				850.52	849.513	849.471	0.0419	104	110	1	K	SEFIRAK	Y
6	GIT1_RAT	ARF GTPase-activating protein GIT1 OS=Rattus norvegicus GN=Git1 PE=1 SV=1	34	52	3	85920	7	14				1063.53	1062.53	1062.51	0.013	143	151	0	R	TGNLETCLR	L
6	GIT1_RAT	ARF GTPase-activating protein GIT1 OS=Rattus norvegicus GN=Git1 PE=1 SV=1	34	52	3	85920	7	24				1425.76	1424.75	1424.66	0.0942	219	229	0	R	LVECQYELTDR	L
6	GIT1_RAT	ARF GTPase-activating protein GIT1 OS=Rattus norvegicus GN=Git1 PE=1 SV=1	34	52	3	85920	7	25				1497.81	1496.81	1496.69	0.1221	259	271	0	K	CMSQSLDLSELAK	A	Oxidation (M)	0.0100000000000.0
6	GIT1_RAT	ARF GTPase-activating protein GIT1 OS=Rattus norvegicus GN=Git1 PE=1 SV=1	34	52	3	85920	7	30				1604.69	1603.69	1603.83	-0.1421	230	242	1	R	LAFYLCGRKPDHK	N
6	GIT1_RAT	ARF GTPase-activating protein GIT1 OS=Rattus norvegicus GN=Git1 PE=1 SV=1	34	52	3	85920	7	31				1657.75	1656.74	1656.82	-0.0719	243	256	1	K	NGHYIIPQMADRSR	Q
7	AOXB_RAT	Aldehyde oxidase 2 OS=Rattus norvegicus GN=Aox2 PE=2 SV=1	31	52	5.7	150058	8	2				820.44	819.433	819.427	0.0056	1061	1067	0	K	MLQVASR	E	Oxidation (M)	0.1000000.0
7	AOXB_RAT	Aldehyde oxidase 2 OS=Rattus norvegicus GN=Aox2 PE=2 SV=1	31	52	5.7	150058	8	3				850.52	849.513	849.555	-0.0421	338	344	1	R	ALLKHLR	S
7	AOXB_RAT	Aldehyde oxidase 2 OS=Rattus norvegicus GN=Aox2 PE=2 SV=1	31	52	5.7	150058	8	9				967.504	966.497	966.539	-0.0417	964	971	1	K	TVDKTIYK	Q
7	AOXB_RAT	Aldehyde oxidase 2 OS=Rattus norvegicus GN=Aox2 PE=2 SV=1	31	52	5.7	150058	8	17				1174.6	1173.59	1173.56	0.031	861	870	1	K	YKVGFMNSGR	I	Oxidation (M)	0.0000010000.0
7	AOXB_RAT	Aldehyde oxidase 2 OS=Rattus norvegicus GN=Aox2 PE=2 SV=1	31	52	5.7	150058	8	20				1283.69	1282.69	1282.66	0.0269	619	629	0	K	ELFMALVTSTR	A	Oxidation (M)	0.00010000000.0
7	AOXB_RAT	Aldehyde oxidase 2 OS=Rattus norvegicus GN=Aox2 PE=2 SV=1	31	52	5.7	150058	8	32				1940.93	1939.93	1939.86	0.0652	2	18	0	M	PCPSQSSDELEFFVNGK	K
7	AOXB_RAT	Aldehyde oxidase 2 OS=Rattus norvegicus GN=Aox2 PE=2 SV=1	31	52	5.7	150058	8	35				2086.03	2085.02	2085.15	-0.1231	498	517	1	R	LLLDEVSLPGSAVGGKVEFR	R
7	AOXB_RAT	Aldehyde oxidase 2 OS=Rattus norvegicus GN=Aox2 PE=2 SV=1	31	52	5.7	150058	8	36				2104.99	2103.99	2103.98	0.0104	1123	1139	1	K	NPEGTWRDWIEAAFEQR	I
8	RSRC1_RAT	Serine/Arginine-related protein 53 OS=Rattus norvegicus GN=Rsrc1 PE=2 SV=1	31	52	5.9	38702	4	6				919.438	918.431	918.434	-0.0034	164	171	1	K	RGDCGNIK	A
8	RSRC1_RAT	Serine/Arginine-related protein 53 OS=Rattus norvegicus GN=Rsrc1 PE=2 SV=1	31	52	5.9	38702	4	10				1011.65	1010.65	1010.58	0.0618	108	115	1	R	SRSRPRPR	S
8	RSRC1_RAT	Serine/Arginine-related protein 53 OS=Rattus norvegicus GN=Rsrc1 PE=2 SV=1	31	52	5.9	38702	4	19				1282.7	1281.69	1281.78	-0.0827	185	196	1	K	ARLQLVLEAAAK	A
8	RSRC1_RAT	Serine/Arginine-related protein 53 OS=Rattus norvegicus GN=Rsrc1 PE=2 SV=1	31	52	5.9	38702	4	36				2104.99	2103.99	2104.04	-0.0505	165	184	1	R	GDCGNIKAGLEHLPPAEQAK	A
9	RGS9_RAT	Regulator of G-protein signaling 9 OS=Rattus norvegicus GN=Rgs9 PE=2 SV=3	31	52	5.9	77653	8	4				871.385	870.378	870.402	-0.0239	600	607	0	K	CPSVSHGK	V
9	RGS9_RAT	Regulator of G-protein signaling 9 OS=Rattus norvegicus GN=Rgs9 PE=2 SV=3	31	52	5.9	77653	8	10				1011.65	1010.65	1010.58	0.0663	404	411	1	R	YLKSPIYK	E
9	RGS9_RAT	Regulator of G-protein signaling 9 OS=Rattus norvegicus GN=Rgs9 PE=2 SV=3	31	52	5.9	77653	8	13				1060.56	1059.55	1059.54	0.0157	311	318	0	R	QSFQYFLK	K
9	RGS9_RAT	Regulator of G-protein signaling 9 OS=Rattus norvegicus GN=Rgs9 PE=2 SV=3	31	52	5.9	77653	8	19				1282.7	1281.69	1281.65	0.0435	296	305	0	R	WAFNFSELIR	D
9	RGS9_RAT	Regulator of G-protein signaling 9 OS=Rattus norvegicus GN=Rgs9 PE=2 SV=3	31	52	5.9	77653	8	28				1577.74	1576.74	1576.86	-0.1262	347	360	1	K	AEEIYKLFLAPGAR	R
9	RGS9_RAT	Regulator of G-protein signaling 9 OS=Rattus norvegicus GN=Rgs9 PE=2 SV=3	31	52	5.9	77653	8	29				1588.72	1587.71	1587.82	-0.1075	412	425	1	K	EMLAKAIEPQETTK	R
9	RGS9_RAT	Regulator of G-protein signaling 9 OS=Rattus norvegicus GN=Rgs9 PE=2 SV=3	31	52	5.9	77653	8	30				1604.69	1603.69	1603.81	-0.1255	412	425	1	K	EMLAKAIEPQETTK	R	Oxidation (M)	0.01000000000000.0
9	RGS9_RAT	Regulator of G-protein signaling 9 OS=Rattus norvegicus GN=Rgs9 PE=2 SV=3	31	52	5.9	77653	8	32				1940.93	1939.93	1939.99	-0.0625	383	398	1	R	YVLDAAQTHIYMLMKK	D	Oxidation (M)	0.0000000000010000.0
10	SPDLY_RAT	Protein Spindly OS=Rattus norvegicus GN=Spdl1 PE=2 SV=1	31	52	6.2	69640	7	1				819.379	818.372	818.377	-0.0051	210	215	1	K	EEKEER	E
10	SPDLY_RAT	Protein Spindly OS=Rattus norvegicus GN=Spdl1 PE=2 SV=1	31	52	6.2	69640	7	3				850.52	849.513	849.434	0.0783	398	404	0	K	ALFESQR	T
10	SPDLY_RAT	Protein Spindly OS=Rattus norvegicus GN=Spdl1 PE=2 SV=1	31	52	6.2	69640	7	14				1063.53	1062.53	1062.53	-0.0087	438	445	1	K	LKYEPEER	I
10	SPDLY_RAT	Protein Spindly OS=Rattus norvegicus GN=Spdl1 PE=2 SV=1	31	52	6.2	69640	7	16				1127.57	1126.57	1126.5	0.0698	345	353	0	K	NLYENMESK	S
10	SPDLY_RAT	Protein Spindly OS=Rattus norvegicus GN=Spdl1 PE=2 SV=1	31	52	6.2	69640	7	27				1566.75	1565.74	1565.85	-0.1143	418	430	1	R	HLQLSESENLKLR	A
10	SPDLY_RAT	Protein Spindly OS=Rattus norvegicus GN=Spdl1 PE=2 SV=1	31	52	6.2	69640	7	28				1577.74	1576.74	1576.82	-0.0858	398	410	1	K	ALFESQRTLDIER	K
10	SPDLY_RAT	Protein Spindly OS=Rattus norvegicus GN=Spdl1 PE=2 SV=1	31	52	6.2	69640	7	34				1978.89	1977.88	1977.91	-0.0281	487	502	1	K	EESCLDNLKDNTVQWK	Q
11	NUDT6_RAT	Nucleoside diphosphate-linked moiety X motif 6 OS=Rattus norvegicus GN=Nudt6 PE=1 SV=1	30	52	7.2	35611	4	1				819.379	818.372	818.447	-0.0754	164	169	1	K	LKNMWK	F
11	NUDT6_RAT	Nucleoside diphosphate-linked moiety X motif 6 OS=Rattus norvegicus GN=Nudt6 PE=1 SV=1	30	52	7.2	35611	4	6				919.438	918.431	918.504	-0.0728	66	73	1	R	LDAAAFRR	L
11	NUDT6_RAT	Nucleoside diphosphate-linked moiety X motif 6 OS=Rattus norvegicus GN=Nudt6 PE=1 SV=1	30	52	7.2	35611	4	14				1063.53	1062.53	1062.52	0.0077	1	8	1	-	MWWASRAR	W
11	NUDT6_RAT	Nucleoside diphosphate-linked moiety X motif 6 OS=Rattus norvegicus GN=Nudt6 PE=1 SV=1	30	52	7.2	35611	4	36				2104.99	2103.99	2104.04	-0.0572	279	296	0	K	IDLSMEELPAVYTGLFYK	L	Oxidation (M)	0.000010000000000000.0
12	EIF3C_RAT	Eukaryotic translation initiation factor 3 subunit C OS=Rattus norvegicus GN=Eif3c PE=2 SV=1	30	52	8.7	106053	7	1				819.379	818.372	818.407	-0.035	130	136	1	K	MNKNNAK	A
12	EIF3C_RAT	Eukaryotic translation initiation factor 3 subunit C OS=Rattus norvegicus GN=Eif3c PE=2 SV=1	30	52	8.7	106053	7	11				1043.56	1042.55	1042.53	0.0242	520	529	0	R	QLTPPEGSSK	S
12	EIF3C_RAT	Eukaryotic translation initiation factor 3 subunit C OS=Rattus norvegicus GN=Eif3c PE=2 SV=1	30	52	8.7	106053	7	13				1060.56	1059.55	1059.57	-0.02	440	448	0	R	GCILTLVER	M
12	EIF3C_RAT	Eukaryotic translation initiation factor 3 subunit C OS=Rattus norvegicus GN=Eif3c PE=2 SV=1	30	52	8.7	106053	7	15				1111.64	1110.63	1110.68	-0.047	642	651	0	K	ELLGQGLLLR	S
12	EIF3C_RAT	Eukaryotic translation initiation factor 3 subunit C OS=Rattus norvegicus GN=Eif3c PE=2 SV=1	30	52	8.7	106053	7	23				1424.77	1423.77	1423.75	0.0144	707	717	1	R	MISKQFHHQLR	V
12	EIF3C_RAT	Eukaryotic translation initiation factor 3 subunit C OS=Rattus norvegicus GN=Eif3c PE=2 SV=1	30	52	8.7	106053	7	32				1940.93	1939.93	1939.94	-0.0109	440	455	1	R	GCILTLVERMDEEFTK	I
12	EIF3C_RAT	Eukaryotic translation initiation factor 3 subunit C OS=Rattus norvegicus GN=Eif3c PE=2 SV=1	30	52	8.7	106053	7	34				1978.89	1977.88	1977.96	-0.075	109	124	0	R	ILADLEDYLNELWEDK	E
13	MYH7_RAT	Myosin-7 OS=Rattus norvegicus GN=Myh7 PE=2 SV=2	30	52	8.9	223743	10	3				850.52	849.513	849.46	0.0531	44	50	1	K	EEFVKAK	I
13	MYH7_RAT	Myosin-7 OS=Rattus norvegicus GN=Myh7 PE=2 SV=2	30	52	8.9	223743	10	11				1043.56	1042.55	1042.61	-0.0598	1355	1363	1	K	AELQRVLSK	A
13	MYH7_RAT	Myosin-7 OS=Rattus norvegicus GN=Myh7 PE=2 SV=2	30	52	8.9	223743	10	13				1060.56	1059.55	1059.51	0.0449	1364	1372	0	K	ANSEVAQWR	T
13	MYH7_RAT	Myosin-7 OS=Rattus norvegicus GN=Myh7 PE=2 SV=2	30	52	8.9	223743	10	17				1174.6	1173.59	1173.61	-0.0191	1690	1699	1	R	AVVEQTERSR	K
13	MYH7_RAT	Myosin-7 OS=Rattus norvegicus GN=Myh7 PE=2 SV=2	30	52	8.9	223743	10	20				1283.69	1282.69	1282.57	0.1184	1849	1858	0	K	ELTYQTEEDR	K
13	MYH7_RAT	Myosin-7 OS=Rattus norvegicus GN=Myh7 PE=2 SV=2	30	52	8.9	223743	10	24				1425.76	1424.75	1424.65	0.1021	1758	1770	0	K	AITDAAMMAEELK	K	2 Oxidation (M)	0.0000001100000.0
13	MYH7_RAT	Myosin-7 OS=Rattus norvegicus GN=Myh7 PE=2 SV=2	30	52	8.9	223743	10	27				1566.75	1565.74	1565.76	-0.0231	36	48	1	K	DVFVPDDKEEFVK	A
13	MYH7_RAT	Myosin-7 OS=Rattus norvegicus GN=Myh7 PE=2 SV=2	30	52	8.9	223743	10	32				1940.93	1939.93	1939.96	-0.0374	347	363	1	K	NSIYKLTGAIMHFGNMK	F	Oxidation (M)	0.00000000001000000.0
13	MYH7_RAT	Myosin-7 OS=Rattus norvegicus GN=Myh7 PE=2 SV=2	30	52	8.9	223743	10	33				1962.91	1961.9	1962	-0.0966	1226	1242	1	K	LELDDVTSNMEQIIKAK	A	Oxidation (M)	0.00000000010000000.0
13	MYH7_RAT	Myosin-7 OS=Rattus norvegicus GN=Myh7 PE=2 SV=2	30	52	8.9	223743	10	35				2086.03	2085.02	2085.02	0.0014	1110	1126	1	K	ELQARIEELEEELEAER	T
14	ECEL1_RAT	Endothelin-converting enzyme-like 1 OS=Rattus norvegicus GN=Ecel1 PE=2 SV=1	29	52	9.5	88687	6	8				951.52	950.513	950.493	0.0197	138	145	1	R	RHAIPDDK	L
14	ECEL1_RAT	Endothelin-converting enzyme-like 1 OS=Rattus norvegicus GN=Ecel1 PE=2 SV=1	29	52	9.5	88687	6	11				1043.56	1042.55	1042.57	-0.0122	300	309	0	R	LLGADAVEQK	A
14	ECEL1_RAT	Endothelin-converting enzyme-like 1 OS=Rattus norvegicus GN=Ecel1 PE=2 SV=1	29	52	9.5	88687	6	14				1063.53	1062.53	1062.6	-0.075	292	299	1	K	VFMERLLR	L
14	ECEL1_RAT	Endothelin-converting enzyme-like 1 OS=Rattus norvegicus GN=Ecel1 PE=2 SV=1	29	52	9.5	88687	6	24				1425.76	1424.75	1424.84	-0.0803	297	309	1	R	LLRLLGADAVEQK	A
14	ECEL1_RAT	Endothelin-converting enzyme-like 1 OS=Rattus norvegicus GN=Ecel1 PE=2 SV=1	29	52	9.5	88687	6	28				1577.74	1576.74	1576.89	-0.1559	164	179	1	R	RLLARPTGGPGGAAQR	K
14	ECEL1_RAT	Endothelin-converting enzyme-like 1 OS=Rattus norvegicus GN=Ecel1 PE=2 SV=1	29	52	9.5	88687	6	36				2104.99	2103.99	2103.95	0.04	84	104	1	K	YLGPGAAGTGGACPEGCPERK	A
15	TEKT4_RAT	Tektin-4 OS=Rattus norvegicus GN=Tekt4 PE=2 SV=1	29	52	9.8	52742	5	1				819.379	818.372	818.377	-0.0052	288	294	0	R	DTAEDLR	L
15	TEKT4_RAT	Tektin-4 OS=Rattus norvegicus GN=Tekt4 PE=2 SV=1	29	52	9.8	52742	5	2				820.44	819.433	819.409	0.0242	95	101	0	R	TQLDSTR	R
15	TEKT4_RAT	Tektin-4 OS=Rattus norvegicus GN=Tekt4 PE=2 SV=1	29	52	9.8	52742	5	11				1043.56	1042.55	1042.54	0.0129	395	403	0	K	LQDAEQALR	N
15	TEKT4_RAT	Tektin-4 OS=Rattus norvegicus GN=Tekt4 PE=2 SV=1	29	52	9.8	52742	5	13				1060.56	1059.55	1059.55	0.0051	193	202	0	R	TMGQAVGQIR	L
15	TEKT4_RAT	Tektin-4 OS=Rattus norvegicus GN=Tekt4 PE=2 SV=1	29	52	9.8	52742	5	31				1657.75	1656.74	1656.73	0.0155	64	76	1	R	YHQAFADRDYSER	Q
16	TBB3_RAT	Tubulin beta-3 chain OS=Rattus norvegicus GN=Tubb3 PE=1 SV=1	28	52	11	50842	4	14				1063.53	1062.53	1062.51	0.0164	155	162	1	K	VREEYPDR	I
16	TBB3_RAT	Tubulin beta-3 chain OS=Rattus norvegicus GN=Tubb3 PE=1 SV=1	28	52	11	50842	4	19				1282.7	1281.69	1281.72	-0.0253	310	320	1	R	YLTVATVFRGR	M
16	TBB3_RAT	Tubulin beta-3 chain OS=Rattus norvegicus GN=Tubb3 PE=1 SV=1	28	52	11	50842	4	30				1604.69	1603.69	1603.83	-0.1462	263	276	0	R	LHFFMPGFAPLTAR	G
16	TBB3_RAT	Tubulin beta-3 chain OS=Rattus norvegicus GN=Tubb3 PE=1 SV=1	28	52	11	50842	4	34				1978.89	1977.88	1978.02	-0.1346	2	19	1	M	REIVHIQAGQCGNQIGAK	F
17	RHG20_RAT	Rho GTPase-activating protein 20 OS=Rattus norvegicus GN=Arhgap20 PE=2 SV=2	28	52	11	132766	6	11				1043.56	1042.55	1042.55	0.0017	1053	1061	1	K	TKAARPEDR	K
17	RHG20_RAT	Rho GTPase-activating protein 20 OS=Rattus norvegicus GN=Arhgap20 PE=2 SV=2	28	52	11	132766	6	13				1060.56	1059.55	1059.6	-0.0418	191	199	1	K	DYPKSIPLK	I
17	RHG20_RAT	Rho GTPase-activating protein 20 OS=Rattus norvegicus GN=Arhgap20 PE=2 SV=2	28	52	11	132766	6	18				1210.69	1209.68	1209.61	0.0707	825	835	0	R	FSPPHIADAQK	S
17	RHG20_RAT	Rho GTPase-activating protein 20 OS=Rattus norvegicus GN=Arhgap20 PE=2 SV=2	28	52	11	132766	6	27				1566.75	1565.74	1565.77	-0.0312	302	313	0	R	EMQCQFILKPTR	L	Oxidation (M)	0.010000000000.0
17	RHG20_RAT	Rho GTPase-activating protein 20 OS=Rattus norvegicus GN=Arhgap20 PE=2 SV=2	28	52	11	132766	6	31				1657.75	1656.74	1656.86	-0.1182	268	282	1	K	MSHLRDTALLTQGSK	D
17	RHG20_RAT	Rho GTPase-activating protein 20 OS=Rattus norvegicus GN=Arhgap20 PE=2 SV=2	28	52	11	132766	6	33				1962.91	1961.9	1962.09	-0.1926	650	666	1	R	TKQPLETKPVSVFVAYR	K
18	TF3C1_RAT	General transcription factor 3C polypeptide 1 OS=Rattus norvegicus GN=Gtf3c1 PE=1 SV=1	28	52	11	245004	8	1				819.379	818.372	818.402	-0.0303	1817	1823	0	K	DVEIDTK	A
18	TF3C1_RAT	General transcription factor 3C polypeptide 1 OS=Rattus norvegicus GN=Gtf3c1 PE=1 SV=1	28	52	11	245004	8	6				919.438	918.431	918.513	-0.0827	121	128	1	R	KDITSSIR	S
18	TF3C1_RAT	General transcription factor 3C polypeptide 1 OS=Rattus norvegicus GN=Gtf3c1 PE=1 SV=1	28	52	11	245004	8	9				967.504	966.497	966.525	-0.0278	1475	1483	1	R	VSHSQGPKK	N
18	TF3C1_RAT	General transcription factor 3C polypeptide 1 OS=Rattus norvegicus GN=Gtf3c1 PE=1 SV=1	28	52	11	245004	8	13				1060.56	1059.55	1059.58	-0.0265	1815	1823	1	R	LKDVEIDTK	A
18	TF3C1_RAT	General transcription factor 3C polypeptide 1 OS=Rattus norvegicus GN=Gtf3c1 PE=1 SV=1	28	52	11	245004	8	19				1282.7	1281.69	1281.6	0.0917	415	425	1	K	VVKGFMEDEGR	Q	Oxidation (M)	0.00000100000.0
18	TF3C1_RAT	General transcription factor 3C polypeptide 1 OS=Rattus norvegicus GN=Gtf3c1 PE=1 SV=1	28	52	11	245004	8	29				1588.72	1587.71	1587.77	-0.0579	1525	1538	0	R	ANGILDQPDHFSFK	D
18	TF3C1_RAT	General transcription factor 3C polypeptide 1 OS=Rattus norvegicus GN=Gtf3c1 PE=1 SV=1	28	52	11	245004	8	32				1940.93	1939.93	1939.97	-0.0433	262	278	1	K	LSMMLSTRSNQIETLGK	L	2 Oxidation (M)	0.00110000000000000.0
18	TF3C1_RAT	General transcription factor 3C polypeptide 1 OS=Rattus norvegicus GN=Gtf3c1 PE=1 SV=1	28	52	11	245004	8	33				1962.91	1961.9	1961.97	-0.069	305	321	0	K	VVSLPLQEIHPECGPCK	T
19	TPPC1_RAT	Trafficking protein particle complex subunit 1 OS=Rattus norvegicus GN=Trappc1 PE=2 SV=1	28	52	12	16985	3	23				1424.77	1423.77	1423.69	0.0732	1	11	0	-	MTVHNLYLFDR	N	Oxidation (M)	0.10000000000.0
19	TPPC1_RAT	Trafficking protein particle complex subunit 1 OS=Rattus norvegicus GN=Trappc1 PE=2 SV=1	28	52	12	16985	3	31				1657.75	1656.74	1656.86	-0.1189	130	143	1	R	LDSYVRSLPFFSAR	A
19	TPPC1_RAT	Trafficking protein particle complex subunit 1 OS=Rattus norvegicus GN=Trappc1 PE=2 SV=1	28	52	12	16985	3	32				1940.93	1939.93	1939.91	0.0215	32	46	1	K	EEEYKLMYGMLFSIR	S	2 Oxidation (M)	0.000000100100000.0
20	DYH7_RAT	Dynein heavy chain 7, axonemal OS=Rattus norvegicus GN=Dnah7 PE=2 SV=2	28	52	13	467909	15	2				820.44	819.433	819.434	-0.0009	185	192	0	K	ATTSAIEK	D
20	DYH7_RAT	Dynein heavy chain 7, axonemal OS=Rattus norvegicus GN=Dnah7 PE=2 SV=2	28	52	13	467909	15	3				850.52	849.513	849.496	0.0168	839	845	1	R	GLYKLEK	A
20	DYH7_RAT	Dynein heavy chain 7, axonemal OS=Rattus norvegicus GN=Dnah7 PE=2 SV=2	28	52	13	467909	15	4				871.385	870.378	870.445	-0.0668	2755	2763	0	K	IPDPTGSGK	K
20	DYH7_RAT	Dynein heavy chain 7, axonemal OS=Rattus norvegicus GN=Dnah7 PE=2 SV=2	28	52	13	467909	15	6				919.438	918.431	918.446	-0.0149	3865	3872	0	K	IPGMWMGK	S
20	DYH7_RAT	Dynein heavy chain 7, axonemal OS=Rattus norvegicus GN=Dnah7 PE=2 SV=2	28	52	13	467909	15	8				951.52	950.513	950.544	-0.0306	1966	1974	0	K	LADTPPIPK	D
20	DYH7_RAT	Dynein heavy chain 7, axonemal OS=Rattus norvegicus GN=Dnah7 PE=2 SV=2	28	52	13	467909	15	9				967.504	966.497	966.539	-0.0417	476	483	1	R	VETKLYSK	W
20	DYH7_RAT	Dynein heavy chain 7, axonemal OS=Rattus norvegicus GN=Dnah7 PE=2 SV=2	28	52	13	467909	15	10				1011.65	1010.65	1010.61	0.0339	1673	1681	0	K	VQITVLNPK	S
20	DYH7_RAT	Dynein heavy chain 7, axonemal OS=Rattus norvegicus GN=Dnah7 PE=2 SV=2	28	52	13	467909	15	14				1063.53	1062.53	1062.49	0.0342	995	1002	1	K	QMREWEGK	L
20	DYH7_RAT	Dynein heavy chain 7, axonemal OS=Rattus norvegicus GN=Dnah7 PE=2 SV=2	28	52	13	467909	15	15				1111.64	1110.63	1110.59	0.0397	8	19	1	R	AGSPGSRVPGAR	R
20	DYH7_RAT	Dynein heavy chain 7, axonemal OS=Rattus norvegicus GN=Dnah7 PE=2 SV=2	28	52	13	467909	15	23				1424.77	1423.77	1423.76	0.0083	1625	1635	0	K	ILQIYEMMIVR	H	Oxidation (M)	0.00000010000.0
20	DYH7_RAT	Dynein heavy chain 7, axonemal OS=Rattus norvegicus GN=Dnah7 PE=2 SV=2	28	52	13	467909	15	24				1425.76	1424.75	1424.75	0.0036	1922	1934	1	K	FKLLSGTEQTSSK	A
20	DYH7_RAT	Dynein heavy chain 7, axonemal OS=Rattus norvegicus GN=Dnah7 PE=2 SV=2	28	52	13	467909	15	25				1497.81	1496.81	1496.74	0.0626	3020	3032	0	R	WPLMIDPQGQANK	W
20	DYH7_RAT	Dynein heavy chain 7, axonemal OS=Rattus norvegicus GN=Dnah7 PE=2 SV=2	28	52	13	467909	15	28				1577.74	1576.74	1576.79	-0.0535	2142	2154	0	R	HFNIITINEFSDK	S
20	DYH7_RAT	Dynein heavy chain 7, axonemal OS=Rattus norvegicus GN=Dnah7 PE=2 SV=2	28	52	13	467909	15	32				1940.93	1939.93	1940	-0.0704	3020	3035	1	R	WPLMIDPQGQANKWIK	N	Oxidation (M)	0.0001000000000000.0
20	DYH7_RAT	Dynein heavy chain 7, axonemal OS=Rattus norvegicus GN=Dnah7 PE=2 SV=2	28	52	13	467909	15	35				2086.03	2085.02	2084.92	0.1081	941	956	0	K	MMTEWEAMEFVIHPYR	E	Oxidation (M)	0.1000000000000000.0
