# Supplementary material for: The proteome of Hypobaric Induced Hypoxic Lung: Insights from Temporal Proteomic Profiling for Biomarker Discovery
Source: Sci Rep. 2015 May 29;5:10681. doi: 10.1038/srep10681 (PMC4448130; doi:10.1038/srep10681)
Supplement: Supplementary Dataset 47 [file srep10681-s37.xls]

## Sheet: SPOT 47
Header	--------------------------------------------------------
Search title
Timestamp	2015-01-15T06:10:17Z
User	yasmin
Email	yasminchem@gmail.com
Report URI	http://www.matrixscience.com/cgi/master_results.pl?file=../data/20150115/FTgpIzSOO.dat
Peak list data path
Peak list format	Mascot generic
Search type	PMF
Mascot version	2.5.1
Database	SwissProt
Fasta file	SwissProt_2015_01.fasta
Total sequences	547357
Total residues	194874700
Sequences after taxonomy filter	7930
Number of queries	32
Decoy	--------------------------------------------------------
Number of matches above identity threshold in search of real database	1
Number of matches above identity threshold in search of decoy database	0
Highest score in search of real database	97
Highest score in search of decoy database	41
Fixed modifications	--------------------------------------------------------
Identifier	Name	Delta	Neutral loss
1	Carbamidomethyl (C)	57.0215
Variable modifications	--------------------------------------------------------
Identifier	Name	Delta	Neutral loss(es)
1	Oxidation (M)	15.9949	0	63.9983
Search Parameters	--------------------------------------------------------
Taxonomy filter	. . . . . . . . . . . . . . . . Rattus
Enzyme	Trypsin
Maximum Missed Cleavages	1
Fixed modifications	Carbamidomethyl (C)
Variable modifications	Oxidation (M)
Peptide Mass Tolerance	100
Peptide Mass Tolerance Units	ppm
Peptide Charge State	1+
Mass values	Monoisotopic
Decoy database also searched	1
USER00	PEP_INT(831.463805:3058.156236,861.022868:4785.849569,876.996312:4743.067536,882.529567:2277.322859,892.956369:3183.799568,908.925502:3771.474029,930.915877:2072.686207,946.884115:9404.640199,948.889860:2861.629331,987.553166:2279.605269,1005.442480:8932.738213,1011.601787:10248.824844,1031.432593:17330.695842,1087.445245:2921.259875,1104.467575:12672.916165,1149.562629:61317.166716,1173.872026:5…
Format parameters	--------------------------------------------------------
Significance threshold	0.05
Max. number of hits	20
Include same-set proteins	0
Include sub-set proteins	0
Show duplicate peptides	1
Protein hits	--------------------------------------------------------
prot_hit_num	prot_acc	prot_desc	prot_score	prot_thresh	prot_expect	prot_mass	prot_matches	pep_query	pep_rank	pep_isbold	pep_isunique	pep_exp_mz	pep_exp_mr	pep_calc_mr	pep_delta	pep_start	pep_end	pep_miss	pep_res_before	pep_seq	pep_res_after	pep_var_mod	pep_var_mod_pos	pep_summed_mod_pos	pep_local_mod_pos
1	HSPB1_RAT	Heat shock protein beta-1 OS=Rattus norvegicus GN=Hspb1 PE=1 SV=1	97	52	1.7e-06	22936	8	1				831.464	830.457	830.501	-0.0449	6	12	0	R	VPFSLLR	S
1	HSPB1_RAT	Heat shock protein beta-1 OS=Rattus norvegicus GN=Hspb1 PE=1 SV=1	97	52	1.7e-06	22936	8	10				987.553	986.546	986.602	-0.0566	5	12	1	R	RVPFSLLR	S
1	HSPB1_RAT	Heat shock protein beta-1 OS=Rattus norvegicus GN=Hspb1 PE=1 SV=1	97	52	1.7e-06	22936	8	11				1005.44	1004.44	1004.47	-0.0364	13	20	0	R	SPSWEPFR	D
1	HSPB1_RAT	Heat shock protein beta-1 OS=Rattus norvegicus GN=Hspb1 PE=1 SV=1	97	52	1.7e-06	22936	8	13				1031.43	1030.43	1030.46	-0.0367	21	28	0	R	DWYPAHSR	L
1	HSPB1_RAT	Heat shock protein beta-1 OS=Rattus norvegicus GN=Hspb1 PE=1 SV=1	97	52	1.7e-06	22936	8	15				1104.47	1103.46	1103.5	-0.0393	132	140	0	R	QDEHGYISR	C
1	HSPB1_RAT	Heat shock protein beta-1 OS=Rattus norvegicus GN=Hspb1 PE=1 SV=1	97	52	1.7e-06	22936	8	16				1149.56	1148.56	1148.6	-0.0425	29	38	0	R	LFDQAFGVPR	F
1	HSPB1_RAT	Heat shock protein beta-1 OS=Rattus norvegicus GN=Hspb1 PE=1 SV=1	97	52	1.7e-06	22936	8	25				1797.84	1796.84	1796.93	-0.0933	101	116	0	R	VSLDVNHFAPEELTVK	T
1	HSPB1_RAT	Heat shock protein beta-1 OS=Rattus norvegicus GN=Hspb1 PE=1 SV=1	97	52	1.7e-06	22936	8	26				1832.89	1831.88	1831.97	-0.089	176	192	0	K	AVTQSAEITIPVTFEAR	A
2	SPA6L_RAT	Spermatogenesis associated 6-like protein OS=Rattus norvegicus GN=Spata6l PE=2 SV=1	35	52	2.5	46478	6	12				1011.6	1010.59	1010.53	0.0648	217	224	1	K	SFRFLGER	K
2	SPA6L_RAT	Spermatogenesis associated 6-like protein OS=Rattus norvegicus GN=Spata6l PE=2 SV=1	35	52	2.5	46478	6	13				1031.43	1030.43	1030.52	-0.0976	357	365	0	R	ACSLLTPNR	A
2	SPA6L_RAT	Spermatogenesis associated 6-like protein OS=Rattus norvegicus GN=Spata6l PE=2 SV=1	35	52	2.5	46478	6	16				1149.56	1148.56	1148.57	-0.0173	154	161	1	K	NRFLWEER	C
2	SPA6L_RAT	Spermatogenesis associated 6-like protein OS=Rattus norvegicus GN=Spata6l PE=2 SV=1	35	52	2.5	46478	6	18				1307.62	1306.61	1306.68	-0.0678	267	278	0	R	AFSLDSLEANIK	V
2	SPA6L_RAT	Spermatogenesis associated 6-like protein OS=Rattus norvegicus GN=Spata6l PE=2 SV=1	35	52	2.5	46478	6	20				1425.7	1424.69	1424.81	-0.1181	1	12	0	-	MPLEVVVELQIR	A
2	SPA6L_RAT	Spermatogenesis associated 6-like protein OS=Rattus norvegicus GN=Spata6l PE=2 SV=1	35	52	2.5	46478	6	21				1463.65	1462.64	1462.78	-0.1381	266	278	1	K	RAFSLDSLEANIK	V
3	MMP10_RAT	Stromelysin-2 OS=Rattus norvegicus GN=Mmp10 PE=2 SV=1	34	52	2.9	54529	5	11				1005.44	1004.44	1004.48	-0.0422	128	136	0	R	ESVDSAIER	A
3	MMP10_RAT	Stromelysin-2 OS=Rattus norvegicus GN=Mmp10 PE=2 SV=1	34	52	2.9	54529	5	12				1011.6	1010.59	1010.51	0.0838	70	78	0	K	FLGLEMTGK	L	Oxidation (M)	0.000001000.0
3	MMP10_RAT	Stromelysin-2 OS=Rattus norvegicus GN=Mmp10 PE=2 SV=1	34	52	2.9	54529	5	15				1104.47	1103.46	1103.57	-0.1049	398	406	1	K	KTYFFVGDK	Y
3	MMP10_RAT	Stromelysin-2 OS=Rattus norvegicus GN=Mmp10 PE=2 SV=1	34	52	2.9	54529	5	16				1149.56	1148.56	1148.61	-0.0524	387	396	1	K	IDAAVFEKEK	K
3	MMP10_RAT	Stromelysin-2 OS=Rattus norvegicus GN=Mmp10 PE=2 SV=1	34	52	2.9	54529	5	21				1463.65	1462.64	1462.75	-0.1058	140	151	0	K	VWEEVTPLTFSR	I
4	NPL4_RAT	Nuclear protein localization protein 4 homolog OS=Rattus norvegicus GN=Nploc4 PE=1 SV=3	30	52	7.9	68982	5	12				1011.6	1010.59	1010.53	0.0607	237	243	1	R	FLDFWRK	T
4	NPL4_RAT	Nuclear protein localization protein 4 homolog OS=Rattus norvegicus GN=Nploc4 PE=1 SV=3	30	52	7.9	68982	5	13				1031.43	1030.43	1030.5	-0.0725	124	131	1	R	SRDPQLCR	H
4	NPL4_RAT	Nuclear protein localization protein 4 homolog OS=Rattus norvegicus GN=Nploc4 PE=1 SV=3	30	52	7.9	68982	5	25				1797.84	1796.84	1796.83	0.0112	222	236	0	R	HVDNIMFENHTVADR	F
4	NPL4_RAT	Nuclear protein localization protein 4 homolog OS=Rattus norvegicus GN=Nploc4 PE=1 SV=3	30	52	7.9	68982	5	29				2225.03	2224.02	2223.96	0.0613	332	350	0	K	DTYFLSSEECITAGDFQNK	H
4	NPL4_RAT	Nuclear protein localization protein 4 homolog OS=Rattus norvegicus GN=Nploc4 PE=1 SV=3	30	52	7.9	68982	5	32				2807.26	2806.25	2806.31	-0.055	138	160	0	K	CVHCVPLEPFDEDYLNHLEPPVK	H
5	EFHD2_RAT	EF-hand domain-containing protein D2 OS=Rattus norvegicus GN=Efhd2 PE=1 SV=1	26	52	19	26743	4	1				831.464	830.457	830.45	0.0068	219	225	1	K	KQAEEVK	Q
5	EFHD2_RAT	EF-hand domain-containing protein D2 OS=Rattus norvegicus GN=Efhd2 PE=1 SV=1	26	52	19	26743	4	10				987.553	986.546	986.514	0.0314	220	227	1	K	QAEEVKQR	K
5	EFHD2_RAT	EF-hand domain-containing protein D2 OS=Rattus norvegicus GN=Efhd2 PE=1 SV=1	26	52	19	26743	4	12				1011.6	1010.59	1010.52	0.076	188	196	1	K	GAKNFFEAK	V
5	EFHD2_RAT	EF-hand domain-containing protein D2 OS=Rattus norvegicus GN=Efhd2 PE=1 SV=1	26	52	19	26743	4	14				1087.45	1086.44	1086.52	-0.0788	99	107	1	K	MFKQYDAGK	D
6	PRKN2_RAT	E3 ubiquitin-protein ligase parkin OS=Rattus norvegicus GN=Park2 PE=1 SV=1	26	52	19	53613	4	10				987.553	986.546	986.533	0.0128	413	420	1	K	KTTKPCPR	C
6	PRKN2_RAT	E3 ubiquitin-protein ligase parkin OS=Rattus norvegicus GN=Park2 PE=1 SV=1	26	52	19	53613	4	16				1149.56	1148.56	1148.55	0.0011	162	170	1	K	LRVQCGTCR	Q
6	PRKN2_RAT	E3 ubiquitin-protein ligase parkin OS=Rattus norvegicus GN=Park2 PE=1 SV=1	26	52	19	53613	4	26				1832.89	1831.88	1831.74	0.1381	428	442	1	K	NGGCMHMKCPQPQCK	L
6	PRKN2_RAT	E3 ubiquitin-protein ligase parkin OS=Rattus norvegicus GN=Park2 PE=1 SV=1	26	52	19	53613	4	27				1940.85	1939.85	1939.97	-0.1189	300	314	1	K	ELHHFRILGEEQYNR	Y
7	K2C1B_RAT	Keratin, type II cytoskeletal 1b OS=Rattus norvegicus GN=Krt77 PE=3 SV=1	26	52	20	57391	4	10				987.553	986.546	986.514	0.0314	420	428	1	R	GERALQDAK	Q
7	K2C1B_RAT	Keratin, type II cytoskeletal 1b OS=Rattus norvegicus GN=Krt77 PE=3 SV=1	26	52	20	57391	4	21				1463.65	1462.64	1462.7	-0.0575	431	442	0	K	LQETEEALQQMK	E	Oxidation (M)	0.000000000010.0
7	K2C1B_RAT	Keratin, type II cytoskeletal 1b OS=Rattus norvegicus GN=Krt77 PE=3 SV=1	26	52	20	57391	4	25				1797.84	1796.84	1796.98	-0.1409	55	72	1	R	SLYSLGGSKSIFGGLVGR	S
7	K2C1B_RAT	Keratin, type II cytoskeletal 1b OS=Rattus norvegicus GN=Krt77 PE=3 SV=1	26	52	20	57391	4	30				2239.05	2238.04	2238.19	-0.1485	451	470	1	R	DYQALLGAKLSLDVEIATYR	E
8	NR1H2_RAT	Oxysterols receptor LXR-beta OS=Rattus norvegicus GN=Nr1h2 PE=2 SV=1	26	52	21	50388	4	11				1005.44	1004.44	1004.5	-0.0656	132	138	1	K	CQLCRLR	K
8	NR1H2_RAT	Oxysterols receptor LXR-beta OS=Rattus norvegicus GN=Nr1h2 PE=2 SV=1	26	52	21	50388	4	13				1031.43	1030.43	1030.47	-0.0435	72	79	0	K	MLGHELCR	V	Oxidation (M)	0.10000000.0
8	NR1H2_RAT	Oxysterols receptor LXR-beta OS=Rattus norvegicus GN=Nr1h2 PE=2 SV=1	26	52	21	50388	4	21				1463.65	1462.64	1462.77	-0.1302	291	303	0	K	ASTIEIMLLETAR	R	Oxidation (M)	0.0000001000000.0
8	NR1H2_RAT	Oxysterols receptor LXR-beta OS=Rattus norvegicus GN=Nr1h2 PE=2 SV=1	26	52	21	50388	4	29				2225.03	2224.02	2224.15	-0.1219	328	346	1	R	AGLQVEFINPIFEFSRAMR	R
9	HS105_RAT	Heat shock protein 105 kDa OS=Rattus norvegicus GN=Hsph1 PE=2 SV=1	25	52	25	97327	5	12				1011.6	1010.59	1010.54	0.0549	578	586	1	K	KVDQPPEAK	K
9	HS105_RAT	Heat shock protein 105 kDa OS=Rattus norvegicus GN=Hsph1 PE=2 SV=1	25	52	25	97327	5	20				1425.7	1424.69	1424.69	0.0023	610	621	0	R	DLLNMYIETEGK	M
9	HS105_RAT	Heat shock protein 105 kDa OS=Rattus norvegicus GN=Hsph1 PE=2 SV=1	25	52	25	97327	5	26				1832.89	1831.88	1831.88	-0.0058	170	185	0	R	LMNDMTAVALNYGIYK	Q	Oxidation (M)	0.0100000000000000.0
9	HS105_RAT	Heat shock protein 105 kDa OS=Rattus norvegicus GN=Hsph1 PE=2 SV=1	25	52	25	97327	5	27				1940.85	1939.85	1939.96	-0.1176	357	374	1	R	FFGKDVSTTLNADEAVAR	G
9	HS105_RAT	Heat shock protein 105 kDa OS=Rattus norvegicus GN=Hsph1 PE=2 SV=1	25	52	25	97327	5	28				2079.03	2078.03	2078.12	-0.0931	790	807	1	K	VKELNNVCEPVVTQPKPK	I
10	COR1A_RAT	Coronin-1A OS=Rattus norvegicus GN=Coro1a PE=1 SV=3	24	52	32	51717	4	1				831.464	830.457	830.486	-0.0296	207	214	1	R	KGTVVAEK	E
10	COR1A_RAT	Coronin-1A OS=Rattus norvegicus GN=Coro1a PE=1 SV=3	24	52	32	51717	4	10				987.553	986.546	986.526	0.0202	406	414	1	R	VNRGLDSAR	R
10	COR1A_RAT	Coronin-1A OS=Rattus norvegicus GN=Coro1a PE=1 SV=3	24	52	32	51717	4	20				1425.7	1424.69	1424.81	-0.122	439	450	1	R	NLNAIVQKLQER	L
10	COR1A_RAT	Coronin-1A OS=Rattus norvegicus GN=Coro1a PE=1 SV=3	24	52	32	51717	4	21				1463.65	1462.64	1462.72	-0.084	242	253	1	R	MSERQVALWDTK	H
11	SYSC_RAT	Serine--tRNA ligase, cytoplasmic OS=Rattus norvegicus GN=Sars PE=1 SV=3	23	52	40	59064	4	16				1149.56	1148.56	1148.59	-0.0306	58	67	1	K	NLCSKTIGEK	M
11	SYSC_RAT	Serine--tRNA ligase, cytoplasmic OS=Rattus norvegicus GN=Sars PE=1 SV=3	23	52	40	59064	4	21				1463.65	1462.64	1462.79	-0.1455	1	12	1	-	MVLDLDLFRVDK	G
11	SYSC_RAT	Serine--tRNA ligase, cytoplasmic OS=Rattus norvegicus GN=Sars PE=1 SV=3	23	52	40	59064	4	26				1832.89	1831.88	1832.06	-0.177	198	213	0	K	GVLVFLEQALIQYALR	T
11	SYSC_RAT	Serine--tRNA ligase, cytoplasmic OS=Rattus norvegicus GN=Sars PE=1 SV=3	23	52	40	59064	4	32				2807.26	2806.25	2806.46	-0.207	458	482	0	R	EFMPPGLQELIPFVKPAPIDQEPSK	K
12	TRI69_RAT	E3 ubiquitin-protein ligase TRIM69 OS=Rattus norvegicus GN=Trim69 PE=2 SV=1	22	52	50	58204	4	10				987.553	986.546	986.551	-0.005	418	425	1	R	LRNQTDLK	A
12	TRI69_RAT	E3 ubiquitin-protein ligase TRIM69 OS=Rattus norvegicus GN=Trim69 PE=2 SV=1	22	52	50	58204	4	13				1031.43	1030.43	1030.52	-0.0976	252	260	0	K	DMLANIQAR	M
12	TRI69_RAT	E3 ubiquitin-protein ligase TRIM69 OS=Rattus norvegicus GN=Trim69 PE=2 SV=1	22	52	50	58204	4	26				1832.89	1831.88	1831.83	0.0491	261	275	0	R	MEQQNSFDFLTDITK	L	Oxidation (M)	0.100000000000000.0
12	TRI69_RAT	E3 ubiquitin-protein ligase TRIM69 OS=Rattus norvegicus GN=Trim69 PE=2 SV=1	22	52	50	58204	4	27				1940.85	1939.85	1939.99	-0.1461	313	330	0	R	EMQSILSPGPSQLTLDPK	T
13	AGTRA_RAT	Type-1A angiotensin II receptor OS=Rattus norvegicus GN=Agtr1 PE=1 SV=1	22	52	55	41433	3	13				1031.43	1030.43	1030.49	-0.0613	13	20	1	K	RIQDDCPK	A
13	AGTRA_RAT	Type-1A angiotensin II receptor OS=Rattus norvegicus GN=Agtr1 PE=1 SV=1	22	52	55	41433	3	15				1104.47	1103.46	1103.55	-0.0855	2	12	0	M	ALNSSAEDGIK	R
13	AGTRA_RAT	Type-1A angiotensin II receptor OS=Rattus norvegicus GN=Agtr1 PE=1 SV=1	22	52	55	41433	3	31				2705.09	2704.08	2704.24	-0.1607	326	350	1	K	SHSSLSTKMSTLSYRPSDNMSSSAK	K	Oxidation (M)	0.0000000010000000000000000.0
14	PPIA_RAT	Peptidyl-prolyl cis-trans isomerase A OS=Rattus norvegicus GN=Ppia PE=1 SV=2	21	52	67	18091	2	28				2079.03	2078.03	2078.01	0.012	1	19	0	-	MVNPTVFFDITADGEPLGR	V
14	PPIA_RAT	Peptidyl-prolyl cis-trans isomerase A OS=Rattus norvegicus GN=Ppia PE=1 SV=2	21	52	67	18091	2	32				2807.26	2806.25	2806.32	-0.0622	92	118	0	K	HTGPGILSMANAGPNTNGSQFFICTAK	T	Oxidation (M)	0.000000001000000000000000000.0
15	NDE1_RAT	Nuclear distribution protein nudE homolog 1 OS=Rattus norvegicus GN=Nde1 PE=1 SV=1	20	52	76	38618	3	1				831.464	830.457	830.486	-0.0296	263	270	1	R	KVGALESK	L
15	NDE1_RAT	Nuclear distribution protein nudE homolog 1 OS=Rattus norvegicus GN=Nde1 PE=1 SV=1	20	52	76	38618	3	10				987.553	986.546	986.514	0.0314	304	313	0	R	RPGSTAVGDK	G
15	NDE1_RAT	Nuclear distribution protein nudE homolog 1 OS=Rattus norvegicus GN=Nde1 PE=1 SV=1	20	52	76	38618	3	31				2705.09	2704.08	2704.26	-0.1726	82	104	1	K	FEMQHSEGYRQISALEDDLAHTK	A
16	FSIP1_RAT	Fibrous sheath-interacting protein 1 OS=Rattus norvegicus GN=Fsip1 PE=2 SV=1	20	52	85	49823	3	10				987.553	986.546	986.511	0.0352	431	438	1	K	ILEPECKV	-
16	FSIP1_RAT	Fibrous sheath-interacting protein 1 OS=Rattus norvegicus GN=Fsip1 PE=2 SV=1	20	52	85	49823	3	28				2079.03	2078.03	2077.93	0.0976	158	175	1	K	SAKNTEDLENDEELENTK	K
16	FSIP1_RAT	Fibrous sheath-interacting protein 1 OS=Rattus norvegicus GN=Fsip1 PE=2 SV=1	20	52	85	49823	3	30				2239.05	2238.04	2238.1	-0.0573	1	21	1	-	MSMDIIKGNLDGISKPASSSR	S	2 Oxidation (M)	0.101000000000000000000.0
17	IL17F_RAT	Interleukin-17F OS=Rattus norvegicus GN=Il17f PE=2 SV=2	20	52	89	18100	3	18				1307.62	1306.61	1306.6	0.0115	91	101	0	R	FPSEIAEAQCR	H
17	IL17F_RAT	Interleukin-17F OS=Rattus norvegicus GN=Il17f PE=2 SV=2	20	52	89	18100	3	26				1832.89	1831.88	1832.06	-0.1804	12	29	0	K	SLLLLMLGFAIISSGAAR	R
17	IL17F_RAT	Interleukin-17F OS=Rattus norvegicus GN=Il17f PE=2 SV=2	20	52	89	18100	3	29				2225.03	2224.02	2224.13	-0.1026	34	54	1	K	VGLSALQKAGNCPPLEDNSVR	V
18	STK24_RAT	Serine/threonine-protein kinase 24 OS=Rattus norvegicus GN=Stk24 PE=2 SV=1	20	52	89	48245	3	20				1425.7	1424.69	1424.7	-0.0169	33	45	1	K	GSFGEVFKGIDNR	T
18	STK24_RAT	Serine/threonine-protein kinase 24 OS=Rattus norvegicus GN=Stk24 PE=2 SV=1	20	52	89	48245	3	25				1797.84	1796.84	1796.89	-0.0538	1	17	0	-	MAHSPVQSGLPGMQTLK	A	Oxidation (M)	0.10000000000000000.0
18	STK24_RAT	Serine/threonine-protein kinase 24 OS=Rattus norvegicus GN=Stk24 PE=2 SV=1	20	52	89	48245	3	26				1832.89	1831.88	1831.98	-0.1002	160	176	1	K	LADFGVAGQLTDTQIKR	N
19	TBX6_RAT	T-box transcription factor TBX6 OS=Rattus norvegicus GN=Tbx6 PE=3 SV=1	19	52	91	47586	3	1				831.464	830.457	830.465	-0.0085	262	269	0	K	IAANPFAK	G
19	TBX6_RAT	T-box transcription factor TBX6 OS=Rattus norvegicus GN=Tbx6 PE=3 SV=1	19	52	91	47586	3	20				1425.7	1424.69	1424.72	-0.0341	103	115	0	K	EFSAVGTEMIITK	A
19	TBX6_RAT	T-box transcription factor TBX6 OS=Rattus norvegicus GN=Tbx6 PE=3 SV=1	19	52	91	47586	3	31				2705.09	2704.08	2704.31	-0.2256	172	194	1	R	VYIHPDSPATGAHWMRQPVSFHR	V	Oxidation (M)	0.00000000000000100000000.0
20	CCL7_RAT	C-C motif chemokine 7 OS=Rattus norvegicus GN=Ccl7 PE=3 SV=1	19	52	93	11184	2	16				1149.56	1148.56	1148.57	-0.0135	57	65	0	R	CPWEAVIFK	T
20	CCL7_RAT	C-C motif chemokine 7 OS=Rattus norvegicus GN=Ccl7 PE=3 SV=1	19	52	93	11184	2	28				2079.03	2078.03	2078.04	-0.0131	80	97	1	K	WVEEAIAYLDMKTSTPKP	-
