# Supplementary material for: The proteome of Hypobaric Induced Hypoxic Lung: Insights from Temporal Proteomic Profiling for Biomarker Discovery
Source: Sci Rep. 2015 May 29;5:10681. doi: 10.1038/srep10681 (PMC4448130; doi:10.1038/srep10681)
Supplement: Supplementary Dataset 52 [file srep10681-s39.xls]

## Sheet: SPOT 52
Header	--------------------------------------------------------
Search title
Timestamp	2015-01-15T06:14:00Z
User	yasmin
Email	yasminchem@gmail.com
Report URI	http://www.matrixscience.com/cgi/master_results.pl?file=../data/20150115/FTgpIzSwE.dat
Peak list data path
Peak list format	Mascot generic
Search type	PMF
Mascot version	2.5.1
Database	SwissProt
Fasta file	SwissProt_2015_01.fasta
Total sequences	547357
Total residues	194874700
Sequences after taxonomy filter	7930
Number of queries	46
Decoy	--------------------------------------------------------
Number of matches above identity threshold in search of real database	1
Number of matches above identity threshold in search of decoy database	0
Highest score in search of real database	118
Highest score in search of decoy database	40
Fixed modifications	--------------------------------------------------------
Identifier	Name	Delta	Neutral loss
1	Carbamidomethyl (C)	57.0215
Variable modifications	--------------------------------------------------------
Identifier	Name	Delta	Neutral loss(es)
1	Oxidation (M)	15.9949	0	63.9983
Search Parameters	--------------------------------------------------------
Taxonomy filter	. . . . . . . . . . . . . . . . Rattus
Enzyme	Trypsin
Maximum Missed Cleavages	1
Fixed modifications	Carbamidomethyl (C)
Variable modifications	Oxidation (M)
Peptide Mass Tolerance	100
Peptide Mass Tolerance Units	ppm
Peptide Charge State	1+
Mass values	Monoisotopic
Decoy database also searched	1
USER00	PEP_INT(821.436844:5614.599995,831.550883:26736.750483,842.555214:128513.979453,861.113359:6647.858597,877.087392:12701.014281,882.617820:5099.843740,893.065339:20875.273898,909.042651:25896.444888,915.053420:5256.464464,931.034217:9419.849587,947.009729:20623.431415,949.012916:5186.171493,974.516635:7475.246291,987.612053:14176.751715,1005.539880:220473.512653,1011.714166:22522.053865,1031.53649…
Format parameters	--------------------------------------------------------
Significance threshold	0.05
Max. number of hits	20
Include same-set proteins	0
Include sub-set proteins	0
Show duplicate peptides	1
Protein hits	--------------------------------------------------------
prot_hit_num	prot_acc	prot_desc	prot_score	prot_thresh	prot_expect	prot_mass	prot_matches	pep_query	pep_rank	pep_isbold	pep_isunique	pep_exp_mz	pep_exp_mr	pep_calc_mr	pep_delta	pep_start	pep_end	pep_miss	pep_res_before	pep_seq	pep_res_after	pep_var_mod	pep_var_mod_pos	pep_summed_mod_pos	pep_local_mod_pos
1	HSPB1_RAT	Heat shock protein beta-1 OS=Rattus norvegicus GN=Hspb1 PE=1 SV=1	118	52	1.3e-08	22936	9	2				831.551	830.544	830.501	0.0422	6	12	0	R	VPFSLLR	S
1	HSPB1_RAT	Heat shock protein beta-1 OS=Rattus norvegicus GN=Hspb1 PE=1 SV=1	118	52	1.3e-08	22936	9	14				987.612	986.605	986.602	0.0023	5	12	1	R	RVPFSLLR	S
1	HSPB1_RAT	Heat shock protein beta-1 OS=Rattus norvegicus GN=Hspb1 PE=1 SV=1	118	52	1.3e-08	22936	9	15				1005.54	1004.53	1004.47	0.061	13	20	0	R	SPSWEPFR	D
1	HSPB1_RAT	Heat shock protein beta-1 OS=Rattus norvegicus GN=Hspb1 PE=1 SV=1	118	52	1.3e-08	22936	9	17				1031.54	1030.53	1030.46	0.0671	21	28	0	R	DWYPAHSR	L
1	HSPB1_RAT	Heat shock protein beta-1 OS=Rattus norvegicus GN=Hspb1 PE=1 SV=1	118	52	1.3e-08	22936	9	22				1075.65	1074.64	1074.57	0.073	84	93	0	R	QLSSGVSEIR	Q
1	HSPB1_RAT	Heat shock protein beta-1 OS=Rattus norvegicus GN=Hspb1 PE=1 SV=1	118	52	1.3e-08	22936	9	24				1104.58	1103.58	1103.5	0.0763	132	140	0	R	QDEHGYISR	C
1	HSPB1_RAT	Heat shock protein beta-1 OS=Rattus norvegicus GN=Hspb1 PE=1 SV=1	118	52	1.3e-08	22936	9	27				1149.68	1148.67	1148.6	0.071	29	38	0	R	LFDQAFGVPR	F
1	HSPB1_RAT	Heat shock protein beta-1 OS=Rattus norvegicus GN=Hspb1 PE=1 SV=1	118	52	1.3e-08	22936	9	35				1798.05	1797.04	1796.93	0.1088	101	116	0	R	VSLDVNHFAPEELTVK	T
1	HSPB1_RAT	Heat shock protein beta-1 OS=Rattus norvegicus GN=Hspb1 PE=1 SV=1	118	52	1.3e-08	22936	9	36				1833.08	1832.08	1831.97	0.1091	176	192	0	K	AVTQSAEITIPVTFEAR	A
2	FIGL1_RAT	Fidgetin-like protein 1 OS=Rattus norvegicus GN=Fignl1 PE=2 SV=1	50	52	0.089	74891	5	3				842.555	841.548	841.466	0.0822	617	624	0	R	EASLGPIR	S
2	FIGL1_RAT	Fidgetin-like protein 1 OS=Rattus norvegicus GN=Fignl1 PE=2 SV=1	50	52	0.089	74891	5	15				1005.54	1004.53	1004.57	-0.0329	219	227	1	R	TPLFGNTKK	E
2	FIGL1_RAT	Fidgetin-like protein 1 OS=Rattus norvegicus GN=Fignl1 PE=2 SV=1	50	52	0.089	74891	5	17				1031.54	1030.53	1030.58	-0.0553	578	586	0	K	QIVVNLMSK	E
2	FIGL1_RAT	Fidgetin-like protein 1 OS=Rattus norvegicus GN=Fignl1 PE=2 SV=1	50	52	0.089	74891	5	24				1104.58	1103.58	1103.52	0.0512	8	16	0	R	SVQVDDWQK	N
2	FIGL1_RAT	Fidgetin-like protein 1 OS=Rattus norvegicus GN=Fignl1 PE=2 SV=1	50	52	0.089	74891	5	27				1149.68	1148.67	1148.65	0.02	484	493	1	K	MVRALFAVAR	C	Oxidation (M)	0.1000000000.0
3	ERC2_RAT	ERC protein 2 OS=Rattus norvegicus GN=Erc2 PE=1 SV=1	31	52	5.7	110721	8	3				842.555	841.548	841.538	0.0094	541	547	1	K	INVLQKK	I
3	ERC2_RAT	ERC protein 2 OS=Rattus norvegicus GN=Erc2 PE=1 SV=1	31	52	5.7	110721	8	14				987.612	986.605	986.551	0.0539	561	568	1	K	QLTNLKDR	V
3	ERC2_RAT	ERC protein 2 OS=Rattus norvegicus GN=Erc2 PE=1 SV=1	31	52	5.7	110721	8	17				1031.54	1030.53	1030.54	-0.0115	814	822	1	R	QELDATKAR	L
3	ERC2_RAT	ERC protein 2 OS=Rattus norvegicus GN=Erc2 PE=1 SV=1	31	52	5.7	110721	8	24				1104.58	1103.58	1103.51	0.0665	735	743	1	K	EVENEKNDK	D
3	ERC2_RAT	ERC protein 2 OS=Rattus norvegicus GN=Erc2 PE=1 SV=1	31	52	5.7	110721	8	25				1131.66	1130.66	1130.62	0.0392	447	456	0	K	ESELLALQTK	L
3	ERC2_RAT	ERC protein 2 OS=Rattus norvegicus GN=Erc2 PE=1 SV=1	31	52	5.7	110721	8	27				1149.68	1148.67	1148.59	0.0829	199	208	1	K	EEAARMSVLK	E	Oxidation (M)	0.0000010000.0
3	ERC2_RAT	ERC protein 2 OS=Rattus norvegicus GN=Erc2 PE=1 SV=1	31	52	5.7	110721	8	37				1941.06	1940.05	1939.97	0.0814	175	191	1	K	LGSSMNSIKTFWSPELK	K	Oxidation (M)	0.00001000000000000.0
3	ERC2_RAT	ERC protein 2 OS=Rattus norvegicus GN=Erc2 PE=1 SV=1	31	52	5.7	110721	8	43				2302.21	2301.2	2301.21	-0.0131	847	866	1	K	QLEEILEMKQEALLAAISEK	D	Oxidation (M)	0.00000001000000000000.0
4	K2C1B_RAT	Keratin, type II cytoskeletal 1b OS=Rattus norvegicus GN=Krt77 PE=3 SV=1	29	52	9.1	57391	6	14				987.612	986.605	986.514	0.0903	420	428	1	R	GERALQDAK	Q
4	K2C1B_RAT	Keratin, type II cytoskeletal 1b OS=Rattus norvegicus GN=Krt77 PE=3 SV=1	29	52	9.1	57391	6	17				1031.54	1030.53	1030.54	-0.0115	165	172	1	K	TQEREQIK	T
4	K2C1B_RAT	Keratin, type II cytoskeletal 1b OS=Rattus norvegicus GN=Krt77 PE=3 SV=1	29	52	9.1	57391	6	23				1087.56	1086.55	1086.6	-0.052	169	177	1	R	EQIKTLNNK	F
4	K2C1B_RAT	Keratin, type II cytoskeletal 1b OS=Rattus norvegicus GN=Krt77 PE=3 SV=1	29	52	9.1	57391	6	33				1463.82	1462.81	1462.7	0.1142	431	442	0	K	LQETEEALQQMK	E	Oxidation (M)	0.000000000010.0
4	K2C1B_RAT	Keratin, type II cytoskeletal 1b OS=Rattus norvegicus GN=Krt77 PE=3 SV=1	29	52	9.1	57391	6	35				1798.05	1797.04	1796.98	0.0612	55	72	1	R	SLYSLGGSKSIFGGLVGR	S
4	K2C1B_RAT	Keratin, type II cytoskeletal 1b OS=Rattus norvegicus GN=Krt77 PE=3 SV=1	29	52	9.1	57391	6	42				2239.29	2238.28	2238.19	0.0943	451	470	1	R	DYQALLGAKLSLDVEIATYR	E
5	MMP10_RAT	Stromelysin-2 OS=Rattus norvegicus GN=Mmp10 PE=2 SV=1	28	52	13	54529	4	15				1005.54	1004.53	1004.48	0.0552	128	136	0	R	ESVDSAIER	A
5	MMP10_RAT	Stromelysin-2 OS=Rattus norvegicus GN=Mmp10 PE=2 SV=1	28	52	13	54529	4	24				1104.58	1103.58	1103.57	0.0107	398	406	1	K	KTYFFVGDK	Y
5	MMP10_RAT	Stromelysin-2 OS=Rattus norvegicus GN=Mmp10 PE=2 SV=1	28	52	13	54529	4	27				1149.68	1148.67	1148.61	0.0611	387	396	1	K	IDAAVFEKEK	K
5	MMP10_RAT	Stromelysin-2 OS=Rattus norvegicus GN=Mmp10 PE=2 SV=1	28	52	13	54529	4	33				1463.82	1462.81	1462.75	0.0659	140	151	0	K	VWEEVTPLTFSR	I
6	RS3A_RAT	40S ribosomal protein S3a OS=Rattus norvegicus GN=Rps3a PE=1 SV=2	27	52	17	30154	4	3				842.555	841.548	841.491	0.057	188	195	0	K	LIPDSIGK	D
6	RS3A_RAT	40S ribosomal protein S3a OS=Rattus norvegicus GN=Rps3a PE=1 SV=2	27	52	17	30154	4	23				1087.56	1086.55	1086.49	0.0641	167	174	1	K	KMMEIMTR	E	3 Oxidation (M)	0.01100100.0
6	RS3A_RAT	40S ribosomal protein S3a OS=Rattus norvegicus GN=Rps3a PE=1 SV=2	27	52	17	30154	4	24				1104.58	1103.58	1103.63	-0.054	47	56	1	K	TLVTRTQGTK	I
6	RS3A_RAT	40S ribosomal protein S3a OS=Rattus norvegicus GN=Rps3a PE=1 SV=2	27	52	17	30154	4	36				1833.08	1832.08	1831.94	0.1367	200	214	1	K	ACQSIYPLHDVFVRK	V
7	K2C72_RAT	Keratin, type II cytoskeletal 72 OS=Rattus norvegicus GN=Krt72 PE=3 SV=2	26	52	20	57386	4	14				987.612	986.605	986.551	0.0539	204	211	1	R	VRLDSELR	N
7	K2C72_RAT	Keratin, type II cytoskeletal 72 OS=Rattus norvegicus GN=Krt72 PE=3 SV=2	26	52	20	57386	4	15				1005.54	1004.53	1004.47	0.0617	387	395	1	R	GDCALKDAR	A
7	K2C72_RAT	Keratin, type II cytoskeletal 72 OS=Rattus norvegicus GN=Krt72 PE=3 SV=2	26	52	20	57386	4	27				1149.68	1148.67	1148.56	0.108	206	214	1	R	LDSELRNMR	E	Oxidation (M)	0.000000010.0
7	K2C72_RAT	Keratin, type II cytoskeletal 72 OS=Rattus norvegicus GN=Krt72 PE=3 SV=2	26	52	20	57386	4	42				2239.29	2238.28	2238.1	0.1875	14	35	1	R	LGFSGCSAVISGRFSGSHASVR	A
8	MED22_RAT	Mediator of RNA polymerase II transcription subunit 22 OS=Rattus norvegicus GN=Med22 PE=2 SV=1	24	52	28	22469	2	35				1798.05	1797.04	1796.89	0.1531	24	38	1	K	DDIKSIMDNFTEIIK	T	Oxidation (M)	0.000000100000000.0
8	MED22_RAT	Mediator of RNA polymerase II transcription subunit 22 OS=Rattus norvegicus GN=Med22 PE=2 SV=1	24	52	28	22469	2	43				2302.21	2301.2	2301.09	0.1086	51	70	1	R	ATQGEQDNYEMHVRAANIVR	A
9	CYBP_RAT	Calcyclin-binding protein OS=Rattus norvegicus GN=Cacybp PE=1 SV=1	24	52	29	26639	3	1				821.437	820.43	820.47	-0.0399	113	119	0	R	SFDLLVK	N
9	CYBP_RAT	Calcyclin-binding protein OS=Rattus norvegicus GN=Cacybp PE=1 SV=1	24	52	29	26639	3	36				1833.08	1832.08	1831.92	0.1533	1	16	1	-	MASALEELQKDLEEVK	V
9	CYBP_RAT	Calcyclin-binding protein OS=Rattus norvegicus GN=Cacybp PE=1 SV=1	24	52	29	26639	3	42				2239.29	2238.28	2238.16	0.1273	125	144	0	K	NYSMIVNNLLKPISVESSSK	K	Oxidation (M)	0.00010000000000000000.0
10	SPA6L_RAT	Spermatogenesis associated 6-like protein OS=Rattus norvegicus GN=Spata6l PE=2 SV=1	24	52	32	46478	5	3				842.555	841.548	841.517	0.0305	225	231	0	R	KPPFVVR	H
10	SPA6L_RAT	Spermatogenesis associated 6-like protein OS=Rattus norvegicus GN=Spata6l PE=2 SV=1	24	52	32	46478	5	17				1031.54	1030.53	1030.52	0.0063	357	365	0	R	ACSLLTPNR	A
10	SPA6L_RAT	Spermatogenesis associated 6-like protein OS=Rattus norvegicus GN=Spata6l PE=2 SV=1	24	52	32	46478	5	27				1149.68	1148.67	1148.57	0.0962	154	161	1	K	NRFLWEER	C
10	SPA6L_RAT	Spermatogenesis associated 6-like protein OS=Rattus norvegicus GN=Spata6l PE=2 SV=1	24	52	32	46478	5	31				1425.85	1424.84	1424.81	0.0355	1	12	0	-	MPLEVVVELQIR	A
10	SPA6L_RAT	Spermatogenesis associated 6-like protein OS=Rattus norvegicus GN=Spata6l PE=2 SV=1	24	52	32	46478	5	33				1463.82	1462.81	1462.78	0.0336	266	278	1	K	RAFSLDSLEANIK	V
11	SNRK_RAT	SNF-related serine/threonine-protein kinase OS=Rattus norvegicus GN=Snrk PE=1 SV=1	24	52	32	82489	5	15				1005.54	1004.53	1004.5	0.0365	302	310	0	R	MVLGDIADR	D	Oxidation (M)	0.100000000.0
11	SNRK_RAT	SNF-related serine/threonine-protein kinase OS=Rattus norvegicus GN=Snrk PE=1 SV=1	24	52	32	82489	5	17				1031.54	1030.53	1030.54	-0.0115	341	348	1	K	QEKEIQTR	S
11	SNRK_RAT	SNF-related serine/threonine-protein kinase OS=Rattus norvegicus GN=Snrk PE=1 SV=1	24	52	32	82489	5	22				1075.65	1074.64	1074.63	0.0101	69	77	0	K	LVQHPNIVR	L
11	SNRK_RAT	SNF-related serine/threonine-protein kinase OS=Rattus norvegicus GN=Snrk PE=1 SV=1	24	52	32	82489	5	34				1510.85	1509.84	1509.79	0.0499	66	77	1	R	CMKLVQHPNIVR	L	Oxidation (M)	0.010000000000.0
11	SNRK_RAT	SNF-related serine/threonine-protein kinase OS=Rattus norvegicus GN=Snrk PE=1 SV=1	24	52	32	82489	5	42				2239.29	2238.28	2238.22	0.0685	709	727	1	R	NNVLQLPLCEKTISVNIQR	S
12	MYO5B_RAT	Unconventional myosin-Vb OS=Rattus norvegicus GN=Myo5b PE=1 SV=1	23	52	43	215241	8	1				821.437	820.43	820.481	-0.0511	1787	1793	0	R	VTVSFIR	T
12	MYO5B_RAT	Unconventional myosin-Vb OS=Rattus norvegicus GN=Myo5b PE=1 SV=1	23	52	43	215241	8	14				987.612	986.605	986.565	0.04	1409	1416	1	K	ELVEKLEK	N
12	MYO5B_RAT	Unconventional myosin-Vb OS=Rattus norvegicus GN=Myo5b PE=1 SV=1	23	52	43	215241	8	21				1063.54	1062.54	1062.62	-0.0826	866	874	1	K	ATIIQKYAR	G
12	MYO5B_RAT	Unconventional myosin-Vb OS=Rattus norvegicus GN=Myo5b PE=1 SV=1	23	52	43	215241	8	24				1104.58	1103.58	1103.55	0.0301	1201	1209	1	R	QELESENKK	L
12	MYO5B_RAT	Unconventional myosin-Vb OS=Rattus norvegicus GN=Myo5b PE=1 SV=1	23	52	43	215241	8	35				1798.05	1797.04	1796.91	0.134	1070	1083	1	R	YQNLVKEYSQLEQR	Y
12	MYO5B_RAT	Unconventional myosin-Vb OS=Rattus norvegicus GN=Myo5b PE=1 SV=1	23	52	43	215241	8	36				1833.08	1832.08	1831.96	0.1131	156	174	1	K	NQSIIVSGESGAGKTVSAK	Y
12	MYO5B_RAT	Unconventional myosin-Vb OS=Rattus norvegicus GN=Myo5b PE=1 SV=1	23	52	43	215241	8	43				2302.21	2301.2	2301.19	0.012	945	965	1	K	TLSEQLSAVTSTHAMEVEKLK	K
12	MYO5B_RAT	Unconventional myosin-Vb OS=Rattus norvegicus GN=Myo5b PE=1 SV=1	23	52	43	215241	8	44				2807.58	2806.57	2806.54	0.0338	1723	1748	1	R	GKNLQQSGAVQTMEPLIQAAQLLQLK	K
13	E2F8_RAT	Transcription factor E2F8 OS=Rattus norvegicus GN=E2f8 PE=2 SV=2	22	52	45	93478	4	15				1005.54	1004.53	1004.51	0.0179	436	444	0	K	MAQLAAICK	M
13	E2F8_RAT	Transcription factor E2F8 OS=Rattus norvegicus GN=E2f8 PE=2 SV=2	22	52	45	93478	4	34				1510.85	1509.84	1509.81	0.0355	380	392	1	K	NLFSTRGKPSFTR	H
13	E2F8_RAT	Transcription factor E2F8 OS=Rattus norvegicus GN=E2f8 PE=2 SV=2	22	52	45	93478	4	36				1833.08	1832.08	1832.04	0.0363	314	329	1	R	RLYDIANVLSSLDLIK	K
13	E2F8_RAT	Transcription factor E2F8 OS=Rattus norvegicus GN=E2f8 PE=2 SV=2	22	52	45	93478	4	43				2302.21	2301.2	2301.29	-0.0938	28	49	0	K	ANVVLAEIQPDLGPLTTPTKPK	E
14	RBMX_RAT	RNA-binding motif protein, X chromosome OS=Rattus norvegicus GN=Rbmx PE=1 SV=1	22	52	46	42232	4	2				831.551	830.544	830.486	0.0575	73	80	1	K	SLDGKAIK	V
14	RBMX_RAT	RNA-binding motif protein, X chromosome OS=Rattus norvegicus GN=Rbmx PE=1 SV=1	22	52	46	42232	4	13				974.517	973.509	973.473	0.0364	188	196	1	R	DGYGGPPRR	E
14	RBMX_RAT	RNA-binding motif protein, X chromosome OS=Rattus norvegicus GN=Rbmx PE=1 SV=1	22	52	46	42232	4	15				1005.54	1004.53	1004.54	-0.0077	203	210	1	R	RDVYLSPR	D
14	RBMX_RAT	RNA-binding motif protein, X chromosome OS=Rattus norvegicus GN=Rbmx PE=1 SV=1	22	52	46	42232	4	17				1031.54	1030.53	1030.49	0.0348	186	195	1	R	GRDGYGGPPR	R
15	LRC41_RAT	Leucine-rich repeat-containing protein 41 OS=Rattus norvegicus GN=Lrrc41 PE=2 SV=1	22	52	52	89593	3	15				1005.54	1004.53	1004.48	0.0505	265	273	1	R	LCGEASRGR	A
15	LRC41_RAT	Leucine-rich repeat-containing protein 41 OS=Rattus norvegicus GN=Lrrc41 PE=2 SV=1	22	52	52	89593	3	17				1031.54	1030.53	1030.56	-0.0268	96	104	0	K	GLSTQAIWR	R
15	LRC41_RAT	Leucine-rich repeat-containing protein 41 OS=Rattus norvegicus GN=Lrrc41 PE=2 SV=1	22	52	52	89593	3	43				2302.21	2301.2	2301.11	0.0906	128	147	1	K	FMEAFFSHVLRGTIDVSSDK	R	Oxidation (M)	0.01000000000000000000.0
16	BFSP1_RAT	Filensin (Fragment) OS=Rattus norvegicus GN=Bfsp1 PE=2 SV=2	22	52	54	68339	4	3				842.555	841.548	841.488	0.0597	51	57	1	R	ARALQQR	H
16	BFSP1_RAT	Filensin (Fragment) OS=Rattus norvegicus GN=Bfsp1 PE=2 SV=2	22	52	54	68339	4	24				1104.58	1103.58	1103.62	-0.0427	600	610	1	K	SSSLLAKSPSK	A
16	BFSP1_RAT	Filensin (Fragment) OS=Rattus norvegicus GN=Bfsp1 PE=2 SV=2	22	52	54	68339	4	27				1149.68	1148.67	1148.65	0.0162	53	62	1	R	ALQQRHAGLR	R
16	BFSP1_RAT	Filensin (Fragment) OS=Rattus norvegicus GN=Bfsp1 PE=2 SV=2	22	52	54	68339	4	31				1425.85	1424.84	1424.81	0.0317	345	357	1	R	AVQDITAAKPRQK	A
17	RAB43_RAT	Ras-related protein Rab-43 OS=Rattus norvegicus GN=Rab43 PE=2 SV=1	21	52	57	23443	3	15				1005.54	1004.53	1004.44	0.094	182	190	0	R	HGGPMFSEK	N	Oxidation (M)	0.000010000.0
17	RAB43_RAT	Ras-related protein Rab-43 OS=Rattus norvegicus GN=Rab43 PE=2 SV=1	21	52	57	23443	3	17				1031.54	1030.53	1030.51	0.0209	80	87	0	R	TITQSYYR	S
17	RAB43_RAT	Ras-related protein Rab-43 OS=Rattus norvegicus GN=Rab43 PE=2 SV=1	21	52	57	23443	3	18				1037.55	1036.55	1036.55	-0.0036	30	37	1	K	TCVVQRFK	T
18	KCNH8_RAT	Potassium voltage-gated channel subfamily H member 8 OS=Rattus norvegicus GN=Kcnh8 PE=2 SV=2	20	52	72	124407	3	17				1031.54	1030.53	1030.52	0.0135	95	102	1	K	GEIMFYKK	N	Oxidation (M)	0.00010000.0
18	KCNH8_RAT	Potassium voltage-gated channel subfamily H member 8 OS=Rattus norvegicus GN=Kcnh8 PE=2 SV=2	20	52	72	124407	3	36				1833.08	1832.08	1831.92	0.1553	22	38	0	R	FDGTHSNFILANAQVAK	G
18	KCNH8_RAT	Potassium voltage-gated channel subfamily H member 8 OS=Rattus norvegicus GN=Kcnh8 PE=2 SV=2	20	52	72	124407	3	42				2239.29	2238.28	2238.14	0.1451	627	645	1	K	TNADVKALTYCDLQCIILK	G
19	MICA2_RAT	Protein-methionine sulfoxide oxidase MICAL2 OS=Rattus norvegicus GN=Mical2 PE=3 SV=1	20	52	85	111220	6	2				831.551	830.544	830.486	0.0575	305	311	1	K	KQSLLDK	G
19	MICA2_RAT	Protein-methionine sulfoxide oxidase MICAL2 OS=Rattus norvegicus GN=Mical2 PE=3 SV=1	20	52	85	111220	6	3				842.555	841.548	841.481	0.0669	873	879	0	K	ALSWPLR	L
19	MICA2_RAT	Protein-methionine sulfoxide oxidase MICAL2 OS=Rattus norvegicus GN=Mical2 PE=3 SV=1	20	52	85	111220	6	23				1087.56	1086.55	1086.55	0.006	608	616	0	K	LSMVMYLSK	F	Oxidation (M)	0.001000000.0
19	MICA2_RAT	Protein-methionine sulfoxide oxidase MICAL2 OS=Rattus norvegicus GN=Mical2 PE=3 SV=1	20	52	85	111220	6	27				1149.68	1148.67	1148.64	0.0247	101	111	0	R	TAIELAYLGAK	V
19	MICA2_RAT	Protein-methionine sulfoxide oxidase MICAL2 OS=Rattus norvegicus GN=Mical2 PE=3 SV=1	20	52	85	111220	6	34				1510.85	1509.84	1509.7	0.1398	802	812	1	K	FYCKLHFAHCK	T
19	MICA2_RAT	Protein-methionine sulfoxide oxidase MICAL2 OS=Rattus norvegicus GN=Mical2 PE=3 SV=1	20	52	85	111220	6	37				1941.06	1940.05	1940.06	-0.0026	169	185	0	K	VALMLGVEIHVNVEFVR	V	Oxidation (M)	0.00010000000000000.0
20	F105A_RAT	Inactive ubiquitin thioesterase FAM105A OS=Rattus norvegicus GN=Fam105a PE=2 SV=1	20	52	85	42165	2	2				831.551	830.544	830.501	0.0422	260	266	0	K	IVPSLFR	L
20	F105A_RAT	Inactive ubiquitin thioesterase FAM105A OS=Rattus norvegicus GN=Fam105a PE=2 SV=1	20	52	85	42165	2	43				2302.21	2301.2	2301.09	0.1118	168	186	0	K	LLFSQGCNWIQQYSFGPEK	Y
