# Supplementary material for: The proteome of Hypobaric Induced Hypoxic Lung: Insights from Temporal Proteomic Profiling for Biomarker Discovery
Source: Sci Rep. 2015 May 29;5:10681. doi: 10.1038/srep10681 (PMC4448130; doi:10.1038/srep10681)
Supplement: Supplementary Dataset 61 [file srep10681-s40.xls]

## Sheet: SPOT 61
Header	--------------------------------------------------------
Search title
Timestamp	2015-01-15T06:15:25Z
User	yasmin
Email	yasminchem@gmail.com
Report URI	http://www.matrixscience.com/cgi/master_results.pl?file=../data/20150115/FTgpIzSaO.dat
Peak list data path
Peak list format	Mascot generic
Search type	PMF
Mascot version	2.5.1
Database	SwissProt
Fasta file	SwissProt_2015_01.fasta
Total sequences	547357
Total residues	194874700
Sequences after taxonomy filter	7930
Number of queries	45
Decoy	--------------------------------------------------------
Number of matches above identity threshold in search of real database	2
Number of matches above identity threshold in search of decoy database	0
Highest score in search of real database	71
Highest score in search of decoy database	46
Fixed modifications	--------------------------------------------------------
Identifier	Name	Delta	Neutral loss
1	Carbamidomethyl (C)	57.0215
Variable modifications	--------------------------------------------------------
Identifier	Name	Delta	Neutral loss(es)
1	Oxidation (M)	15.9949	0	63.9983
Search Parameters	--------------------------------------------------------
Taxonomy filter	. . . . . . . . . . . . . . . . Rattus
Enzyme	Trypsin
Maximum Missed Cleavages	1
Fixed modifications	Carbamidomethyl (C)
Variable modifications	Oxidation (M)
Peptide Mass Tolerance	100
Peptide Mass Tolerance Units	ppm
Peptide Charge State	1+
Mass values	Monoisotopic
Decoy database also searched	1
USER00	PEP_INT(827.436724:3013.241784,847.530482:6414.763739,851.436925:880.805156,861.070554:2276.460324,877.042243:2617.916783,879.522068:3744.928635,893.026289:792.918331,900.467753:1751.515407,918.474321:15388.374590,950.467204:1044.313738,1011.686294:1921.076736,1107.572043:1048.872743,1109.523257:1390.112510,1118.527934:2700.889461,1193.632708:870.335773,1201.651013:1019.022753,1234.692103:2200.60…
Format parameters	--------------------------------------------------------
Significance threshold	0.05
Max. number of hits	20
Include same-set proteins	0
Include sub-set proteins	0
Show duplicate peptides	1
Protein hits	--------------------------------------------------------
prot_hit_num	prot_acc	prot_desc	prot_score	prot_thresh	prot_expect	prot_mass	prot_matches	pep_query	pep_rank	pep_isbold	pep_isunique	pep_exp_mz	pep_exp_mr	pep_calc_mr	pep_delta	pep_start	pep_end	pep_miss	pep_res_before	pep_seq	pep_res_after	pep_var_mod	pep_var_mod_pos	pep_summed_mod_pos	pep_local_mod_pos
1	ST1A1_RAT	Sulfotransferase 1A1 OS=Rattus norvegicus GN=Sult1a1 PE=1 SV=1	71	52	0.00064	34169	9	2				847.53	846.523	846.496	0.0269	203	209	0	K	ILEFLGR	S
1	ST1A1_RAT	Sulfotransferase 1A1 OS=Rattus norvegicus GN=Sult1a1 PE=1 SV=1	71	52	0.00064	34169	9	3				851.437	850.43	850.397	0.0323	272	278	0	R	FDAHYAK	T
1	ST1A1_RAT	Sulfotransferase 1A1 OS=Rattus norvegicus GN=Sult1a1 PE=1 SV=1	71	52	0.00064	34169	9	6				879.522	878.515	878.49	0.0246	75	81	0	R	VPFLEFK	C
1	ST1A1_RAT	Sulfotransferase 1A1 OS=Rattus norvegicus GN=Sult1a1 PE=1 SV=1	71	52	0.00064	34169	9	9				918.474	917.467	917.439	0.0275	174	179	0	K	EWWELR	H
1	ST1A1_RAT	Sulfotransferase 1A1 OS=Rattus norvegicus GN=Sult1a1 PE=1 SV=1	71	52	0.00064	34169	9	18				1320.59	1319.58	1319.56	0.0189	279	288	1	K	TMTDCDFKFR	C
1	ST1A1_RAT	Sulfotransferase 1A1 OS=Rattus norvegicus GN=Sult1a1 PE=1 SV=1	71	52	0.00064	34169	9	27				1712.8	1711.79	1711.79	-0.0012	130	143	0	K	DVVVSYYNFYNMAK	L
1	ST1A1_RAT	Sulfotransferase 1A1 OS=Rattus norvegicus GN=Sult1a1 PE=1 SV=1	71	52	0.00064	34169	9	29				1803.03	1802.02	1802.03	-0.0054	103	118	0	K	THLPLSLLPQSLLDQK	V
1	ST1A1_RAT	Sulfotransferase 1A1 OS=Rattus norvegicus GN=Sult1a1 PE=1 SV=1	71	52	0.00064	34169	9	33				1909.93	1908.93	1908.93	0.0006	82	99	0	K	CPGVPSGLETLEETPAPR	L
1	ST1A1_RAT	Sulfotransferase 1A1 OS=Rattus norvegicus GN=Sult1a1 PE=1 SV=1	71	52	0.00064	34169	9	34				1925.97	1924.96	1924.95	0.0055	210	226	0	R	SLPEETVDSIVHHTSFK	K
2	CYH1_RAT	Cytohesin-1 OS=Rattus norvegicus GN=Cyth1 PE=1 SV=1	57	52	0.015	46700	8	6				879.522	878.515	878.432	0.0828	73	79	1	K	FNMDPKK	G
2	CYH1_RAT	Cytohesin-1 OS=Rattus norvegicus GN=Cyth1 PE=1 SV=1	57	52	0.015	46700	8	9				918.474	917.467	917.512	-0.0446	371	378	1	K	CIKAAISR	D
2	CYH1_RAT	Cytohesin-1 OS=Rattus norvegicus GN=Cyth1 PE=1 SV=1	57	52	0.015	46700	8	20				1383.7	1382.69	1382.64	0.0446	161	171	1	K	IDRMMEAFAQR	Y	Oxidation (M)	0.00010000000.0
2	CYH1_RAT	Cytohesin-1 OS=Rattus norvegicus GN=Cyth1 PE=1 SV=1	57	52	0.015	46700	8	21				1481.8	1480.79	1480.76	0.0329	234	245	1	R	NLYESIKNEPFK	I
2	CYH1_RAT	Cytohesin-1 OS=Rattus norvegicus GN=Cyth1 PE=1 SV=1	57	52	0.015	46700	8	23				1497.79	1496.78	1496.75	0.0326	220	233	0	R	GINDGGDLPEELLR	N
2	CYH1_RAT	Cytohesin-1 OS=Rattus norvegicus GN=Cyth1 PE=1 SV=1	57	52	0.015	46700	8	25				1706.77	1705.76	1705.89	-0.1349	147	160	1	R	QFLWSFRLPGEAQK	I
2	CYH1_RAT	Cytohesin-1 OS=Rattus norvegicus GN=Cyth1 PE=1 SV=1	57	52	0.015	46700	8	29				1803.03	1802.02	1801.87	0.154	341	356	1	K	TEADGRVVEGNHTVYR	I
2	CYH1_RAT	Cytohesin-1 OS=Rattus norvegicus GN=Cyth1 PE=1 SV=1	57	52	0.015	46700	8	37				2230.21	2229.21	2229.12	0.0854	214	233	1	R	FIAMNRGINDGGDLPEELLR	N
3	PSIP1_RAT	PC4 and SFRS1-interacting protein OS=Rattus norvegicus GN=Psip1 PE=2 SV=1	39	52	0.93	59717	7	12				1107.57	1106.56	1106.66	-0.0912	350	358	1	R	LQRIHAEIK	N
3	PSIP1_RAT	PC4 and SFRS1-interacting protein OS=Rattus norvegicus GN=Psip1 PE=2 SV=1	39	52	0.93	59717	7	16				1201.65	1200.64	1200.65	-0.0099	391	400	1	K	HTEMITTLKK	I
3	PSIP1_RAT	PC4 and SFRS1-interacting protein OS=Rattus norvegicus GN=Psip1 PE=2 SV=1	39	52	0.93	59717	7	22				1487.75	1486.74	1486.69	0.054	233	244	1	K	EEEGQKEEEKPR	K
3	PSIP1_RAT	PC4 and SFRS1-interacting protein OS=Rattus norvegicus GN=Psip1 PE=2 SV=1	39	52	0.93	59717	7	24				1652.86	1651.85	1651.74	0.116	315	327	1	R	KQEEQMETEQQTK	D	Oxidation (M)	0.0000010000000.0
3	PSIP1_RAT	PC4 and SFRS1-interacting protein OS=Rattus norvegicus GN=Psip1 PE=2 SV=1	39	52	0.93	59717	7	29				1803.03	1802.02	1801.9	0.1294	406	420	1	K	VSQVIMEKSTMLYNK	F	2 Oxidation (M)	0.000001000010000.0
3	PSIP1_RAT	PC4 and SFRS1-interacting protein OS=Rattus norvegicus GN=Psip1 PE=2 SV=1	39	52	0.93	59717	7	38				2239.14	2238.14	2238.17	-0.0344	421	440	1	K	FKNMFLVGEGDSVITQVLNK	S
3	PSIP1_RAT	PC4 and SFRS1-interacting protein OS=Rattus norvegicus GN=Psip1 PE=2 SV=1	39	52	0.93	59717	7	45				3346.84	3345.83	3345.66	0.1683	371	399	1	R	CIEALDELASLQVTMQQAQKHTEMITTLK	K	Oxidation (M)	0.00000000000000100000000000000.0
4	TNNT3_RAT	Troponin T, fast skeletal muscle OS=Rattus norvegicus GN=Tnnt3 PE=2 SV=2	35	52	2.3	30732	6	6				879.522	878.515	878.428	0.0868	170	176	1	K	QTAREMK	K	Oxidation (M)	0.0000010.0
4	TNNT3_RAT	Troponin T, fast skeletal muscle OS=Rattus norvegicus GN=Tnnt3 PE=2 SV=2	35	52	2.3	30732	6	8				900.468	899.461	899.494	-0.0332	105	111	1	R	AEQQRIR	A
4	TNNT3_RAT	Troponin T, fast skeletal muscle OS=Rattus norvegicus GN=Tnnt3 PE=2 SV=2	35	52	2.3	30732	6	12				1107.57	1106.56	1106.56	0.004	55	63	1	K	VDFDDIQKK	R
4	TNNT3_RAT	Troponin T, fast skeletal muscle OS=Rattus norvegicus GN=Tnnt3 PE=2 SV=2	35	52	2.3	30732	6	16				1201.65	1200.64	1200.66	-0.0164	85	94	1	K	KEEEELIALK	E
4	TNNT3_RAT	Troponin T, fast skeletal muscle OS=Rattus norvegicus GN=Tnnt3 PE=2 SV=2	35	52	2.3	30732	6	25				1706.77	1705.76	1705.83	-0.0753	146	161	1	K	KALSSMGANYSSYLAK	A	Oxidation (M)	0.0000010000000000.0
4	TNNT3_RAT	Troponin T, fast skeletal muscle OS=Rattus norvegicus GN=Tnnt3 PE=2 SV=2	35	52	2.3	30732	6	31				1852.91	1851.9	1851.93	-0.0274	201	215	1	K	AKELWDTLYQLETDK	F
5	ABCD2_RAT	ATP-binding cassette sub-family D member 2 OS=Rattus norvegicus GN=Abcd2 PE=1 SV=1	34	52	3.5	84000	7	10				950.467	949.46	949.484	-0.0244	623	629	0	R	MFYHKPK	Y
5	ABCD2_RAT	ATP-binding cassette sub-family D member 2 OS=Rattus norvegicus GN=Abcd2 PE=1 SV=1	34	52	3.5	84000	7	20				1383.7	1382.69	1382.74	-0.0499	166	176	1	R	YLECKLALAFR	T
5	ABCD2_RAT	ATP-binding cassette sub-family D member 2 OS=Rattus norvegicus GN=Abcd2 PE=1 SV=1	34	52	3.5	84000	7	29				1803.03	1802.02	1801.93	0.0989	337	349	1	K	RLWYIMIEQFLMK	Y	2 Oxidation (M)	0.0000010000010.0
5	ABCD2_RAT	ATP-binding cassette sub-family D member 2 OS=Rattus norvegicus GN=Abcd2 PE=1 SV=1	34	52	3.5	84000	7	32				1892.91	1891.9	1891.99	-0.0911	686	701	1	R	FEQLDTAIRLTLSEEK	Q
5	ABCD2_RAT	ATP-binding cassette sub-family D member 2 OS=Rattus norvegicus GN=Abcd2 PE=1 SV=1	34	52	3.5	84000	7	38				2239.14	2238.14	2238.34	-0.1977	250	272	1	R	GASPIGPTLLAGLVVYATAKVLK	A
5	ABCD2_RAT	ATP-binding cassette sub-family D member 2 OS=Rattus norvegicus GN=Abcd2 PE=1 SV=1	34	52	3.5	84000	7	40				2399.04	2398.03	2398.04	-0.0076	560	579	1	R	DQVIYPDSVDDMHEKGYTDR	D	Oxidation (M)	0.00000000000100000000.0
5	ABCD2_RAT	ATP-binding cassette sub-family D member 2 OS=Rattus norvegicus GN=Abcd2 PE=1 SV=1	34	52	3.5	84000	7	41				2798.47	2797.46	2797.43	0.025	443	469	1	R	TVTQEPENNSKSGGGLELPLSDTLAIK	G
6	PGS1_RAT	Biglycan OS=Rattus norvegicus GN=Bgn PE=2 SV=1	33	52	3.8	42079	5	14				1118.53	1117.52	1117.58	-0.0595	74	83	0	R	VVQCSDLGLK	T
6	PGS1_RAT	Biglycan OS=Rattus norvegicus GN=Bgn PE=2 SV=1	33	52	3.8	42079	5	27				1712.8	1711.79	1711.82	-0.0271	316	330	1	K	VGINDFCPMGFGVKR	A	Oxidation (M)	0.000000001000000.0
6	PGS1_RAT	Biglycan OS=Rattus norvegicus GN=Bgn PE=2 SV=1	33	52	3.8	42079	5	33				1909.93	1908.93	1909.11	-0.1891	113	129	1	K	GLQHLYALVLVNNKISK	I
6	PGS1_RAT	Biglycan OS=Rattus norvegicus GN=Bgn PE=2 SV=1	33	52	3.8	42079	5	39				2285.97	2284.96	2285.14	-0.176	88	107	0	K	EISPDTTLLDLQNNDISELR	K
6	PGS1_RAT	Biglycan OS=Rattus norvegicus GN=Bgn PE=2 SV=1	33	52	3.8	42079	5	41				2798.47	2797.46	2797.21	0.2449	185	210	0	R	NMNCIEMGGNPLENSGFEPGAFDGLK	L
7	ASCC3_RAT	Activating signal cointegrator 1 complex subunit 3 OS=Rattus norvegicus GN=Ascc3 PE=3 SV=1	32	52	4.7	251773	12	3				851.437	850.43	850.455	-0.0252	828	835	0	K	GTQIYAAK	R
7	ASCC3_RAT	Activating signal cointegrator 1 complex subunit 3 OS=Rattus norvegicus GN=Ascc3 PE=3 SV=1	32	52	4.7	251773	12	9				918.474	917.467	917.472	-0.0049	854	861	0	R	AGRPQFDK	F
7	ASCC3_RAT	Activating signal cointegrator 1 complex subunit 3 OS=Rattus norvegicus GN=Ascc3 PE=3 SV=1	32	52	4.7	251773	12	12				1107.57	1106.56	1106.53	0.037	63	71	0	K	MQTINEDLK	D	Oxidation (M)	0.100000000.0
7	ASCC3_RAT	Activating signal cointegrator 1 complex subunit 3 OS=Rattus norvegicus GN=Ascc3 PE=3 SV=1	32	52	4.7	251773	12	17				1234.69	1233.68	1233.64	0.0495	1019	1028	1	K	AEEFDQIKVR	E
7	ASCC3_RAT	Activating signal cointegrator 1 complex subunit 3 OS=Rattus norvegicus GN=Ascc3 PE=3 SV=1	32	52	4.7	251773	12	24				1652.86	1651.85	1651.82	0.028	230	243	1	K	YLNATLKEMTEAPR	V	Oxidation (M)	0.00000000100000.0
7	ASCC3_RAT	Activating signal cointegrator 1 complex subunit 3 OS=Rattus norvegicus GN=Ascc3 PE=3 SV=1	32	52	4.7	251773	12	25				1706.77	1705.76	1705.92	-0.1607	712	726	1	K	QVKAGHQVMVFVHAR	N
7	ASCC3_RAT	Activating signal cointegrator 1 complex subunit 3 OS=Rattus norvegicus GN=Ascc3 PE=3 SV=1	32	52	4.7	251773	12	30				1838.92	1837.91	1837.87	0.0414	1748	1761	0	K	QDALDYITWTYFFR	R
7	ASCC3_RAT	Activating signal cointegrator 1 complex subunit 3 OS=Rattus norvegicus GN=Ascc3 PE=3 SV=1	32	52	4.7	251773	12	32				1892.91	1891.9	1892	-0.0972	715	731	1	K	AGHQVMVFVHARNATVR	T
7	ASCC3_RAT	Activating signal cointegrator 1 complex subunit 3 OS=Rattus norvegicus GN=Ascc3 PE=3 SV=1	32	52	4.7	251773	12	35				1940.94	1939.93	1939.96	-0.0341	1674	1689	1	R	RYVDFPITDVLQMMGR	A
7	ASCC3_RAT	Activating signal cointegrator 1 complex subunit 3 OS=Rattus norvegicus GN=Ascc3 PE=3 SV=1	32	52	4.7	251773	12	36				2225.12	2224.11	2224.12	-0.0074	218	236	1	K	SNGSLLWCEVEKYLNATLK	E
7	ASCC3_RAT	Activating signal cointegrator 1 complex subunit 3 OS=Rattus norvegicus GN=Ascc3 PE=3 SV=1	32	52	4.7	251773	12	37				2230.21	2229.21	2229.15	0.0523	854	873	1	R	AGRPQFDKFGEGIIITTHDK	L
7	ASCC3_RAT	Activating signal cointegrator 1 complex subunit 3 OS=Rattus norvegicus GN=Ascc3 PE=3 SV=1	32	52	4.7	251773	12	40				2399.04	2398.03	2398.2	-0.1704	1566	1586	1	R	MLSSMTKLELIAFLATEEDPK	Q	2 Oxidation (M)	0.100010000000000000000.0
8	MACF1_RAT	Microtubule-actin cross-linking factor 1 OS=Rattus norvegicus GN=Macf1 PE=1 SV=1	32	52	4.7	623208	21	1				827.437	826.429	826.389	0.04	1741	1746	0	R	QYELMK	A	Oxidation (M)	0.000010.0
8	MACF1_RAT	Microtubule-actin cross-linking factor 1 OS=Rattus norvegicus GN=Macf1 PE=1 SV=1	32	52	4.7	623208	21	3				851.437	850.43	850.48	-0.0503	1048	1054	0	K	VYISELK	N
8	MACF1_RAT	Microtubule-actin cross-linking factor 1 OS=Rattus norvegicus GN=Macf1 PE=1 SV=1	32	52	4.7	623208	21	6				879.522	878.515	878.486	0.0286	1874	1881	0	R	FVTISGQK	V
8	MACF1_RAT	Microtubule-actin cross-linking factor 1 OS=Rattus norvegicus GN=Macf1 PE=1 SV=1	32	52	4.7	623208	21	8				900.468	899.461	899.533	-0.0723	4300	4307	0	K	VIEVELAK	H
8	MACF1_RAT	Microtubule-actin cross-linking factor 1 OS=Rattus norvegicus GN=Macf1 PE=1 SV=1	32	52	4.7	623208	21	9				918.474	917.467	917.482	-0.0148	2594	2601	0	K	DLQSISQK	W
8	MACF1_RAT	Microtubule-actin cross-linking factor 1 OS=Rattus norvegicus GN=Macf1 PE=1 SV=1	32	52	4.7	623208	21	10				950.467	949.46	949.462	-0.0018	5193	5200	0	R	FGDSQQLR	L
8	MACF1_RAT	Microtubule-actin cross-linking factor 1 OS=Rattus norvegicus GN=Macf1 PE=1 SV=1	32	52	4.7	623208	21	17				1234.69	1233.68	1233.71	-0.0233	1048	1057	1	K	VYISELKNIR	L
8	MACF1_RAT	Microtubule-actin cross-linking factor 1 OS=Rattus norvegicus GN=Macf1 PE=1 SV=1	32	52	4.7	623208	21	19				1365.65	1364.65	1364.67	-0.0232	1245	1255	1	R	YQEKGSQLQER	W
8	MACF1_RAT	Microtubule-actin cross-linking factor 1 OS=Rattus norvegicus GN=Macf1 PE=1 SV=1	32	52	4.7	623208	21	21				1481.8	1480.79	1480.67	0.1162	812	823	1	R	KYTCDHNTSLSR	L
8	MACF1_RAT	Microtubule-actin cross-linking factor 1 OS=Rattus norvegicus GN=Macf1 PE=1 SV=1	32	52	4.7	623208	21	22				1487.75	1486.74	1486.79	-0.0439	3565	3577	0	K	QTTGEEVLLIQEK	L
8	MACF1_RAT	Microtubule-actin cross-linking factor 1 OS=Rattus norvegicus GN=Macf1 PE=1 SV=1	32	52	4.7	623208	21	25				1706.77	1705.76	1705.82	-0.0614	4412	4425	0	R	EQLDAHMELHSQLR	A
8	MACF1_RAT	Microtubule-actin cross-linking factor 1 OS=Rattus norvegicus GN=Macf1 PE=1 SV=1	32	52	4.7	623208	21	26				1708.77	1707.76	1707.83	-0.0692	3681	3695	1	R	EGLDKLVSDANEQYK	L
8	MACF1_RAT	Microtubule-actin cross-linking factor 1 OS=Rattus norvegicus GN=Macf1 PE=1 SV=1	32	52	4.7	623208	21	27				1712.8	1711.79	1711.87	-0.0819	2846	2858	0	K	YQWHVEDLVPWIK	D
8	MACF1_RAT	Microtubule-actin cross-linking factor 1 OS=Rattus norvegicus GN=Macf1 PE=1 SV=1	32	52	4.7	623208	21	28				1791.73	1790.72	1790.83	-0.108	4328	4345	0	K	AGNELLESSAGDDASSLR	S
8	MACF1_RAT	Microtubule-actin cross-linking factor 1 OS=Rattus norvegicus GN=Macf1 PE=1 SV=1	32	52	4.7	623208	21	30				1838.92	1837.91	1837.83	0.0751	4960	4974	0	K	ALITEHQSFMEEMTR	K	Oxidation (M)	0.000000000100000.0
8	MACF1_RAT	Microtubule-actin cross-linking factor 1 OS=Rattus norvegicus GN=Macf1 PE=1 SV=1	32	52	4.7	623208	21	33				1909.93	1908.93	1908.93	-0.0007	556	571	1	K	TTHSSSTSWFRKPMTR	T
8	MACF1_RAT	Microtubule-actin cross-linking factor 1 OS=Rattus norvegicus GN=Macf1 PE=1 SV=1	32	52	4.7	623208	21	34				1925.97	1924.96	1924.92	0.0372	556	571	1	K	TTHSSSTSWFRKPMTR	T	Oxidation (M)	0.0000000000000100.0
8	MACF1_RAT	Microtubule-actin cross-linking factor 1 OS=Rattus norvegicus GN=Macf1 PE=1 SV=1	32	52	4.7	623208	21	36				2225.12	2224.11	2224.09	0.0177	2726	2744	0	R	LQAALASTQQFQQMFDELR	T
8	MACF1_RAT	Microtubule-actin cross-linking factor 1 OS=Rattus norvegicus GN=Macf1 PE=1 SV=1	32	52	4.7	623208	21	39				2285.97	2284.96	2285.14	-0.1807	3332	3353	1	K	ATVDMLQAEGGRIAQAAELADR	E
8	MACF1_RAT	Microtubule-actin cross-linking factor 1 OS=Rattus norvegicus GN=Macf1 PE=1 SV=1	32	52	4.7	623208	21	43				2914.59	2913.59	2913.4	0.1861	4722	4747	0	K	VEPQLAEDQPVHGDLDLVMNLMDAHK	V
8	MACF1_RAT	Microtubule-actin cross-linking factor 1 OS=Rattus norvegicus GN=Macf1 PE=1 SV=1	32	52	4.7	623208	21	44				3312.47	3311.47	3311.63	-0.1669	270	299	1	R	LLDAEDVDVPSPDEKSVITYVSSIYDAFPK	V
9	MIB2_RAT	E3 ubiquitin-protein ligase MIB2 OS=Rattus norvegicus GN=Mib2 PE=2 SV=2	31	52	5.7	107301	8	2				847.53	846.523	846.463	0.0599	882	888	0	R	CQVIISK	K
9	MIB2_RAT	E3 ubiquitin-protein ligase MIB2 OS=Rattus norvegicus GN=Mib2 PE=2 SV=2	31	52	5.7	107301	8	6				879.522	878.515	878.545	-0.0302	625	632	1	K	GHVLAVRK	I
9	MIB2_RAT	E3 ubiquitin-protein ligase MIB2 OS=Rattus norvegicus GN=Mib2 PE=2 SV=2	31	52	5.7	107301	8	8				900.468	899.461	899.519	-0.0584	637	644	1	R	ARQLVDAK	K
9	MIB2_RAT	E3 ubiquitin-protein ligase MIB2 OS=Rattus norvegicus GN=Mib2 PE=2 SV=2	31	52	5.7	107301	8	11				1011.69	1010.68	1010.59	0.0918	240	248	0	K	LGKPAELQR	R
9	MIB2_RAT	E3 ubiquitin-protein ligase MIB2 OS=Rattus norvegicus GN=Mib2 PE=2 SV=2	31	52	5.7	107301	8	20				1383.7	1382.69	1382.58	0.1095	274	285	0	R	DMQEGHGGWNPR	M
9	MIB2_RAT	E3 ubiquitin-protein ligase MIB2 OS=Rattus norvegicus GN=Mib2 PE=2 SV=2	31	52	5.7	107301	8	34				1925.97	1924.96	1924.91	0.0444	223	239	1	K	CVGEAAGGFYYKEHLPK	L
9	MIB2_RAT	E3 ubiquitin-protein ligase MIB2 OS=Rattus norvegicus GN=Mib2 PE=2 SV=2	31	52	5.7	107301	8	35				1940.94	1939.93	1939.88	0.0461	346	363	0	R	LQAGHGEWTDDMAPALGR	V	Oxidation (M)	0.000000000001000000.0
9	MIB2_RAT	E3 ubiquitin-protein ligase MIB2 OS=Rattus norvegicus GN=Mib2 PE=2 SV=2	31	52	5.7	107301	8	36				2225.12	2224.11	2224.07	0.0429	346	366	1	R	LQAGHGEWTDDMAPALGRVGK	V	Oxidation (M)	0.000000000001000000000.0
10	MPP4_RAT	MAGUK p55 subfamily member 4 OS=Rattus norvegicus GN=Mpp4 PE=1 SV=1	30	52	7.4	50647	6	3				851.437	850.43	850.441	-0.0113	227	233	1	R	QPADKHR	L
10	MPP4_RAT	MAGUK p55 subfamily member 4 OS=Rattus norvegicus GN=Mpp4 PE=1 SV=1	30	52	7.4	50647	6	8				900.468	899.461	899.403	0.0573	199	205	0	R	QQHANMR	C	Oxidation (M)	0.0000010.0
10	MPP4_RAT	MAGUK p55 subfamily member 4 OS=Rattus norvegicus GN=Mpp4 PE=1 SV=1	30	52	7.4	50647	6	10				950.467	949.46	949.487	-0.0269	40	48	0	R	NGLLYAGDK	L
10	MPP4_RAT	MAGUK p55 subfamily member 4 OS=Rattus norvegicus GN=Mpp4 PE=1 SV=1	30	52	7.4	50647	6	28				1791.73	1790.72	1790.77	-0.048	273	286	1	K	SYEMDGREYHYVSR	E
10	MPP4_RAT	MAGUK p55 subfamily member 4 OS=Rattus norvegicus GN=Mpp4 PE=1 SV=1	30	52	7.4	50647	6	31				1852.91	1851.9	1851.86	0.042	377	391	1	K	FKDEDLQEMEELAQK	M
10	MPP4_RAT	MAGUK p55 subfamily member 4 OS=Rattus norvegicus GN=Mpp4 PE=1 SV=1	30	52	7.4	50647	6	40				2399.04	2398.03	2398.06	-0.0302	287	305	1	R	ETFESLMYGHRMLEFGEYK	G	2 Oxidation (M)	0.0000001000010000000.0
11	PLOD2_RAT	Procollagen-lysine,2-oxoglutarate 5-dioxygenase 2 OS=Rattus norvegicus GN=Plod2 PE=2 SV=1	30	52	8.1	85116	7	2				847.53	846.523	846.485	0.0381	198	204	0	K	VYIDPLK	R
11	PLOD2_RAT	Procollagen-lysine,2-oxoglutarate 5-dioxygenase 2 OS=Rattus norvegicus GN=Plod2 PE=2 SV=1	30	52	8.1	85116	7	12				1107.57	1106.56	1106.65	-0.0841	645	654	0	K	GFALLNFVVK	Y
11	PLOD2_RAT	Procollagen-lysine,2-oxoglutarate 5-dioxygenase 2 OS=Rattus norvegicus GN=Plod2 PE=2 SV=1	30	52	8.1	85116	7	15				1193.63	1192.63	1192.51	0.1112	77	89	0	R	GGDGMNSIGGGQK	V	Oxidation (M)	0.0000100000000.0
11	PLOD2_RAT	Procollagen-lysine,2-oxoglutarate 5-dioxygenase 2 OS=Rattus norvegicus GN=Plod2 PE=2 SV=1	30	52	8.1	85116	7	19				1365.65	1364.65	1364.61	0.0388	485	495	1	R	DKLDPDMSLCR	N	Oxidation (M)	0.00000010000.0
11	PLOD2_RAT	Procollagen-lysine,2-oxoglutarate 5-dioxygenase 2 OS=Rattus norvegicus GN=Plod2 PE=2 SV=1	30	52	8.1	85116	7	21				1481.8	1480.79	1480.92	-0.1338	34	47	1	R	IPADKLLVITVATK	E
11	PLOD2_RAT	Procollagen-lysine,2-oxoglutarate 5-dioxygenase 2 OS=Rattus norvegicus GN=Plod2 PE=2 SV=1	30	52	8.1	85116	7	28				1791.73	1790.72	1790.81	-0.0943	599	614	0	R	ISGGYENVPTDDIHMK	Q	Oxidation (M)	0.0000000000000010.0
11	PLOD2_RAT	Procollagen-lysine,2-oxoglutarate 5-dioxygenase 2 OS=Rattus norvegicus GN=Plod2 PE=2 SV=1	30	52	8.1	85116	7	36				2225.12	2224.11	2223.96	0.1559	575	593	1	R	ACDELVEEMEHYGKWSGGK	H
12	MTA1_RAT	Metastasis-associated protein MTA1 OS=Rattus norvegicus GN=Mta1 PE=1 SV=1	30	52	8.3	80047	7	8				900.468	899.461	899.494	-0.0332	165	172	1	K	GEIRVGNR	Y
12	MTA1_RAT	Metastasis-associated protein MTA1 OS=Rattus norvegicus GN=Mta1 PE=1 SV=1	30	52	8.3	80047	7	15				1193.63	1192.63	1192.58	0.0483	446	456	0	R	NNMSPHGIPAR	S
12	MTA1_RAT	Metastasis-associated protein MTA1 OS=Rattus norvegicus GN=Mta1 PE=1 SV=1	30	52	8.3	80047	7	19				1365.65	1364.65	1364.72	-0.0748	467	477	1	K	TRQAFYLHTTK	L
12	MTA1_RAT	Metastasis-associated protein MTA1 OS=Rattus norvegicus GN=Mta1 PE=1 SV=1	30	52	8.3	80047	7	24				1652.86	1651.85	1651.79	0.0637	306	318	0	K	DFTDIQQDFLPWK	S
12	MTA1_RAT	Metastasis-associated protein MTA1 OS=Rattus norvegicus GN=Mta1 PE=1 SV=1	30	52	8.3	80047	7	27				1712.8	1711.79	1711.82	-0.0263	319	331	0	K	SLTSIIEYYYMWK	T	Oxidation (M)	0.0000000000100.0
12	MTA1_RAT	Metastasis-associated protein MTA1 OS=Rattus norvegicus GN=Mta1 PE=1 SV=1	30	52	8.3	80047	7	34				1925.97	1924.96	1924.89	0.0703	144	158	0	R	EDFFFYSLVYDPQQK	T
12	MTA1_RAT	Metastasis-associated protein MTA1 OS=Rattus norvegicus GN=Mta1 PE=1 SV=1	30	52	8.3	80047	7	45				3346.84	3345.83	3345.59	0.2357	306	331	1	K	DFTDIQQDFLPWKSLTSIIEYYYMWK	T	Oxidation (M)	0.00000000000000000000000100.0
13	LIPA3_RAT	Liprin-alpha-3 OS=Rattus norvegicus GN=Ppfia3 PE=1 SV=2	30	52	8.5	133917	10	1				827.437	826.429	826.423	0.0063	775	782	1	K	GRMGPPGR	E
13	LIPA3_RAT	Liprin-alpha-3 OS=Rattus norvegicus GN=Ppfia3 PE=1 SV=2	30	52	8.5	133917	10	2				847.53	846.523	846.492	0.0309	760	767	1	K	SIKSSIGR	L
13	LIPA3_RAT	Liprin-alpha-3 OS=Rattus norvegicus GN=Ppfia3 PE=1 SV=2	30	52	8.5	133917	10	13				1109.52	1108.52	1108.54	-0.0254	1121	1129	1	K	SFSRSPSWR	K
13	LIPA3_RAT	Liprin-alpha-3 OS=Rattus norvegicus GN=Ppfia3 PE=1 SV=2	30	52	8.5	133917	10	14				1118.53	1117.52	1117.54	-0.0231	481	489	0	K	EQLLAEMER	M
13	LIPA3_RAT	Liprin-alpha-3 OS=Rattus norvegicus GN=Ppfia3 PE=1 SV=2	30	52	8.5	133917	10	18				1320.59	1319.58	1319.67	-0.0902	1003	1013	0	R	VSLHYGIMCLK	R
13	LIPA3_RAT	Liprin-alpha-3 OS=Rattus norvegicus GN=Ppfia3 PE=1 SV=2	30	52	8.5	133917	10	21				1481.8	1480.79	1480.81	-0.0181	115	126	0	R	LLLEHLECLVSR	H
13	LIPA3_RAT	Liprin-alpha-3 OS=Rattus norvegicus GN=Ppfia3 PE=1 SV=2	30	52	8.5	133917	10	27				1712.8	1711.79	1711.73	0.0576	2	15	1	M	MCEVMPTISEDGRR	G	2 Oxidation (M)	0.10001000000000.0
13	LIPA3_RAT	Liprin-alpha-3 OS=Rattus norvegicus GN=Ppfia3 PE=1 SV=2	30	52	8.5	133917	10	34				1925.97	1924.96	1924.97	-0.009	725	743	0	R	MTQALALQAGSLEDGAPPR	G
13	LIPA3_RAT	Liprin-alpha-3 OS=Rattus norvegicus GN=Ppfia3 PE=1 SV=2	30	52	8.5	133917	10	36				2225.12	2224.11	2224.06	0.0532	996	1013	1	K	MVDSFHRVSLHYGIMCLK	R	2 Oxidation (M)	0.100000000000001000.0
13	LIPA3_RAT	Liprin-alpha-3 OS=Rattus norvegicus GN=Ppfia3 PE=1 SV=2	30	52	8.5	133917	10	37				2230.21	2229.21	2229.18	0.0279	892	912	1	K	LRLAIQEMVSLTSPSAPASSR	T	Oxidation (M)	0.000000010000000000000.0
14	FEM1B_RAT	Protein fem-1 homolog B OS=Rattus norvegicus GN=Fem1b PE=1 SV=1	29	52	9.3	71162	6	19				1365.65	1364.65	1364.72	-0.0748	294	305	0	K	EVLPPIHAYGNR	T
14	FEM1B_RAT	Protein fem-1 homolog B OS=Rattus norvegicus GN=Fem1b PE=1 SV=1	29	52	9.3	71162	6	21				1481.8	1480.79	1480.66	0.124	413	424	0	R	CSVLEIEQSMNR	V	Oxidation (M)	0.000000000100.0
14	FEM1B_RAT	Protein fem-1 homolog B OS=Rattus norvegicus GN=Fem1b PE=1 SV=1	29	52	9.3	71162	6	24				1652.86	1651.85	1651.85	0.0055	319	332	1	R	QDRDALHMEGLIVR	E
14	FEM1B_RAT	Protein fem-1 homolog B OS=Rattus norvegicus GN=Fem1b PE=1 SV=1	29	52	9.3	71162	6	26				1708.77	1707.76	1707.83	-0.0661	413	426	1	R	CSVLEIEQSMNRVK	N	Oxidation (M)	0.00000000010000.0
14	FEM1B_RAT	Protein fem-1 homolog B OS=Rattus norvegicus GN=Fem1b PE=1 SV=1	29	52	9.3	71162	6	27				1712.8	1711.79	1711.82	-0.0296	232	246	0	K	ADVVELLLSHADCDR	R
14	FEM1B_RAT	Protein fem-1 homolog B OS=Rattus norvegicus GN=Fem1b PE=1 SV=1	29	52	9.3	71162	6	43				2914.59	2913.59	2913.44	0.1444	351	374	1	R	GAVYADNMEFEQCIKLWLHALHLR	Q
15	IPIL1_RAT	Inositol 1,4,5-trisphosphate receptor-interacting protein-like 1 OS=Rattus norvegicus GN=Itpripl1 PE=2 SV=1	29	52	10	63477	6	10				950.467	949.46	949.454	0.0061	25	32	0	R	MDLDTLAR	S	Oxidation (M)	0.10000000.0
15	IPIL1_RAT	Inositol 1,4,5-trisphosphate receptor-interacting protein-like 1 OS=Rattus norvegicus GN=Itpripl1 PE=2 SV=1	29	52	10	63477	6	15				1193.63	1192.63	1192.59	0.0384	25	34	1	R	MDLDTLARSR	Q	Oxidation (M)	0.1000000000.0
15	IPIL1_RAT	Inositol 1,4,5-trisphosphate receptor-interacting protein-like 1 OS=Rattus norvegicus GN=Itpripl1 PE=2 SV=1	29	52	10	63477	6	22				1487.75	1486.74	1486.82	-0.0738	333	345	1	K	LTLPPSTTTCKLR	L
15	IPIL1_RAT	Inositol 1,4,5-trisphosphate receptor-interacting protein-like 1 OS=Rattus norvegicus GN=Itpripl1 PE=2 SV=1	29	52	10	63477	6	29				1803.03	1802.02	1801.96	0.0627	268	282	1	K	NEKLLGDVLCLVHHR	D
15	IPIL1_RAT	Inositol 1,4,5-trisphosphate receptor-interacting protein-like 1 OS=Rattus norvegicus GN=Itpripl1 PE=2 SV=1	29	52	10	63477	6	37				2230.21	2229.21	2229.22	-0.0139	443	460	1	K	TALMHLLLRLPLTDWQHR	M	Oxidation (M)	0.000100000000000000.0
15	IPIL1_RAT	Inositol 1,4,5-trisphosphate receptor-interacting protein-like 1 OS=Rattus norvegicus GN=Itpripl1 PE=2 SV=1	29	52	10	63477	6	42				2872.48	2871.47	2871.57	-0.101	353	378	1	R	SLSISLVLGVQREDTLVYLVSQAPER	E
16	LRC4B_RAT	Leucine-rich repeat-containing protein 4B OS=Rattus norvegicus GN=Lrrc4b PE=1 SV=1	29	52	10	76983	6	3				851.437	850.43	850.374	0.0554	565	571	0	K	DLDDVMK	T	Oxidation (M)	0.0000010.0
16	LRC4B_RAT	Leucine-rich repeat-containing protein 4B OS=Rattus norvegicus GN=Lrrc4b PE=1 SV=1	29	52	10	76983	6	9				918.474	917.467	917.519	-0.0525	599	605	1	R	KQHQLHK	H
16	LRC4B_RAT	Leucine-rich repeat-containing protein 4B OS=Rattus norvegicus GN=Lrrc4b PE=1 SV=1	29	52	10	76983	6	36				2225.12	2224.11	2224.22	-0.1107	19	37	0	R	MSWPQGALLLLWLFSPPLR	A
16	LRC4B_RAT	Leucine-rich repeat-containing protein 4B OS=Rattus norvegicus GN=Lrrc4b PE=1 SV=1	29	52	10	76983	6	37				2230.21	2229.21	2229.01	0.1977	330	349	1	K	ETVPSNTTCCARCHAPAGLK	G
16	LRC4B_RAT	Leucine-rich repeat-containing protein 4B OS=Rattus norvegicus GN=Lrrc4b PE=1 SV=1	29	52	10	76983	6	43				2914.59	2913.59	2913.37	0.2118	308	329	0	R	VHLNHNPWHCNCDVLWLSWWLK	E
16	LRC4B_RAT	Leucine-rich repeat-containing protein 4B OS=Rattus norvegicus GN=Lrrc4b PE=1 SV=1	29	52	10	76983	6	44				3312.47	3311.47	3311.6	-0.1354	305	329	1	R	LERVHLNHNPWHCNCDVLWLSWWLK	E
17	RB6I2_RAT	ELKS/Rab6-interacting/CAST family member 1 OS=Rattus norvegicus GN=Erc1 PE=1 SV=1	29	52	10	108865	11	6				879.522	878.515	878.453	0.0617	685	691	1	K	MESQLKK	A	Oxidation (M)	0.1000000.0
17	RB6I2_RAT	ELKS/Rab6-interacting/CAST family member 1 OS=Rattus norvegicus GN=Erc1 PE=1 SV=1	29	52	10	108865	11	10				950.467	949.46	949.49	-0.0303	563	570	1	K	EKQMSSLK	E
17	RB6I2_RAT	ELKS/Rab6-interacting/CAST family member 1 OS=Rattus norvegicus GN=Erc1 PE=1 SV=1	29	52	10	108865	11	12				1107.57	1106.56	1106.56	0.0006	816	824	1	K	VKQELESMK	A	Oxidation (M)	0.000000010.0
17	RB6I2_RAT	ELKS/Rab6-interacting/CAST family member 1 OS=Rattus norvegicus GN=Erc1 PE=1 SV=1	29	52	10	108865	11	14				1118.53	1117.52	1117.6	-0.0772	751	760	0	K	IAELESLTSR	Q
17	RB6I2_RAT	ELKS/Rab6-interacting/CAST family member 1 OS=Rattus norvegicus GN=Erc1 PE=1 SV=1	29	52	10	108865	11	17				1234.69	1233.68	1233.63	0.0574	503	512	1	R	LEEKETMLNK	K
17	RB6I2_RAT	ELKS/Rab6-interacting/CAST family member 1 OS=Rattus norvegicus GN=Erc1 PE=1 SV=1	29	52	10	108865	11	18				1320.59	1319.58	1319.64	-0.0563	514	524	1	K	TKQIQDMAEEK	G
17	RB6I2_RAT	ELKS/Rab6-interacting/CAST family member 1 OS=Rattus norvegicus GN=Erc1 PE=1 SV=1	29	52	10	108865	11	20				1383.7	1382.69	1382.69	-0.0021	11	23	1	K	VEPSSQSPGRSPR	L
17	RB6I2_RAT	ELKS/Rab6-interacting/CAST family member 1 OS=Rattus norvegicus GN=Erc1 PE=1 SV=1	29	52	10	108865	11	22				1487.75	1486.74	1486.64	0.1008	420	430	1	R	EEEMKQMEVYR	S	Oxidation (M)	0.00010000000.0
17	RB6I2_RAT	ELKS/Rab6-interacting/CAST family member 1 OS=Rattus norvegicus GN=Erc1 PE=1 SV=1	29	52	10	108865	11	27				1712.8	1711.79	1711.92	-0.1313	486	500	1	K	EQRAAILQTEVDALR	L
17	RB6I2_RAT	ELKS/Rab6-interacting/CAST family member 1 OS=Rattus norvegicus GN=Erc1 PE=1 SV=1	29	52	10	108865	11	37				2230.21	2229.21	2229.16	0.0425	461	479	1	K	LETLTNQFSDSKQHIEVLK	E
17	RB6I2_RAT	ELKS/Rab6-interacting/CAST family member 1 OS=Rattus norvegicus GN=Erc1 PE=1 SV=1	29	52	10	108865	11	39				2285.97	2284.96	2285.16	-0.1959	335	353	1	R	RLAEAEMHVHHLESLLEQK	E	Oxidation (M)	0.0000001000000000000.0
18	MYH7_RAT	Myosin-7 OS=Rattus norvegicus GN=Myh7 PE=2 SV=2	28	52	13	223743	11	9				918.474	917.467	917.475	-0.0082	1044	1050	1	K	VRMDLER	A
18	MYH7_RAT	Myosin-7 OS=Rattus norvegicus GN=Myh7 PE=2 SV=2	28	52	13	223743	11	16				1201.65	1200.64	1200.65	-0.0099	767	777	0	K	AGLLGLLEEMR	D
18	MYH7_RAT	Myosin-7 OS=Rattus norvegicus GN=Myh7 PE=2 SV=2	28	52	13	223743	11	21				1481.8	1480.79	1480.75	0.0394	5	18	1	R	EMAAFGAGAPFLRK	S	Oxidation (M)	0.01000000000000.0
18	MYH7_RAT	Myosin-7 OS=Rattus norvegicus GN=Myh7 PE=2 SV=2	28	52	13	223743	11	22				1487.75	1486.74	1486.73	0.0177	1821	1832	1	R	ELENELEAEQKR	N
18	MYH7_RAT	Myosin-7 OS=Rattus norvegicus GN=Myh7 PE=2 SV=2	28	52	13	223743	11	25				1706.77	1705.76	1705.8	-0.0365	430	442	1	K	SVYEKMFNWMVTR	I	Oxidation (M)	0.0000010000000.0
18	MYH7_RAT	Myosin-7 OS=Rattus norvegicus GN=Myh7 PE=2 SV=2	28	52	13	223743	11	26				1708.77	1707.76	1707.9	-0.1368	658	671	1	K	LMTNLRSTHPHFVR	C
18	MYH7_RAT	Myosin-7 OS=Rattus norvegicus GN=Myh7 PE=2 SV=2	28	52	13	223743	11	30				1838.92	1837.91	1837.92	-0.0081	1177	1193	0	R	DLEEATLQHEATAAALR	K
18	MYH7_RAT	Myosin-7 OS=Rattus norvegicus GN=Myh7 PE=2 SV=2	28	52	13	223743	11	31				1852.91	1851.9	1851.85	0.0494	1345	1359	1	R	EQYEEETEAKAELQR	V
18	MYH7_RAT	Myosin-7 OS=Rattus norvegicus GN=Myh7 PE=2 SV=2	28	52	13	223743	11	35				1940.94	1939.93	1939.96	-0.0341	347	363	1	K	NSIYKLTGAIMHFGNMK	F	Oxidation (M)	0.00000000001000000.0
18	MYH7_RAT	Myosin-7 OS=Rattus norvegicus GN=Myh7 PE=2 SV=2	28	52	13	223743	11	38				2239.14	2238.14	2238.11	0.0285	1222	1240	1	K	SEFKLELDDVTSNMEQIIK	A
18	MYH7_RAT	Myosin-7 OS=Rattus norvegicus GN=Myh7 PE=2 SV=2	28	52	13	223743	11	41				2798.47	2797.46	2797.4	0.0614	1504	1528	1	K	NLQEEISDLTEQLGSTGKSIHELEK	I
19	FLIP1_RAT	Filamin-A-interacting protein 1 OS=Rattus norvegicus GN=Filip1 PE=1 SV=1	28	52	13	138295	11	3				851.437	850.43	850.418	0.0112	437	443	0	K	LEEAFSR	S
19	FLIP1_RAT	Filamin-A-interacting protein 1 OS=Rattus norvegicus GN=Filip1 PE=1 SV=1	28	52	13	138295	11	6				879.522	878.515	878.455	0.0603	685	691	1	K	HQMAKHK	A
19	FLIP1_RAT	Filamin-A-interacting protein 1 OS=Rattus norvegicus GN=Filip1 PE=1 SV=1	28	52	13	138295	11	8				900.468	899.461	899.453	0.007	730	736	0	K	IHELMNK	E	Oxidation (M)	0.0000100.0
19	FLIP1_RAT	Filamin-A-interacting protein 1 OS=Rattus norvegicus GN=Filip1 PE=1 SV=1	28	52	13	138295	11	9				918.474	917.467	917.457	0.0104	578	584	1	K	LRSEEER	S
19	FLIP1_RAT	Filamin-A-interacting protein 1 OS=Rattus norvegicus GN=Filip1 PE=1 SV=1	28	52	13	138295	11	10				950.467	949.46	949.472	-0.0117	21	30	0	K	SSIISSDGGK	G
19	FLIP1_RAT	Filamin-A-interacting protein 1 OS=Rattus norvegicus GN=Filip1 PE=1 SV=1	28	52	13	138295	11	16				1201.65	1200.64	1200.66	-0.0211	839	848	1	R	QVGLKKPMER	S	Oxidation (M)	0.0000000100.0
19	FLIP1_RAT	Filamin-A-interacting protein 1 OS=Rattus norvegicus GN=Filip1 PE=1 SV=1	28	52	13	138295	11	19				1365.65	1364.65	1364.57	0.0786	309	319	0	R	FSQEHEEMNAK	L	Oxidation (M)	0.00000001000.0
19	FLIP1_RAT	Filamin-A-interacting protein 1 OS=Rattus norvegicus GN=Filip1 PE=1 SV=1	28	52	13	138295	11	21				1481.8	1480.79	1480.74	0.0508	696	708	1	K	GEAVSQEAELRHR	F
19	FLIP1_RAT	Filamin-A-interacting protein 1 OS=Rattus norvegicus GN=Filip1 PE=1 SV=1	28	52	13	138295	11	24				1652.86	1651.85	1651.93	-0.0812	951	965	0	R	ITIIPSPNVMSQKPK	S
19	FLIP1_RAT	Filamin-A-interacting protein 1 OS=Rattus norvegicus GN=Filip1 PE=1 SV=1	28	52	13	138295	11	40				2399.04	2398.03	2398.07	-0.0412	309	328	1	R	FSQEHEEMNAKLANQESHNR	Q
19	FLIP1_RAT	Filamin-A-interacting protein 1 OS=Rattus norvegicus GN=Filip1 PE=1 SV=1	28	52	13	138295	11	43				2914.59	2913.59	2913.47	0.1208	730	753	1	K	IHELMNKEDQLSQLQVDYSVLQQR	F
20	PRS6A_RAT	26S protease regulatory subunit 6A OS=Rattus norvegicus GN=Psmc3 PE=2 SV=1	28	52	14	49415	6	2				847.53	846.523	846.445	0.0785	75	81	1	K	ENSEKIK	V
20	PRS6A_RAT	26S protease regulatory subunit 6A OS=Rattus norvegicus GN=Psmc3 PE=2 SV=1	28	52	14	49415	6	8				900.468	899.461	899.465	-0.0042	365	371	0	R	IMQIHSR	K	Oxidation (M)	0.0100000.0
20	PRS6A_RAT	26S protease regulatory subunit 6A OS=Rattus norvegicus GN=Psmc3 PE=2 SV=1	28	52	14	49415	6	19				1365.65	1364.65	1364.67	-0.0266	36	46	1	K	MSTEEIVQRTR	L	Oxidation (M)	0.10000000000.0
20	PRS6A_RAT	26S protease regulatory subunit 6A OS=Rattus norvegicus GN=Psmc3 PE=2 SV=1	28	52	14	49415	6	24				1652.86	1651.85	1651.75	0.1007	373	386	0	K	MNVSPDVNYEELAR	C	Oxidation (M)	0.10000000000000.0
20	PRS6A_RAT	26S protease regulatory subunit 6A OS=Rattus norvegicus GN=Psmc3 PE=2 SV=1	28	52	14	49415	6	26				1708.77	1707.76	1707.92	-0.1532	2	16	1	M	NLLPTPESPVTRQEK	M
20	PRS6A_RAT	26S protease regulatory subunit 6A OS=Rattus norvegicus GN=Psmc3 PE=2 SV=1	28	52	14	49415	6	43				2914.59	2913.59	2913.54	0.048	309	334	1	R	TMLELLNQLDGFQPNTQVKVIAATNR	V
