# Supplementary material for: The proteome of Hypobaric Induced Hypoxic Lung: Insights from Temporal Proteomic Profiling for Biomarker Discovery
Source: Sci Rep. 2015 May 29;5:10681. doi: 10.1038/srep10681 (PMC4448130; doi:10.1038/srep10681)
Supplement: Supplementary Dataset 64 [file srep10681-s42.xls]

## Sheet: SPOT 64
Header	--------------------------------------------------------
Search title
Timestamp	2015-01-15T06:16:43Z
User	yasmin
Email	yasminchem@gmail.com
Report URI	http://www.matrixscience.com/cgi/master_results.pl?file=../data/20150115/FTgpIzSaE.dat
Peak list data path
Peak list format	Mascot generic
Search type	PMF
Mascot version	2.5.1
Database	SwissProt
Fasta file	SwissProt_2015_01.fasta
Total sequences	547357
Total residues	194874700
Sequences after taxonomy filter	7930
Number of queries	38
Decoy	--------------------------------------------------------
Number of matches above identity threshold in search of real database	1
Number of matches above identity threshold in search of decoy database	0
Highest score in search of real database	81
Highest score in search of decoy database	49
Fixed modifications	--------------------------------------------------------
Identifier	Name	Delta	Neutral loss
1	Carbamidomethyl (C)	57.0215
Variable modifications	--------------------------------------------------------
Identifier	Name	Delta	Neutral loss(es)
1	Oxidation (M)	15.9949	0	63.9983
Search Parameters	--------------------------------------------------------
Taxonomy filter	. . . . . . . . . . . . . . . . Rattus
Enzyme	Trypsin
Maximum Missed Cleavages	1
Fixed modifications	Carbamidomethyl (C)
Variable modifications	Oxidation (M)
Peptide Mass Tolerance	100
Peptide Mass Tolerance Units	ppm
Peptide Charge State	1+
Mass values	Monoisotopic
Decoy database also searched	1
USER00	PEP_INT(825.085461:14093.406463,827.423599:5349.726850,841.064842:8990.632766,857.054014:3756.556482,861.062375:9200.325536,864.486567:3555.583733,877.041654:5226.118152,946.938892:7346.008570,948.427670:3244.931556,967.429401:19507.578686,1095.523430:42698.227971,1123.535243:3674.995633,1137.607109:12474.463241,1159.577495:3843.375310,1173.928375:4350.629528,1174.574265:4432.501250,1234.651612:4…
Format parameters	--------------------------------------------------------
Significance threshold	0.05
Max. number of hits	20
Include same-set proteins	0
Include sub-set proteins	0
Show duplicate peptides	1
Protein hits	--------------------------------------------------------
prot_hit_num	prot_acc	prot_desc	prot_score	prot_thresh	prot_expect	prot_mass	prot_matches	pep_query	pep_rank	pep_isbold	pep_isunique	pep_exp_mz	pep_exp_mr	pep_calc_mr	pep_delta	pep_start	pep_end	pep_miss	pep_res_before	pep_seq	pep_res_after	pep_var_mod	pep_var_mod_pos	pep_summed_mod_pos	pep_local_mod_pos
1	SODC_RAT	Superoxide dismutase [Cu-Zn] OS=Rattus norvegicus GN=Sod1 PE=1 SV=2	81	52	6.7e-05	16073	6	10				967.429	966.422	966.415	0.0066	72	80	0	K	HGGPADEER	H
1	SODC_RAT	Superoxide dismutase [Cu-Zn] OS=Rattus norvegicus GN=Sod1 PE=1 SV=2	81	52	6.7e-05	16073	6	11				1095.52	1094.52	1094.51	0.0057	71	80	1	K	KHGGPADEER	H
1	SODC_RAT	Superoxide dismutase [Cu-Zn] OS=Rattus norvegicus GN=Sod1 PE=1 SV=2	81	52	6.7e-05	16073	6	13				1137.61	1136.6	1136.59	0.006	81	92	0	R	HVGDLGNVAAGK	D
1	SODC_RAT	Superoxide dismutase [Cu-Zn] OS=Rattus norvegicus GN=Sod1 PE=1 SV=2	81	52	6.7e-05	16073	6	16				1174.57	1173.57	1173.56	0.0044	93	103	0	K	DGVANVSIEDR	V
1	SODC_RAT	Superoxide dismutase [Cu-Zn] OS=Rattus norvegicus GN=Sod1 PE=1 SV=2	81	52	6.7e-05	16073	6	21				1367.76	1366.75	1366.76	-0.0037	104	116	0	R	VISLSGEHSIIGR	T
1	SODC_RAT	Superoxide dismutase [Cu-Zn] OS=Rattus norvegicus GN=Sod1 PE=1 SV=2	81	52	6.7e-05	16073	6	25				1510.77	1509.76	1509.76	0.0034	11	24	0	K	GDGPVQGVIHFEQK	A
2	APOH_RAT	Beta-2-glycoprotein 1 OS=Rattus norvegicus GN=Apoh PE=2 SV=2	38	52	1.3	34316	4	11				1095.52	1094.52	1094.53	-0.017	248	255	1	K	VHFYCKNK	E
2	APOH_RAT	Beta-2-glycoprotein 1 OS=Rattus norvegicus GN=Apoh PE=2 SV=2	38	52	1.3	34316	4	16				1174.57	1173.57	1173.63	-0.0658	22	30	1	R	RMWPINTLK	C	Oxidation (M)	0.010000000.0
2	APOH_RAT	Beta-2-glycoprotein 1 OS=Rattus norvegicus GN=Apoh PE=2 SV=2	38	52	1.3	34316	4	26				1532.74	1531.73	1531.76	-0.0306	23	34	1	R	MWPINTLKCTPR	V	Oxidation (M)	0.100000000000.0
2	APOH_RAT	Beta-2-glycoprotein 1 OS=Rattus norvegicus GN=Apoh PE=2 SV=2	38	52	1.3	34316	4	33				2321.17	2320.16	2320.22	-0.0633	1	21	0	-	MISPALIFFSAFLCHVAIAGR	R
3	LIMD2_RAT	LIM domain-containing protein 2 OS=Rattus norvegicus GN=Limd2 PE=2 SV=1	38	52	1.4	14626	3	10				967.429	966.422	966.39	0.0322	39	46	0	K	ETCAACQK	T
3	LIMD2_RAT	LIM domain-containing protein 2 OS=Rattus norvegicus GN=Limd2 PE=2 SV=1	38	52	1.4	14626	3	28				1584.72	1583.71	1583.77	-0.0567	2	17	0	M	FQAAGAAQATPSHEAK	G
3	LIMD2_RAT	LIM domain-containing protein 2 OS=Rattus norvegicus GN=Limd2 PE=2 SV=1	38	52	1.4	14626	3	35				2705.22	2704.21	2704.26	-0.0477	1	27	1	-	MFQAAGAAQATPSHEAKGSSGNSTVQR	S	Oxidation (M)	0.100000000000000000000000000.0
4	PROF2_RAT	Profilin-2 OS=Rattus norvegicus GN=Pfn2 PE=1 SV=3	34	52	3.1	15334	3	10				967.429	966.422	966.488	-0.0662	117	126	0	K	EGVHGGGLNK	K
4	PROF2_RAT	Profilin-2 OS=Rattus norvegicus GN=Pfn2 PE=1 SV=3	34	52	3.1	15334	3	11				1095.52	1094.52	1094.58	-0.0671	117	127	1	K	EGVHGGGLNKK	A
4	PROF2_RAT	Profilin-2 OS=Rattus norvegicus GN=Pfn2 PE=1 SV=3	34	52	3.1	15334	3	33				2321.17	2320.16	2320.01	0.1457	71	89	1	K	CSVIRDSLYVDSDCTMDIR	T	Oxidation (M)	0.0000000000000001000.0
5	ICAL_RAT	Calpastatin OS=Rattus norvegicus GN=Cast PE=1 SV=3	30	52	7.7	77551	4	25				1510.77	1509.76	1509.69	0.0663	587	599	0	R	QPDPDENKPLDDK	V
5	ICAL_RAT	Calpastatin OS=Rattus norvegicus GN=Cast PE=1 SV=3	30	52	7.7	77551	4	33				2321.17	2320.16	2320.09	0.0739	318	338	0	K	VEEEVMNDQALQALSDSLGTR	Q	Oxidation (M)	0.000001000000000000000.0
5	ICAL_RAT	Calpastatin OS=Rattus norvegicus GN=Cast PE=1 SV=3	30	52	7.7	77551	4	34				2509.17	2508.16	2508.2	-0.0369	136	161	1	K	TKFQDAPSADGESVAGGVTVATASDK	V
5	ICAL_RAT	Calpastatin OS=Rattus norvegicus GN=Cast PE=1 SV=3	30	52	7.7	77551	4	35				2705.22	2704.21	2704.36	-0.1409	138	165	1	K	FQDAPSADGESVAGGVTVATASDKVVVK	K
6	PDP1_RAT	[Pyruvate dehydrogenase [acetyl-transferring]]-phosphatase 1, mitochondrial OS=Rattus norvegicus GN=Pdp1 PE=1 SV=1	30	52	8.7	61739	5	6				864.487	863.479	863.523	-0.0436	325	331	1	R	LKLEHPK	N
6	PDP1_RAT	[Pyruvate dehydrogenase [acetyl-transferring]]-phosphatase 1, mitochondrial OS=Rattus norvegicus GN=Pdp1 PE=1 SV=1	30	52	8.7	61739	5	11				1095.52	1094.52	1094.57	-0.0558	117	126	0	R	LPANAPIEDR	R
6	PDP1_RAT	[Pyruvate dehydrogenase [acetyl-transferring]]-phosphatase 1, mitochondrial OS=Rattus norvegicus GN=Pdp1 PE=1 SV=1	30	52	8.7	61739	5	16				1174.57	1173.57	1173.61	-0.0393	503	512	0	K	MLSLPEELAR	M	Oxidation (M)	0.1000000000.0
6	PDP1_RAT	[Pyruvate dehydrogenase [acetyl-transferring]]-phosphatase 1, mitochondrial OS=Rattus norvegicus GN=Pdp1 PE=1 SV=1	30	52	8.7	61739	5	26				1532.74	1531.73	1531.82	-0.0888	1	13	0	-	MPAPTQLFFPLVR	N	Oxidation (M)	0.1000000000000.0
6	PDP1_RAT	[Pyruvate dehydrogenase [acetyl-transferring]]-phosphatase 1, mitochondrial OS=Rattus norvegicus GN=Pdp1 PE=1 SV=1	30	52	8.7	61739	5	35				2705.22	2704.21	2704.37	-0.1561	243	266	0	R	LDNDISLEAQVGDPNSFLNYLVLR	V
7	NEUL_RAT	Neurolysin, mitochondrial OS=Rattus norvegicus GN=Nln PE=1 SV=1	25	52	27	80944	5	19				1307.68	1306.67	1306.71	-0.0442	70	81	0	K	QVYDTVGTIALK	E
7	NEUL_RAT	Neurolysin, mitochondrial OS=Rattus norvegicus GN=Nln PE=1 SV=1	25	52	27	80944	5	20				1320.6	1319.59	1319.67	-0.0774	689	699	1	R	EPNQKAFLMSR	G
7	NEUL_RAT	Neurolysin, mitochondrial OS=Rattus norvegicus GN=Nln PE=1 SV=1	25	52	27	80944	5	26				1532.74	1531.73	1531.71	0.0244	104	116	0	R	TMLDFPQHVSSDR	E
7	NEUL_RAT	Neurolysin, mitochondrial OS=Rattus norvegicus GN=Nln PE=1 SV=1	25	52	27	80944	5	27				1548.71	1547.71	1547.7	0.0023	104	116	0	R	TMLDFPQHVSSDR	E	Oxidation (M)	0.0100000000000.0
7	NEUL_RAT	Neurolysin, mitochondrial OS=Rattus norvegicus GN=Nln PE=1 SV=1	25	52	27	80944	5	33				2321.17	2320.16	2320.1	0.0633	218	238	1	K	AELGALPDDFIDSLEKTDEDK	Y
8	CPT2_RAT	Carnitine O-palmitoyltransferase 2, mitochondrial OS=Rattus norvegicus GN=Cpt2 PE=1 SV=1	25	52	27	74634	4	10				967.429	966.422	966.502	-0.0801	432	439	1	K	EKFDTTVK	T
8	CPT2_RAT	Carnitine O-palmitoyltransferase 2, mitochondrial OS=Rattus norvegicus GN=Cpt2 PE=1 SV=1	25	52	27	74634	4	11				1095.52	1094.52	1094.57	-0.0567	1	8	1	-	MMPRLLFR	A	2 Oxidation (M)	0.11000000.0
8	CPT2_RAT	Carnitine O-palmitoyltransferase 2, mitochondrial OS=Rattus norvegicus GN=Cpt2 PE=1 SV=1	25	52	27	74634	4	19				1307.68	1306.67	1306.69	-0.0191	440	450	0	K	TLSIDSIQFQR	G
8	CPT2_RAT	Carnitine O-palmitoyltransferase 2, mitochondrial OS=Rattus norvegicus GN=Cpt2 PE=1 SV=1	25	52	27	74634	4	34				2509.17	2508.16	2508.2	-0.0357	334	354	1	K	DLIHLSHTMLHGDGTNRWFDK	S	Oxidation (M)	0.000000001000000000000.0
9	PP4C_RAT	Serine/threonine-protein phosphatase 4 catalytic subunit OS=Rattus norvegicus GN=Ppp4c PE=2 SV=1	24	52	28	35616	4	10				967.429	966.422	966.492	-0.0702	134	141	0	K	YGSVTVWR	Y
9	PP4C_RAT	Serine/threonine-protein phosphatase 4 catalytic subunit OS=Rattus norvegicus GN=Ppp4c PE=2 SV=1	24	52	28	35616	4	11				1095.52	1094.52	1094.59	-0.0711	133	141	1	R	KYGSVTVWR	Y
9	PP4C_RAT	Serine/threonine-protein phosphatase 4 catalytic subunit OS=Rattus norvegicus GN=Ppp4c PE=2 SV=1	24	52	28	35616	4	17				1234.65	1233.64	1233.63	0.0169	17	26	1	R	CELIKESEVK	A
9	PP4C_RAT	Serine/threonine-protein phosphatase 4 catalytic subunit OS=Rattus norvegicus GN=Ppp4c PE=2 SV=1	24	52	28	35616	4	31				1791.74	1790.73	1790.83	-0.1003	119	132	0	R	QITQVYGFYDECLR	K
10	ITPR1_RAT	Inositol 1,4,5-trisphosphate receptor type 1 OS=Rattus norvegicus GN=Itpr1 PE=1 SV=2	24	52	31	316486	11	10				967.429	966.422	966.462	-0.0397	270	279	0	R	QSATSATSSK	A
10	ITPR1_RAT	Inositol 1,4,5-trisphosphate receptor type 1 OS=Rattus norvegicus GN=Itpr1 PE=1 SV=2	24	52	31	316486	11	11				1095.52	1094.52	1094.49	0.0281	442	451	0	R	DLDFANDASK	V
10	ITPR1_RAT	Inositol 1,4,5-trisphosphate receptor type 1 OS=Rattus norvegicus GN=Itpr1 PE=1 SV=2	24	52	31	316486	11	16				1174.57	1173.57	1173.6	-0.0319	1914	1924	0	R	DQLLEASAATR	K
10	ITPR1_RAT	Inositol 1,4,5-trisphosphate receptor type 1 OS=Rattus norvegicus GN=Itpr1 PE=1 SV=2	24	52	31	316486	11	17				1234.65	1233.64	1233.61	0.0367	2671	2679	1	R	NLDWFPRMR	A
10	ITPR1_RAT	Inositol 1,4,5-trisphosphate receptor type 1 OS=Rattus norvegicus GN=Itpr1 PE=1 SV=2	24	52	31	316486	11	20				1320.6	1319.59	1319.68	-0.0873	2697	2707	1	R	NLQEKLESTMK	L
10	ITPR1_RAT	Inositol 1,4,5-trisphosphate receptor type 1 OS=Rattus norvegicus GN=Itpr1 PE=1 SV=2	24	52	31	316486	11	21				1367.76	1366.75	1366.65	0.1046	60	70	1	K	LCPMNRYSAQK	Q
10	ITPR1_RAT	Inositol 1,4,5-trisphosphate receptor type 1 OS=Rattus norvegicus GN=Itpr1 PE=1 SV=2	24	52	31	316486	11	22				1383.71	1382.7	1382.64	0.0575	60	70	1	K	LCPMNRYSAQK	Q	Oxidation (M)	0.00010000000.0
10	ITPR1_RAT	Inositol 1,4,5-trisphosphate receptor type 1 OS=Rattus norvegicus GN=Itpr1 PE=1 SV=2	24	52	31	316486	11	23				1389.74	1388.73	1388.62	0.1087	2499	2511	0	R	VETGENCTSPAPK	E
10	ITPR1_RAT	Inositol 1,4,5-trisphosphate receptor type 1 OS=Rattus norvegicus GN=Itpr1 PE=1 SV=2	24	52	31	316486	11	26				1532.74	1531.73	1531.81	-0.0748	2260	2271	1	K	LRAQPVLYWCAR	N
10	ITPR1_RAT	Inositol 1,4,5-trisphosphate receptor type 1 OS=Rattus norvegicus GN=Itpr1 PE=1 SV=2	24	52	31	316486	11	28				1584.72	1583.71	1583.8	-0.0865	1566	1578	1	K	SHNIVQKTAMNWR	L
10	ITPR1_RAT	Inositol 1,4,5-trisphosphate receptor type 1 OS=Rattus norvegicus GN=Itpr1 PE=1 SV=2	24	52	31	316486	11	33				2321.17	2320.16	2319.98	0.1751	1932	1952	1	R	READPDDHYQSGEGTQATTDK	A
11	EID3_RAT	EP300-interacting inhibitor of differentiation 3 OS=Rattus norvegicus GN=Eid3 PE=2 SV=2	24	52	32	45270	3	11				1095.52	1094.52	1094.44	0.0789	250	259	0	K	MEGNGDMPTK	L	Oxidation (M)	0.1000000000.0
11	EID3_RAT	EP300-interacting inhibitor of differentiation 3 OS=Rattus norvegicus GN=Eid3 PE=2 SV=2	24	52	32	45270	3	28				1584.72	1583.71	1583.68	0.0318	1	14	1	-	MSEEKCSLTGGEEK	G
11	EID3_RAT	EP300-interacting inhibitor of differentiation 3 OS=Rattus norvegicus GN=Eid3 PE=2 SV=2	24	52	32	45270	3	36				2717.15	2716.14	2716.31	-0.1701	212	234	1	K	EATAWMLQAETFHFIFGSFKAER	S
12	CSN3_RAT	COP9 signalosome complex subunit 3 OS=Rattus norvegicus GN=Cops3 PE=2 SV=1	24	52	35	48398	3	20				1320.6	1319.59	1319.68	-0.0952	2	13	0	M	ASALEQFVNSVR	Q
12	CSN3_RAT	COP9 signalosome complex subunit 3 OS=Rattus norvegicus GN=Cops3 PE=2 SV=1	24	52	35	48398	3	31				1791.74	1790.73	1790.69	0.0394	407	423	0	K	SMGSQEDDSGNKPSSYS	-	Oxidation (M)	0.01000000000000000.0
12	CSN3_RAT	COP9 signalosome complex subunit 3 OS=Rattus norvegicus GN=Cops3 PE=2 SV=1	24	52	35	48398	3	35				2705.22	2704.21	2704.28	-0.0658	131	153	0	K	MQMNTNQLTSVHADLCQLCLLAK	C	Oxidation (M)	0.10000000000000000000000.0
13	GMPR1_RAT	GMP reductase 1 OS=Rattus norvegicus GN=Gmpr PE=2 SV=1	23	52	36	37920	4	19				1307.68	1306.67	1306.68	-0.0078	287	298	1	R	ASEGKTVEVPYK	G
13	GMPR1_RAT	GMP reductase 1 OS=Rattus norvegicus GN=Gmpr PE=2 SV=1	23	52	36	37920	4	25				1510.77	1509.76	1509.68	0.0767	265	277	1	K	LFYGMSSDTAMKK	H	2 Oxidation (M)	0.0000100000100.0
13	GMPR1_RAT	GMP reductase 1 OS=Rattus norvegicus GN=Gmpr PE=2 SV=1	23	52	36	37920	4	28				1584.72	1583.71	1583.85	-0.1394	299	313	0	K	GDVENTILDILGGLR	S
13	GMPR1_RAT	GMP reductase 1 OS=Rattus norvegicus GN=Gmpr PE=2 SV=1	23	52	36	37920	4	32				2274.13	2273.12	2273.08	0.0414	125	143	0	K	FICLDVANGYSEHFVEFVK	L
14	F154A_RAT	Protein FAM154A OS=Rattus norvegicus GN=Fam154a PE=2 SV=1	23	52	36	54143	3	20				1320.6	1319.59	1319.63	-0.041	209	219	1	K	SSYVAHPMEKR	C	Oxidation (M)	0.00000001000.0
14	F154A_RAT	Protein FAM154A OS=Rattus norvegicus GN=Fam154a PE=2 SV=1	23	52	36	54143	3	34				2509.17	2508.16	2508.29	-0.1249	398	419	1	R	VNIPLEGQTTYSTSFTPKEIQR	C
14	F154A_RAT	Protein FAM154A OS=Rattus norvegicus GN=Fam154a PE=2 SV=1	23	52	36	54143	3	36				2717.15	2716.14	2716.25	-0.1139	196	218	1	K	LCNIPLESMTSYKSSYVAHPMEK	R	2 Oxidation (M)	0.00000000100000000000100.0
15	ZN260_RAT	Zinc finger protein 260 OS=Rattus norvegicus GN=Znf260 PE=1 SV=1	23	52	38	48093	3	19				1307.68	1306.67	1306.6	0.0715	236	246	0	R	SHTGEKPYTCK	E
15	ZN260_RAT	Zinc finger protein 260 OS=Rattus norvegicus GN=Znf260 PE=1 SV=1	23	52	38	48093	3	31				1791.74	1790.73	1790.84	-0.1149	320	334	1	R	IHTGDKPYECKVCGK	A
15	ZN260_RAT	Zinc finger protein 260 OS=Rattus norvegicus GN=Znf260 PE=1 SV=1	23	52	38	48093	3	34				2509.17	2508.16	2508.23	-0.0721	284	303	1	K	QYLIKHHNIHTGEKPYECNK	C
16	CNDP1_RAT	Beta-Ala-His dipeptidase OS=Rattus norvegicus GN=Cndp1 PE=1 SV=1	23	52	39	55121	3	26				1532.74	1531.73	1531.69	0.0422	220	231	1	R	GNCYFTVEVKCR	D
16	CNDP1_RAT	Beta-Ala-His dipeptidase OS=Rattus norvegicus GN=Cndp1 PE=1 SV=1	23	52	39	55121	3	35				2705.22	2704.21	2704.38	-0.1682	382	406	0	K	MAVSMVLGLQPWTANINGTQYLAAR	R
16	CNDP1_RAT	Beta-Ala-His dipeptidase OS=Rattus norvegicus GN=Cndp1 PE=1 SV=1	23	52	39	55121	3	36				2717.15	2716.14	2716.34	-0.1977	188	210	1	R	EKDNFFSGVDYIVISDNLWLSQK	K
17	LRC41_RAT	Leucine-rich repeat-containing protein 41 OS=Rattus norvegicus GN=Lrrc41 PE=2 SV=1	23	52	39	89593	6	14				1159.58	1158.57	1158.65	-0.0807	95	104	1	K	KGLSTQAIWR	R
17	LRC41_RAT	Leucine-rich repeat-containing protein 41 OS=Rattus norvegicus GN=Lrrc41 PE=2 SV=1	23	52	39	89593	6	16				1174.57	1173.57	1173.57	-0.0043	1	10	1	-	MAAPEAWRAR	S	Oxidation (M)	0.1000000000.0
17	LRC41_RAT	Leucine-rich repeat-containing protein 41 OS=Rattus norvegicus GN=Lrrc41 PE=2 SV=1	23	52	39	89593	6	22				1383.71	1382.7	1382.68	0.0204	128	138	0	K	FMEAFFSHVLR	G
17	LRC41_RAT	Leucine-rich repeat-containing protein 41 OS=Rattus norvegicus GN=Lrrc41 PE=2 SV=1	23	52	39	89593	6	28				1584.72	1583.71	1583.84	-0.1295	202	215	0	R	HLLFSDVAAQQSLR	Q
17	LRC41_RAT	Leucine-rich repeat-containing protein 41 OS=Rattus norvegicus GN=Lrrc41 PE=2 SV=1	23	52	39	89593	6	32				2274.13	2273.12	2273.11	0.0097	166	185	0	R	QLTICNMLQGATELVAEPNR	R	Oxidation (M)	0.00000010000000000000.0
17	LRC41_RAT	Leucine-rich repeat-containing protein 41 OS=Rattus norvegicus GN=Lrrc41 PE=2 SV=1	23	52	39	89593	6	33				2321.17	2320.16	2320	0.1556	9	28	1	R	ARSCWFCEVAAATTMEATSR	E	Oxidation (M)	0.00000000000000100000.0
18	GBRB1_RAT	Gamma-aminobutyric acid receptor subunit beta-1 OS=Rattus norvegicus GN=Gabrb1 PE=1 SV=1	23	52	43	54323	3	22				1383.71	1382.7	1382.64	0.0653	155	166	0	R	ITTTAACMMDLR	R
18	GBRB1_RAT	Gamma-aminobutyric acid receptor subunit beta-1 OS=Rattus norvegicus GN=Gabrb1 PE=1 SV=1	23	52	43	54323	3	34				2509.17	2508.16	2508.34	-0.1759	354	375	1	K	LEMNKVQVDAHGNILLSTLEIR	N	Oxidation (M)	0.0010000000000000000000.0
18	GBRB1_RAT	Gamma-aminobutyric acid receptor subunit beta-1 OS=Rattus norvegicus GN=Gabrb1 PE=1 SV=1	23	52	43	54323	3	35				2705.22	2704.21	2704.35	-0.1352	143	166	1	R	LHPDGTVLYGLRITTTAACMMDLR	R
19	ACTL9_RAT	Actin-like protein 9 OS=Rattus norvegicus GN=Actl9 PE=2 SV=1	22	52	46	46586	3	16				1174.57	1173.57	1173.61	-0.0394	277	287	0	K	LPDGQMITVGK	E	Oxidation (M)	0.00000100000.0
19	ACTL9_RAT	Actin-like protein 9 OS=Rattus norvegicus GN=Actl9 PE=2 SV=1	22	52	46	46586	3	28				1584.72	1583.71	1583.76	-0.0454	396	408	0	R	EQYEEHGPDIVLR	K
19	ACTL9_RAT	Actin-like protein 9 OS=Rattus norvegicus GN=Actl9 PE=2 SV=1	22	52	46	46586	3	34				2509.17	2508.16	2508.27	-0.1119	58	79	1	K	MGFAGQTRPTYIVRNIVGCQPK	R	Oxidation (M)	0.1000000000000000000000.0
20	MICU1_RAT	Calcium uptake protein 1, mitochondrial OS=Rattus norvegicus GN=Micu1 PE=2 SV=1	22	52	51	54446	4	9				948.428	947.42	947.486	-0.0655	396	403	0	K	VTMQQVAR	T	Oxidation (M)	0.00100000.0
20	MICU1_RAT	Calcium uptake protein 1, mitochondrial OS=Rattus norvegicus GN=Micu1 PE=2 SV=1	22	52	51	54446	4	13				1137.61	1136.6	1136.6	-0.0014	434	442	1	K	EFVSIMKQR	L
20	MICU1_RAT	Calcium uptake protein 1, mitochondrial OS=Rattus norvegicus GN=Micu1 PE=2 SV=1	22	52	51	54446	4	33				2321.17	2320.16	2320.3	-0.1386	32	53	1	R	RLMLVAFLGASAVTASTGLLWK	K	Oxidation (M)	0.0010000000000000000000.0
20	MICU1_RAT	Calcium uptake protein 1, mitochondrial OS=Rattus norvegicus GN=Micu1 PE=2 SV=1	22	52	51	54446	4	36				2717.15	2716.14	2716.2	-0.0589	231	253	0	K	MFDLNGDGEVDMEEFEQVQSIIR	S	Oxidation (M)	0.10000000000000000000000.0
