# Supplementary material for: The proteome of Hypobaric Induced Hypoxic Lung: Insights from Temporal Proteomic Profiling for Biomarker Discovery
Source: Sci Rep. 2015 May 29;5:10681. doi: 10.1038/srep10681 (PMC4448130; doi:10.1038/srep10681)
Supplement: Supplementary Dataset 69 [file srep10681-s43.xls]

## Sheet: SPOT 69
Header	--------------------------------------------------------
Search title
Timestamp	2015-01-15T06:18:16Z
User	yasmin
Email	yasminchem@gmail.com
Report URI	http://www.matrixscience.com/cgi/master_results.pl?file=../data/20150115/FTgpIzSaR.dat
Peak list data path
Peak list format	Mascot generic
Search type	PMF
Mascot version	2.5.1
Database	SwissProt
Fasta file	SwissProt_2015_01.fasta
Total sequences	547357
Total residues	194874700
Sequences after taxonomy filter	7930
Number of queries	31
Decoy	--------------------------------------------------------
Number of matches above identity threshold in search of real database	1
Number of matches above identity threshold in search of decoy database	0
Highest score in search of real database	52
Highest score in search of decoy database	33
Fixed modifications	--------------------------------------------------------
Identifier	Name	Delta	Neutral loss
1	Carbamidomethyl (C)	57.0215
Variable modifications	--------------------------------------------------------
Identifier	Name	Delta	Neutral loss(es)
1	Oxidation (M)	15.9949	0	63.9983
Search Parameters	--------------------------------------------------------
Taxonomy filter	. . . . . . . . . . . . . . . . Rattus
Enzyme	Trypsin
Maximum Missed Cleavages	1
Fixed modifications	Carbamidomethyl (C)
Variable modifications	Oxidation (M)
Peptide Mass Tolerance	100
Peptide Mass Tolerance Units	ppm
Peptide Charge State	1+
Mass values	Monoisotopic
Decoy database also searched	1
USER00	PEP_INT(825.092560:4699.674892,827.419569:1229.093690,841.050245:4479.319434,842.502070:8696.347647,857.012015:9955.451470,861.066455:4920.817118,864.478679:1398.987961,877.029635:2870.155847,892.986826:1572.414619,908.966997:2001.341242,930.947551:1705.614925,946.928062:6349.390988,948.926343:1969.811425,1011.646099:2750.409440,1118.510352:1259.567806,1120.619225:1853.093416,1173.919419:3160.768…
Format parameters	--------------------------------------------------------
Significance threshold	0.05
Max. number of hits	20
Include same-set proteins	0
Include sub-set proteins	0
Show duplicate peptides	1
Protein hits	--------------------------------------------------------
prot_hit_num	prot_acc	prot_desc	prot_score	prot_thresh	prot_expect	prot_mass	prot_matches	pep_query	pep_rank	pep_isbold	pep_isunique	pep_exp_mz	pep_exp_mr	pep_calc_mr	pep_delta	pep_start	pep_end	pep_miss	pep_res_before	pep_seq	pep_res_after	pep_var_mod	pep_var_mod_pos	pep_summed_mod_pos	pep_local_mod_pos
1	CYB5_RAT	Cytochrome b5 OS=Rattus norvegicus GN=Cyb5a PE=1 SV=2	52	52	0.046	15346	4	16				1120.62	1119.61	1119.62	-0.007	25	33	0	K	STWVILHHK	V
1	CYB5_RAT	Cytochrome b5 OS=Rattus norvegicus GN=Cyb5a PE=1 SV=2	52	52	0.046	15346	4	20				1428.7	1427.69	1427.7	-0.0148	78	89	0	K	TYIIGELHPDDR	S
1	CYB5_RAT	Cytochrome b5 OS=Rattus norvegicus GN=Cyb5a PE=1 SV=2	52	52	0.046	15346	4	22				1511.73	1510.72	1510.74	-0.0212	40	52	0	K	FLEEHPGGEEVLR	E
1	CYB5_RAT	Cytochrome b5 OS=Rattus norvegicus GN=Cyb5a PE=1 SV=2	52	52	0.046	15346	4	28				2205.91	2204.9	2204.92	-0.0214	53	73	0	R	EQAGGDATENFEDVGHSTDAR	E
2	SLNL1_RAT	Schlafen-like protein 1 OS=Rattus norvegicus GN=Slfnl1 PE=2 SV=1	34	52	2.9	46330	4	20				1428.7	1427.69	1427.81	-0.1161	112	123	0	R	LQMALEEQLILK	E
2	SLNL1_RAT	Schlafen-like protein 1 OS=Rattus norvegicus GN=Slfnl1 PE=2 SV=1	34	52	2.9	46330	4	22				1511.73	1510.72	1510.67	0.0513	403	414	1	R	QRQTLSCSCCVL	-
2	SLNL1_RAT	Schlafen-like protein 1 OS=Rattus norvegicus GN=Slfnl1 PE=2 SV=1	34	52	2.9	46330	4	24				1940.92	1939.91	1940.06	-0.1492	387	402	1	K	VDVLTLEKEQLQEQLR	Q
2	SLNL1_RAT	Schlafen-like protein 1 OS=Rattus norvegicus GN=Slfnl1 PE=2 SV=1	34	52	2.9	46330	4	26				1993.95	1992.94	1993.03	-0.0829	213	230	0	K	ILGQEQLFQGAFLGSETR	N
3	MIB2_RAT	E3 ubiquitin-protein ligase MIB2 OS=Rattus norvegicus GN=Mib2 PE=2 SV=2	28	52	12	107301	5	4				842.502	841.495	841.434	0.0607	97	103	1	K	HGLRGMR	W	Oxidation (M)	0.0000010.0
3	MIB2_RAT	E3 ubiquitin-protein ligase MIB2 OS=Rattus norvegicus GN=Mib2 PE=2 SV=2	28	52	12	107301	5	14				1011.65	1010.64	1010.59	0.0516	240	248	0	K	LGKPAELQR	R
3	MIB2_RAT	E3 ubiquitin-protein ligase MIB2 OS=Rattus norvegicus GN=Mib2 PE=2 SV=2	28	52	12	107301	5	23				1533.7	1532.7	1532.74	-0.0398	463	476	0	R	HPEQAGFHPAVDTK	N
3	MIB2_RAT	E3 ubiquitin-protein ligase MIB2 OS=Rattus norvegicus GN=Mib2 PE=2 SV=2	28	52	12	107301	5	24				1940.92	1939.91	1939.88	0.024	346	363	0	R	LQAGHGEWTDDMAPALGR	V	Oxidation (M)	0.000000000001000000.0
3	MIB2_RAT	E3 ubiquitin-protein ligase MIB2 OS=Rattus norvegicus GN=Mib2 PE=2 SV=2	28	52	12	107301	5	26				1993.95	1992.94	1992.95	-0.007	286	302	1	R	MAEFIGQMGTVHRITDR	G	2 Oxidation (M)	0.10000001000000000.0
4	TF2B_RAT	Transcription initiation factor IIB OS=Rattus norvegicus GN=Gtf2b PE=2 SV=1	24	52	28	35310	3	20				1428.7	1427.69	1427.76	-0.0723	273	286	0	K	EIGDIAGVADVTIR	Q
4	TF2B_RAT	Transcription initiation factor IIB OS=Rattus norvegicus GN=Gtf2b PE=2 SV=1	24	52	28	35310	3	22				1511.73	1510.72	1510.78	-0.0576	138	149	1	R	TNNLFKQVYEQK	S
4	TF2B_RAT	Transcription initiation factor IIB OS=Rattus norvegicus GN=Gtf2b PE=2 SV=1	24	52	28	35310	3	25				1962.89	1961.88	1962.02	-0.133	273	290	1	K	EIGDIAGVADVTIRQSYR	L
5	CKD18_RAT	Cyclin-dependent kinase 18 OS=Rattus norvegicus GN=Cdk18 PE=1 SV=1	24	52	35	52077	3	24				1940.92	1939.91	1939.99	-0.0827	221	235	1	K	IFMFQLLRGLAYCHR	R	Oxidation (M)	0.001000000000000.0
5	CKD18_RAT	Cyclin-dependent kinase 18 OS=Rattus norvegicus GN=Cdk18 PE=1 SV=1	24	52	35	52077	3	26				1993.95	1992.94	1992.94	0.0077	391	408	0	R	MSAEAALSHPYFQSLGER	V
5	CKD18_RAT	Cyclin-dependent kinase 18 OS=Rattus norvegicus GN=Cdk18 PE=1 SV=1	24	52	35	52077	3	28				2205.91	2204.9	2205.1	-0.1961	333	352	0	R	LLGTPTEESWPGVTSISEFR	A
6	PRI2_RAT	DNA primase large subunit OS=Rattus norvegicus GN=Prim2 PE=2 SV=1	22	52	49	58965	3	20				1428.7	1427.69	1427.69	-0.0049	344	355	1	K	GYSYNIRHSFGK	E
6	PRI2_RAT	DNA primase large subunit OS=Rattus norvegicus GN=Prim2 PE=2 SV=1	22	52	49	58965	3	25				1962.89	1961.88	1961.98	-0.1	160	177	1	K	TLREQDIMASSPSLSGVR	W	Oxidation (M)	0.000000010000000000.0
6	PRI2_RAT	DNA primase large subunit OS=Rattus norvegicus GN=Prim2 PE=2 SV=1	22	52	49	58965	3	31				2807.35	2806.34	2806.27	0.0692	482	507	0	K	DATSALASLDSSLEMDLEGLEDYFSK	-
7	FXR1_RAT	Fragile X mental retardation syndrome-related protein 1 OS=Rattus norvegicus GN=Fxr1 PE=2 SV=1	20	52	85	64307	3	22				1511.73	1510.72	1510.68	0.0417	58	70	0	K	EISEGDEVEVYSR	A
7	FXR1_RAT	Fragile X mental retardation syndrome-related protein 1 OS=Rattus norvegicus GN=Fxr1 PE=2 SV=1	20	52	85	64307	3	23				1533.7	1532.7	1532.67	0.0296	139	151	1	R	EACANENAHKDFK	K
7	FXR1_RAT	Fragile X mental retardation syndrome-related protein 1 OS=Rattus norvegicus GN=Fxr1 PE=2 SV=1	20	52	85	64307	3	26				1993.95	1992.94	1992.87	0.0779	446	462	1	K	DELSDWSLAGEDDRETR	H
8	MANF_RAT	Mesencephalic astrocyte-derived neurotrophic factor OS=Rattus norvegicus GN=Manf PE=1 SV=1	20	52	87	20831	2	16				1120.62	1119.61	1119.56	0.0526	109	117	1	K	KDSQICELK	Y
8	MANF_RAT	Mesencephalic astrocyte-derived neurotrophic factor OS=Rattus norvegicus GN=Manf PE=1 SV=1	20	52	87	20831	2	25				1962.89	1961.88	1961.99	-0.1106	43	59	1	K	DRDVTFSPATIEEELIK	F
9	BI2L1_RAT	Brain-specific angiogenesis inhibitor 1-associated protein 2-like protein 1 OS=Rattus norvegicus GN=Baiap2l1 PE=2 SV=1	19	52	91	57774	3	4				842.502	841.495	841.437	0.058	284	291	0	K	MPPAPSVK	A	Oxidation (M)	0.10000000.0
9	BI2L1_RAT	Brain-specific angiogenesis inhibitor 1-associated protein 2-like protein 1 OS=Rattus norvegicus GN=Baiap2l1 PE=2 SV=1	19	52	91	57774	3	16				1120.62	1119.61	1119.57	0.0452	239	247	0	K	IMNMIEEIK	T
9	BI2L1_RAT	Brain-specific angiogenesis inhibitor 1-associated protein 2-like protein 1 OS=Rattus norvegicus GN=Baiap2l1 PE=2 SV=1	19	52	91	57774	3	20				1428.7	1427.69	1427.71	-0.0182	407	420	0	K	EAMSVPTPSSAPVR	S
10	PTH2R_RAT	Parathyroid hormone 2 receptor OS=Rattus norvegicus GN=Pth2r PE=2 SV=1	19	52	91	62846	3	4				842.502	841.495	841.434	0.0607	169	174	1	R	RLHCTR	N
10	PTH2R_RAT	Parathyroid hormone 2 receptor OS=Rattus norvegicus GN=Pth2r PE=2 SV=1	19	52	91	62846	3	20				1428.7	1427.69	1427.66	0.0281	341	352	0	K	IWETNAVGHDMR	K
10	PTH2R_RAT	Parathyroid hormone 2 receptor OS=Rattus norvegicus GN=Pth2r PE=2 SV=1	19	52	91	62846	3	24				1940.92	1939.91	1939.99	-0.0852	336	352	1	R	VLATKIWETNAVGHDMR	K
11	DYH7_RAT	Dynein heavy chain 7, axonemal OS=Rattus norvegicus GN=Dnah7 PE=2 SV=2	19	52	91	467909	9	4				842.502	841.495	841.513	-0.0186	2774	2780	1	K	RLLGDIR	F
11	DYH7_RAT	Dynein heavy chain 7, axonemal OS=Rattus norvegicus GN=Dnah7 PE=2 SV=2	19	52	91	467909	9	7				864.479	863.471	863.45	0.0213	862	868	1	R	ARVEDFK	Q
11	DYH7_RAT	Dynein heavy chain 7, axonemal OS=Rattus norvegicus GN=Dnah7 PE=2 SV=2	19	52	91	467909	9	14				1011.65	1010.64	1010.61	0.0264	1673	1681	0	K	VQITVLNPK	S
11	DYH7_RAT	Dynein heavy chain 7, axonemal OS=Rattus norvegicus GN=Dnah7 PE=2 SV=2	19	52	91	467909	9	20				1428.7	1427.69	1427.77	-0.0836	2909	2922	1	R	AEQLIGGLGGEKTR	W
11	DYH7_RAT	Dynein heavy chain 7, axonemal OS=Rattus norvegicus GN=Dnah7 PE=2 SV=2	19	52	91	467909	9	22				1511.73	1510.72	1510.81	-0.0874	280	291	1	R	AEMEVLPKPWRR	S
11	DYH7_RAT	Dynein heavy chain 7, axonemal OS=Rattus norvegicus GN=Dnah7 PE=2 SV=2	19	52	91	467909	9	23				1533.7	1532.7	1532.79	-0.0901	2803	2815	1	R	KSYIPNPDFVPEK	I
11	DYH7_RAT	Dynein heavy chain 7, axonemal OS=Rattus norvegicus GN=Dnah7 PE=2 SV=2	19	52	91	467909	9	24				1940.92	1939.91	1940	-0.0892	3020	3035	1	R	WPLMIDPQGQANKWIK	N	Oxidation (M)	0.0001000000000000.0
11	DYH7_RAT	Dynein heavy chain 7, axonemal OS=Rattus norvegicus GN=Dnah7 PE=2 SV=2	19	52	91	467909	9	26				1993.95	1992.94	1993.06	-0.1167	3610	3625	1	K	KLLYGLCFFHALVQER	R
11	DYH7_RAT	Dynein heavy chain 7, axonemal OS=Rattus norvegicus GN=Dnah7 PE=2 SV=2	19	52	91	467909	9	28				2205.91	2204.9	2205.08	-0.1768	3770	3792	1	R	SSGSGAKSSDEVVNEVAGDILGK	L
12	MFA3L_RAT	Microfibrillar-associated protein 3-like OS=Rattus norvegicus GN=Mfap3l PE=2 SV=1	19	52	91	45804	3	4				842.502	841.495	841.527	-0.0325	208	215	0	R	IPIITSAK	T
12	MFA3L_RAT	Microfibrillar-associated protein 3-like OS=Rattus norvegicus GN=Mfap3l PE=2 SV=1	19	52	91	45804	3	16				1120.62	1119.61	1119.55	0.0638	87	95	1	K	LLKEMDDEK	E
12	MFA3L_RAT	Microfibrillar-associated protein 3-like OS=Rattus norvegicus GN=Mfap3l PE=2 SV=1	19	52	91	45804	3	22				1511.73	1510.72	1510.74	-0.0212	185	197	1	K	AINEFFRTEGAEK	L
13	FUBP2_RAT	Far upstream element-binding protein 2 OS=Rattus norvegicus GN=Khsrp PE=1 SV=1	19	52	100	74466	3	16				1120.62	1119.61	1119.57	0.0447	72	81	1	R	KDAFADAVQR	A
13	FUBP2_RAT	Far upstream element-binding protein 2 OS=Rattus norvegicus GN=Khsrp PE=1 SV=1	19	52	100	74466	3	23				1533.7	1532.7	1532.79	-0.0973	450	463	0	K	AINQQTGAFVEISR	Q
13	FUBP2_RAT	Far upstream element-binding protein 2 OS=Rattus norvegicus GN=Khsrp PE=1 SV=1	19	52	100	74466	3	31				2807.35	2806.34	2806.31	0.0341	218	245	0	R	GGPPGQFHDNANGGQNGTVQEIMIPAGK	A	Oxidation (M)	0.0000000000000000000000100000.0
14	GPX6_RAT	Glutathione peroxidase 6 OS=Rattus norvegicus GN=Gpx6 PE=2 SV=1	19	52	100	25230	2	24				1940.92	1939.91	1939.93	-0.0223	206	221	1	R	VVQSDIMEYLNQTRTQ	-	Oxidation (M)	0.0000001000000000.0
14	GPX6_RAT	Glutathione peroxidase 6 OS=Rattus norvegicus GN=Gpx6 PE=2 SV=1	19	52	100	25230	2	25				1962.89	1961.88	1961.98	-0.0982	181	197	1	R	WNFEKFLVGPDGAPVMR	W
15	RFX2_RAT	DNA-binding protein RFX2 OS=Rattus norvegicus GN=Rfx2 PE=2 SV=1	19	52	110	76945	3	4				842.502	841.495	841.491	0.0039	672	679	0	R	SLGEPLVK	R
15	RFX2_RAT	DNA-binding protein RFX2 OS=Rattus norvegicus GN=Rfx2 PE=2 SV=1	19	52	110	76945	3	25				1962.89	1961.88	1961.99	-0.1049	400	414	1	K	LISLCKCEPILQWMR	S	Oxidation (M)	0.000000000000010.0
15	RFX2_RAT	DNA-binding protein RFX2 OS=Rattus norvegicus GN=Rfx2 PE=2 SV=1	19	52	110	76945	3	31				2807.35	2806.34	2806.45	-0.1042	446	470	1	R	NFAKSLEGWLINAMSGFPQQVIQTK	V
16	MYH7_RAT	Myosin-7 OS=Rattus norvegicus GN=Myh7 PE=2 SV=2	18	52	120	223743	8	7				864.479	863.471	863.45	0.0213	854	860	1	K	EEFGRVK	D
16	MYH7_RAT	Myosin-7 OS=Rattus norvegicus GN=Myh7 PE=2 SV=2	18	52	120	223743	8	20				1428.7	1427.69	1427.71	-0.0163	826	835	1	K	NWPWMKLYFK	I	Oxidation (M)	0.0000100000.0
16	MYH7_RAT	Myosin-7 OS=Rattus norvegicus GN=Myh7 PE=2 SV=2	18	52	120	223743	8	21				1475.74	1474.73	1474.77	-0.037	599	611	0	K	DPLNETVVGLYQK	S
16	MYH7_RAT	Myosin-7 OS=Rattus norvegicus GN=Myh7 PE=2 SV=2	18	52	120	223743	8	22				1511.73	1510.72	1510.77	-0.0497	384	397	0	K	SAYLMGLNSADLLK	G	Oxidation (M)	0.00001000000000.0
16	MYH7_RAT	Myosin-7 OS=Rattus norvegicus GN=Myh7 PE=2 SV=2	18	52	120	223743	8	23				1533.7	1532.7	1532.77	-0.0709	1593	1606	0	R	VVDSLQTSLDAETR	S
16	MYH7_RAT	Myosin-7 OS=Rattus norvegicus GN=Myh7 PE=2 SV=2	18	52	120	223743	8	24				1940.92	1939.91	1939.96	-0.0562	347	363	1	K	NSIYKLTGAIMHFGNMK	F	Oxidation (M)	0.00000000001000000.0
16	MYH7_RAT	Myosin-7 OS=Rattus norvegicus GN=Myh7 PE=2 SV=2	18	52	120	223743	8	25				1962.89	1961.88	1962	-0.1139	1226	1242	1	K	LELDDVTSNMEQIIKAK	A	Oxidation (M)	0.00000000010000000.0
16	MYH7_RAT	Myosin-7 OS=Rattus norvegicus GN=Myh7 PE=2 SV=2	18	52	120	223743	8	29				2239.12	2238.11	2238.11	-0.001	1222	1240	1	K	SEFKLELDDVTSNMEQIIK	A
17	SAST_RAT	S-acyl fatty acid synthase thioesterase, medium chain OS=Rattus norvegicus GN=Olah PE=1 SV=1	18	52	120	29623	2	22				1511.73	1510.72	1510.77	-0.0497	251	263	1	K	NYIAKCLELSSLT	-
17	SAST_RAT	S-acyl fatty acid synthase thioesterase, medium chain OS=Rattus norvegicus GN=Olah PE=1 SV=1	18	52	120	29623	2	31				2807.35	2806.34	2806.32	0.0187	228	250	0	K	FDVHMLPGDHFYLMKPDNENFIK	N
18	S26A4_RAT	Pendrin OS=Rattus norvegicus GN=Slc26a4 PE=2 SV=1	18	52	130	86288	3	25				1962.89	1961.88	1961.96	-0.0776	737	753	0	R	EGQDSLLETITLIQDCK	D
18	S26A4_RAT	Pendrin OS=Rattus norvegicus GN=Slc26a4 PE=2 SV=1	18	52	130	86288	3	26				1993.95	1992.94	1993.04	-0.0968	686	702	0	R	IDVNVYFALLQDDVLEK	M
18	S26A4_RAT	Pendrin OS=Rattus norvegicus GN=Slc26a4 PE=2 SV=1	18	52	130	86288	3	28				2205.91	2204.9	2205.09	-0.1955	735	753	1	K	SREGQDSLLETITLIQDCK	D
19	LRIQ3_RAT	Leucine-rich repeat and IQ domain-containing protein 3 OS=Rattus norvegicus GN=Lrriq3 PE=2 SV=1	18	52	140	75757	3	4				842.502	841.495	841.448	0.0468	357	363	0	K	IPLCPSR	S
19	LRIQ3_RAT	Leucine-rich repeat and IQ domain-containing protein 3 OS=Rattus norvegicus GN=Lrriq3 PE=2 SV=1	18	52	140	75757	3	16				1120.62	1119.61	1119.6	0.0162	565	573	1	K	QNLLTEMKK	L	Oxidation (M)	0.000000100.0
19	LRIQ3_RAT	Leucine-rich repeat and IQ domain-containing protein 3 OS=Rattus norvegicus GN=Lrriq3 PE=2 SV=1	18	52	140	75757	3	24				1940.92	1939.91	1939.8	0.1134	333	349	1	K	GQNEMKSDSEDEEVDTK	F
20	RGS4_RAT	Regulator of G-protein signaling 4 OS=Rattus norvegicus GN=Rgs4 PE=1 SV=1	18	52	140	23861	4	19				1400.91	1399.9	1399.76	0.1389	4	17	1	K	GLAGLPASCLRSAK	D
20	RGS4_RAT	Regulator of G-protein signaling 4 OS=Rattus norvegicus GN=Rgs4 PE=1 SV=1	18	52	140	23861	4	21				1475.74	1474.73	1474.61	0.1191	30	42	1	K	SDSCEHSSSHSKK	D
20	RGS4_RAT	Regulator of G-protein signaling 4 OS=Rattus norvegicus GN=Rgs4 PE=1 SV=1	18	52	140	23861	4	23				1533.7	1532.7	1532.76	-0.0652	1	14	1	-	MCKGLAGLPASCLR	S
20	RGS4_RAT	Regulator of G-protein signaling 4 OS=Rattus norvegicus GN=Rgs4 PE=1 SV=1	18	52	140	23861	4	24				1940.92	1939.91	1939.9	0.0067	140	155	1	R	NMLEPTITCFDEAQKK	I	Oxidation (M)	0.0100000000000000.0
